# Supplementary material for: Post-stroke butyrate treatment shows sex-dependent microglial responses but does not improve outcomes in a mouse model of endothelin-1 sensory motor stroke
Source: BMC Neurosci. 2025 Jul 17;26:43. doi: 10.1186/s12868-025-00959-3 (PMC12273294; doi:10.1186/s12868-025-00959-3)
Supplement: Supplementary file 1 — Additional file 1. Sholl analysis results. All raw Sholl analysis data and the averages for each animal sorted by condition and time point. [file 12868_2025_959_MOESM1_ESM.xlsx]

## Sheet: Legend
Sheet Title	Definition
All Sholl Results	Raw data from all cells
Animal Averages	The average of all the cells from each animal
4StBM	D4 Stroke-injured Butyrate-treated Males
4StBF	D4 Stroke-injured Butyrate-treated Females
4StVM	D4 Stroke-injured Vehicle (NaCl)-treated Males
4StVF	D4 Stroke-injured Vehicle (NaCl)-treated Females
20StBM	D20 Stroke-injured Butyrate-treated Males
20StBF	D20 Stroke-injured Butyrate-treated Females
20StVM	D20 Stroke-injured Vehicle (NaCl)-treated Males
20StVF	D20 Stroke-injured Vehicle (NaCl)-treated Females

## Sheet: All Sholl Results
Image	Unit	Lower threshold	Upper threshold	X center (px)	Y center (px)	Z center (slice)	Starting radius	Ending radius	Radius step	Samples/radius	Enclosing radius cutoff	I branches (user)	I branches (inferred)	Intersecting radii	Sum inters.	Mean inters.	Median inters.	Skewness (sampled)	Kurtosis (sampled)	Max inters.	Max inters. radius	Ramification index (sampled)	Centroid radius	Centroid value	Enclosing radius	Critical value	Critical radius	Mean value	Ramification index (fit)	Skewness (fit)	Kurtosis (fit)	Polyn. degree	Polyn. R^2	Regression coefficient (Semi-log)	Regression intercept (Semi-log)	Regression R^2 (Semi-log)	Regression coefficient (Semi-log) [P10-P90]	Regression intercept (Semi-log) [P10-P90]	Regression R^2 (Semi-log) [P10-P90]	Determination ratio
BS2 - AP0 - Lateral - Iba1 - Cell 1 - Binary	µm	255	255	52	68	1	5	25	1	1	1	6	NaN	15	115	7.66667	9	-0.0378291	-1.45585	14	5	2.33333	7.38095	4.29365	19	13.5829	5	7.65823	2.26381	-0.277179	-1.56819	8	0.917638	0.331316	-0.172009	0.967127	0.347262	-0.033582	0.952399
BS2 - AP0 - Lateral - Iba1 - Cell 2 - Binary	µm	255	255	66	84	1	5	30	1	1	1	4	NaN	24	173	7.20833	7	-0.0857076	-1.10998	12	18	3	3.8	2.2	28	11.1266	19.331	7.27609	2.78165	-0.124494	-0.828581	7	0.742259	0.16001	-2.00998	0.880996	0.126845	-2.53597	0.778887
BS2 - AP0 - Lateral - Iba1 - Cell 3 - Binary	µm	255	255	69	74	1	5	25	1	1	1	7	NaN	16	131	8.1875	8.5	0.240017	-0.223554	13	9	1.85714	-11.4	-4.46667	20	12.5279	9.114	8.22369	1.7897	0.207018	-0.731215	6	0.825953	0.198705	-1.50402	0.917446	0.181396	-1.73105	0.865793
BS2 - AP0 - Lateral - Iba1 - Cell 4 - Binary	µm	255	255	46	90	1	5	25	1	1	1	6	NaN	17	164	9.64706	10	0.319754	-0.167873	16	6	2.66667	70.3333	46	21	14.6048	5.811	9.66293	2.43413	0.0725124	-0.696464	6	0.876204	0.222845	-0.988429	0.969503	0.218588	-1.07369	0.958668
BS2 - AP0 - Lateral - Iba1 - Cell 5 - Binary	µm	255	255	73	48	1	5	35	1	1	1	5	NaN	29	228	7.86207	7	0.266387	-1.13171	15	12	3	19.7391	8.42029	33	13.2754	7.745	7.98364	2.65508	0.125454	-1.4882	8	0.765726	0.172526	-1.58185	0.954236	0.175117	-1.54943	0.935422
BS2 - AP0 - Medial - Iba1 - Cell 1 - Binary	µm	255	255	51	64	1	5	25	1	1	1	4	NaN	16	134	8.375	9	-0.670795	-0.42695	13	5	3.25	14.8974	10.6667	21	12.8726	5	8.06994	3.21815	-0.963424	0.33954	8	0.829787	0.248997	-0.884815	0.94966	0.207554	-1.36147	0.931641
BS2 - AP0 - Medial - Iba1 - Cell 2 - Binary	µm	255	255	59	77	1	5	25	1	1	1	6	NaN	16	97	6.0625	5.5	0.269119	-1.00755	12	10	2	11.28	6.01333	20	10.3419	5	5.98197	1.72365	0.0511482	-1.45237	7	0.774948	0.277839	-0.904624	0.949889	0.281481	-0.899363	0.928853
BS2 - AP0 - Medial - Iba1 - Cell 3 - Binary	µm	255	255	42	64	1	5	20	1	1	1	6	NaN	15	112	7.46667	7	0.267889	-1.15902	15	5	2.5	9.58824	6.42157	19	14.7481	5	7.36919	2.45802	0.171863	-1.05201	8	0.901982	0.320115	-0.313871	0.953437	0.335662	-0.20602	0.944426
BS2 - AP0 - Medial - Iba1 - Cell 4 - Binary	µm	255	255	70	101	1	5	35	1	1	1	7	NaN	25	180	7.2	7	0.55531	0.116563	15	9	2.14286	19.8947	8.7076	31	12.2558	9.658	6.8779	1.75083	0.133035	-0.876173	7	0.782541	0.188814	-1.5099	0.959738	0.185959	-1.59316	0.932989
BS2 - AP1 - Lateral - Iba1 - Cell 1 - Binary	µm	255	255	89	98	1	5	30	1	1	1	4	NaN	22	86	3.90909	3.5	0.531146	-0.93859	7	5	1.75	23.6667	5.7037	26	7.20337	5.2095	3.8385	1.80084	0.513693	0.710337	7	0.600437	0.168728	-2.53303	0.846634	0.129681	-3.2197	0.768088
BS2 - AP1 - Lateral - Iba1 - Cell 2 - Binary	µm	255	255	89	72	1	5	30	1	1	1	4	NaN	20	115	5.75	6	-0.17921	-1.28107	9	6	2.25	14.2381	5.49206	25	7.85605	5.794	5.66291	1.96401	-0.909887	-0.379326	8	0.530441	0.20068	-1.72074	0.9337	0.190418	-1.91271	0.864504
BS2 - AP1 - Medial - Iba1 - Cell 1 - Binary	µm	255	255	107	85	1	5	40	1	1	1	5	NaN	27	158	5.85185	6	0.355446	-0.52842	12	19	2.4	20.386	6.79825	33	9.97196	18.809	5.64771	1.99439	0.0613092	-1.05801	8	0.840831	0.158724	-2.19437	0.910431	0.138647	-2.54942	0.837818
BS2 - AP1 - Medial - Iba1 - Cell 2 - Binary	µm	255	255	126	57	1	5	45	1	1	1	3	NaN	38	283	7.44737	7	0.197232	-1.26435	15	15	5	17.6038	5.40881	44	12.49	16.419	7.21164	4.16332	-0.171853	-1.33848	7	0.772045	0.139856	-2.06738	0.918944	0.151212	-1.88859	0.910503
BS2 - AP1 - Medial - Iba1 - Cell 3 - Binary	µm	255	255	185	58	1	5	60	1	1	1	4	NaN	46	210	4.56522	4	0.75272	0.425629	10	8	2.5	59.4889	9.02963	58	8.18151	7.779	4.46154	2.04538	1.5407	1.34583	7	0.509124	0.0937722	-3.38969	0.833625	0.0909893	-3.68128	0.832644
BS2 - AP2 - Lateral - Iba1 - Cell 1 - Binary	µm	255	255	143	38	1	5	53.1772	1	1	1	2	NaN	37	109	2.94595	3	1.47136	2.58744	7	31	3.5	46.5217	5.3913	52	4.48033	8.045	2.77979	2.24016	0.339192	-0.743908	8	0.402645	0.104029	-3.67114	0.854617	0.105792	-3.77988	0.806273
BS2 - AP2 - Lateral - Iba1 - Cell 2 - Binary	µm	255	255	70	94	1	5	35	1	1	1	4	NaN	26	129	4.96154	5	0.690049	0.133798	12	5	3	18.8	6.35455	30	12.2594	5	4.80753	3.06484	1.23557	3.77672	8	0.639096	0.179217	-2.05705	0.869657	0.161882	-2.42941	0.825976
BS2 - AP2 - Medial - Iba1 - Cell 1 - Binary	µm	255	255	62	68	1	5	30	1	1	1	4	NaN	20	91	4.55	4	1.00114	0.15743	11	8	2.75	16.0633	5.68354	26	8.69619	5	4.42219	2.17405	0.944204	-0.666779	7	0.723549	0.206308	-1.88723	0.869282	0.211016	-1.98953	0.825049
BS2 - AP2 - Medial - Iba1 - Cell 2 - Binary	µm	255	255	91	100	1	5	35	1	1	1	7	NaN	29	267	9.2069	9	0.611356	0.323283	24	19	3.42857	20.5401	12.3151	33	15.6549	16.271	9.34818	2.23641	-0.209069	-1.32539	8	0.744279	0.184119	-1.27283	0.965555	0.180238	-1.33739	0.940296
BS2 - AP2 - Medial - Iba1 - Cell 3 - Binary	µm	255	255	88	67	1	5	20	1	1	1	4	NaN	14	88	6.28571	5.5	0.173394	-1.52103	11	10	2.75	7.98667	4.22667	18	10.7556	9.262	6.47599	2.68891	0.0583746	-1.02028	8	0.801201	0.240695	-1.41298	0.866399	0.218066	-1.56595	0.781276
BS2 - AP2 - Medial - Iba1 - Cell 4 - Binary	µm	255	255	104	42	1	5	44.4041	1	1	1	3	NaN	25	149	5.96	4	0.720928	-0.854424	14	9	4.66667	25.1887	7.55031	41	11.4897	9.703	5.92939	3.8299	0.39683	-1.63434	7	0.813367	0.148377	-2.22052	0.877619	0.145612	-2.38366	0.837234
BS4 - AP0 - Lateral - Iba1 - Cell 1 - Binary	µm	255	255	81	85	1	5	30	1	1	1	5	NaN	18	97	5.38889	5	1.53148	2.32055	12	11	2.4	16.0857	7.30476	22	8.08412	12.204	5.45681	1.61682	0.23845	-0.984563	8	0.423491	0.172253	-2.23667	0.842912	0.1625	-2.41253	0.776427
BS4 - AP0 - Lateral - Iba1 - Cell 2 - Binary	µm	255	255	97	52	1	5	30	1	1	1	2	NaN	22	114	5.18182	4.5	0.740195	-0.719991	11	5	5.5	12.5679	4.1358	27	11.1245	5	4.96399	5.56225	0.641783	-1.15148	6	0.861747	0.225036	-1.47607	0.902036	0.235513	-1.47276	0.882658
BS4 - AP0 - Lateral - Iba1 - Cell 3 - Binary	µm	255	255	61	89	1	5	30	1	1	1	2	NaN	21	95	4.52381	4	0.872645	0.0479798	10	8	5	16.3548	5.60215	25	8.1448	8.478	4.52047	4.0724	0.333395	-1.06498	7	0.743961	0.207253	-1.86427	0.916318	0.197432	-2.04212	0.83072
BS4 - AP0 - Medial - Iba1 - Cell 1 - Binary	µm	255	255	40	59	1	5	25	1	1	1	3	NaN	10	48	4.8	4.5	0.350133	-1.10546	9	8	3	4.5	5.16667	21	7.72403	8.14	25.4537	2.57468	-0.0857671	-1.54575	7	0.840446	0.242312	-1.62741	0.925913	0.26929	-1.4742	0.670819
BS4 - AP0 - Medial - Iba1 - Cell 2 - Binary	µm	255	255	98	90	1	5	45	1	1	1	4	NaN	34	161	4.73529	4.5	0.502244	-0.645984	9	6	2.25	36.8095	7.90476	38	8.91804	5	4.71805	2.22951	0.16796	-0.323259	8	0.647913	0.133605	-2.67942	0.879989	0.137202	-2.7486	0.900631
BS4 - AP0 - Medial - Iba1 - Cell 3 - Binary	µm	255	255	51	57	1	5	20	1	1	1	4	NaN	8	44	5.5	4.5	1.04316	0.256327	12	5	3	7.13333	5.61111	12	11.9925	5	5.04775	2.99814	1.03861	0.247551	7	0.99791	0.422036	-0.190901	0.864045	0.497333	0.336182	0.908105
BS4 - AP0 - Medial - Iba1 - Cell 4 - Binary	µm	255	255	85	121	1	5	40	1	1	1	2	NaN	27	148	5.48148	6	-0.187148	-1.16305	9	20	4.5	11.6957	3.69565	32	7.8353	6.5	5.45387	3.91765	-1.28618	1.29167	7	0.519392	0.157491	-2.22774	0.922164	0.142067	-2.53226	0.871609
BS4 - AP0 - Medial - Iba1 - Cell 5 - Binary	µm	255	255	65	144	1	5	45	1	1	1	3	NaN	33	199	6.0303	5	0.884869	0.837204	15	15	5	25.8025	8.66454	38	9.6927	15.264	6.0043	3.2309	-0.023706	-1.18346	8	0.659037	0.14787	-2.18475	0.970179	0.145003	-2.2532	0.943002
BS4 - AP1 - Lateral - Iba1 - Cell 1 - Binary	µm	255	255	75	57	1	5	30	1	1	1	3	NaN	21	103	4.90476	5	0.205835	-0.962713	9	7	3	11	3.5098	26	7.74296	8.859	4.80075	2.58099	-0.532467	-0.764171	8	0.641317	0.210344	-1.74219	0.93977	0.20956	-1.70613	0.910407
BS4 - AP1 - Lateral - Iba1 - Cell 2 - Binary	µm	255	255	74	68	1	5	25	1	1	1	2	NaN	13	93	7.15385	8	0.0108502	-1.07428	12	7	6	10.4444	6.92593	17	11.1064	6.304	7.47059	5.5532	0.00138892	-0.11	8	0.643868	0.269609	-0.954415	0.923846	0.276034	-0.876721	0.861922
BS4 - AP1 - Medial - Iba1 - Cell 1 - Binary	µm	255	255	37	80	1	5	20	1	1	1	2	NaN	13	56	4.30769	4	1.04217	0.586933	9	13	4.5	11.0476	4.96825	17	7.40765	13.761	4.30801	3.70382	0.470864	-1.00455	8	0.747817	0.188486	-2.36688	0.745118	0.0944825	-3.33389	0.470753
BS4 - AP1 - Medial - Iba1 - Cell 2 - Binary	µm	255	255	47	55	1	5	25	1	1	1	2	NaN	6	16	2.66667	2	0.613472	-1.07958	5	6	2.5	7.8	2.46667	13	NaN	NaN	NaN	NaN	NaN	NaN	NaN	NaN	0.381734	-1.14096	0.914092	NaN	NaN	NaN
BS4 - AP1 - Medial - Iba1 - Cell 3 - Binary	µm	255	255	75	52	1	5	25	1	1	1	3	NaN	10	39	3.9	4	0.180116	-1.10372	6	6	2	11.7037	3.97531	20	6.4767	5.901	7.09838	2.1589	0.275451	-0.644161	8	0.950405	0.258746	-1.67036	0.947712	0.299414	-1.33502	0.916953
BS4 - AP2 - Lateral - Iba1 - Cell 1 - Binary	µm	255	255	44	76	1	5	25	1	1	1	3	NaN	12	76	6.33333	5	0.679733	-0.532618	14	6	4.66667	9.16092	6.06322	18	13.0083	6.056	5.50307	4.33608	0.734595	-0.873579	7	0.937477	0.318868	-0.666119	0.886537	0.348254	-0.444202	0.788556
BS4 - AP2 - Lateral - Iba1 - Cell 2 - Binary	µm	255	255	61	62	1	5	25	1	1	1	3	NaN	10	39	3.9	3	1.51034	1.52045	11	5	3.66667	11.0676	5.04348	20	10.9269	5	1.01503	3.64231	1.58289	2.07647	7	0.925227	0.267447	-1.70991	0.776182	0.30433	-1.56769	0.774309
BS4 - AP2 - Lateral - Iba1 - Cell 3 - Binary	µm	255	255	72	50	1	5	25	1	1	1	3	NaN	14	113	8.07143	7	0.47288	-0.844866	15	6	5	7.44444	4.73148	19	15.3797	5.865	8.02144	5.12656	0.588066	-0.876463	8	0.930444	0.296511	-0.523482	0.910189	0.305953	-0.492098	0.87839
BS4 - AP2 - Medial - Iba1 - Cell 1 - Binary	µm	255	255	42	53	1	5	40	1	1	1	2	NaN	15	50	3.33333	2	1.77853	1.77764	9	5	4.5	20.994	3.99405	36	8.13533	5	2.24399	4.06766	1.46105	0.81388	8	0.768493	0.16399	-2.62838	0.870099	0.17827	-2.61125	0.902412
BS4 - AP2 - Medial - Iba1 - Cell 2 - Binary	µm	255	255	60	76	1	5	30	1	1	1	2	NaN	15	70	4.66667	4	0.558405	-0.828444	8	12	4	34.5	12.25	20	5.81848	5.157	4.75306	2.90924	-0.587842	-0.961415	8	0.329065	0.186408	-2.22903	0.85748	0.14914	-2.68944	0.736436
BS4 - AP2 - Medial - Iba1 - Cell 3 - Binary	µm	255	255	48	31	1	5	25	1	1	1	3	NaN	15	45	3	2	0.519615	-1.35	5	5	1.66667	95	14.6667	23	5.08804	5	2.94228	1.69601	1.21997	2.35152	6	0.388048	0.189418	-2.54112	0.882918	0.174742	-2.82002	0.830977
BS5 - AP0 - Lateral - Iba1 - Cell 1 - Binary	µm	255	255	117	39	1	5	40	1	1	1	3	NaN	31	148	4.77419	4	1.00797	1.3253	11	17	3.66667	27.9747	7.21097	37	6.95423	17.634	4.69545	2.31808	0.0395728	-1.45522	8	0.592177	0.125807	-2.87974	0.935959	0.111024	-3.16928	0.901671
BS5 - AP0 - Lateral - Iba1 - Cell 2 - Binary	µm	255	255	126	78	1	5	35	1	1	1	2	NaN	12	46	3.83333	3	0.635861	-1.0594	8	8	4	20.5833	7.26389	26	6.61376	5	-13.354	3.30688	0.112477	-1.62045	6	0.828949	0.247607	-1.80091	0.894196	0.312232	-1.26156	0.834649
BS5 - AP0 - Lateral - Iba1 - Cell 3 - Binary	µm	255	255	116	93	1	5	40	1	1	1	5	NaN	29	207	7.13793	7	-0.00994442	-1.36228	13	7	2.6	29.48	11.0667	37	11.0069	13.994	6.63245	2.20139	-0.327493	-1.49382	8	0.822896	0.172682	-1.66861	0.973246	0.181909	-1.50946	0.967539
BS5 - AP0 - Medial - Iba1 - Cell 1 - Binary	µm	255	255	104	130	1	5	40	1	1	1	4	NaN	28	124	4.42857	4.5	0.07411	-0.634298	7	5	1.75	16.1133	3.61333	36	5.90976	5	4.20293	1.47744	-0.751794	-0.414906	7	0.544221	0.149265	-2.52499	0.95224	0.146776	-2.61107	0.94125
BS5 - AP0 - Medial - Iba1 - Cell 2 - Binary	µm	255	255	122	41	1	5	47.75	1	1	1	2	NaN	21	56	2.66667	2	1.35082	0.77842	6	13	3	32.4951	3.32353	46	3.62652	29.382	2.65083	1.81326	-0.615961	-0.633071	7	0.243245	0.102608	-3.84806	0.86855	0.105864	-3.86698	0.820225
BS5 - AP1 - Lateral - Iba1 - Cell 1 - Binary	µm	255	255	71	43	1	5	30	1	1	1	4	NaN	19	96	5.05263	5	0.263434	-0.842529	10	10	2.5	20.3667	6.98333	27	8.40688	8.916	4.59623	2.10172	0.302719	-1.05576	8	0.762134	0.201748	-1.86121	0.93856	0.227258	-1.51738	0.92176
BS5 - AP1 - Lateral - Iba1 - Cell 2 - Binary	µm	255	255	71	93	1	5	35	1	1	1	4	NaN	24	135	5.625	6	0.176212	-0.717914	11	8	2.75	19.439	7.02439	28	8.66753	5.976	5.65073	2.16688	-0.041771	-1.55556	8	0.783537	0.197864	-1.6544	0.953656	0.193231	-1.7709	0.924154
BS5 - AP1 - Lateral - Iba1 - Cell 3 - Binary	µm	255	255	178	114	1	5	55	1	1	1	4	NaN	43	223	5.18605	4	0.90947	-0.245006	13	9	3.25	29.4792	6.50926	50	11.152	8.981	5.01201	2.788	0.66252	-0.898729	7	0.858588	0.134021	-2.3952	0.948926	0.140605	-2.36952	0.9559
BS5 - AP1 - Medial - Iba1 - Cell 1 - Binary	µm	255	255	159	102	1	5	40	1	1	1	3	NaN	25	189	7.56	7	0.918428	0.69995	15	20	5	26.0351	10.8947	31	12.5542	20.544	7.69451	4.18472	0.491009	-0.353207	8	0.82526	0.132406	-2.3838	0.882605	0.10112	-2.90493	0.834516
BS5 - AP1 - Medial - Iba1 - Cell 2 - Binary	µm	255	255	52	110	1	5	40	1	1	1	3	NaN	27	102	3.77778	4	0.663839	-0.383135	7	12	2.33333	45.3636	8.09091	34	6.4362	5	3.6675	2.1454	0.577189	0.830632	8	0.395522	0.1412	-2.81667	0.876205	0.133697	-3.08021	0.860938
BS5 - AP2 - Lateral - Iba1 - Cell 1 - Binary	µm	255	255	71	144	1	5	50	1	1	1	4	NaN	21	88	4.19048	3	1.16028	0.000107189	11	7	2.75	27.7407	6.03951	41	9.52496	7.278	3.29489	2.38124	1.03417	-0.446081	8	0.851448	0.138716	-2.68443	0.885343	0.15347	-2.57944	0.874345
BS5 - AP2 - Lateral - Iba1 - Cell 2 - Binary	µm	255	255	24	76	1	5	40	1	1	1	4	NaN	23	99	4.30435	4	0.49759	-0.979686	9	7	2.25	42.5833	9.375	36	7.46392	9.168	3.69015	1.86598	0.345455	-1.5196	7	0.813938	0.162279	-2.4156	0.897341	0.208655	-1.82151	0.931204
BS5 - AP2 - Lateral - Iba1 - Cell 3 - Binary	µm	255	255	77	62	1	5	30	1	1	1	5	NaN	19	119	6.26316	7	1.15395	1.80488	16	11	3.2	19.0462	9.14872	28	9.00678	8.973	5.5315	1.80136	-0.672629	-0.118996	8	0.372894	0.199796	-1.66461	0.921614	0.200111	-1.68559	0.850119
BS5 - AP2 - Medial - Iba1 - Cell 1 - Binary	µm	255	255	126	131	1	5	50	1	1	1	5	NaN	37	265	7.16216	7	0.443621	-0.12042	14	30	2.8	53.3611	15.3889	43	9.37432	29.274	6.94236	1.87486	-0.936899	0.367826	8	0.403437	0.11208	-2.66606	0.891241	0.0950264	-3.09849	0.845563
BS5 - AP2 - Medial - Iba1 - Cell 2 - Binary	µm	255	255	78	62	1	5	35	1	1	1	5	NaN	26	151	5.80769	5	0.21638	-1.02792	10	15	2	Infinity	Infinity	30	8.55937	6.959	5.91744	1.71187	-0.480723	-0.690728	7	0.512487	0.168002	-2.03315	0.93676	0.165829	-2.10036	0.893056
BS5 - AP2 - Medial - Iba1 - Cell 3 - Binary	µm	255	255	137	76	1	5	45	1	1	1	4	NaN	31	189	6.09677	6	0.0427744	-1.30631	11	8	2.75	20.2482	5.83688	42	10.0895	9.291	5.64727	2.52238	0.295105	-1.11233	8	0.802025	0.14748	-2.17873	0.91791	0.150028	-2.25372	0.878115
BS6 - AP0 - Lateral - Iba1 - Cell 1 - Binary	µm	255	255	66	72	1	5	30	1	1	1	5	NaN	19	90	4.73684	5	0.0170352	-1.29532	8	12	1.6	16.5185	5.42593	26	7.40329	10.751	4.48559	1.48066	0.0274209	-0.818019	8	0.625686	0.200316	-1.95999	0.911094	0.201262	-1.97021	0.845281
BS6 - AP0 - Lateral - Iba1 - Cell 2 - Binary	µm	255	255	89	80	1	5	60	1	1	1	3	NaN	34	178	5.23529	5	0.799994	-0.110986	13	15	4.33333	36.8689	7.91257	53	9.16735	13.384	4.26209	3.05578	0.0613191	-1.62556	7	0.687234	0.120997	-2.766	0.883932	0.131678	-2.69917	0.856158
BS6 - AP0 - Lateral - Iba1 - Cell 3 - Binary	µm	255	255	128	122	1	5	50	1	1	1	3	NaN	33	257	7.78788	8	0.135643	-0.483429	14	14	4.66667	-145	-43.5556	38	10.6485	5	7.74611	3.54949	-0.707205	0.612962	8	0.461422	0.129347	-2.27897	0.918056	0.118945	-2.57238	0.892839
BS6 - AP0 - Medial - Iba1 - Cell 1 - Binary	µm	255	255	84	79	1	5	30	1	1	1	4	NaN	22	160	7.27273	7.5	-0.143149	-1.08085	13	13	3.25	8.12121	3.33333	27	11.0002	14.845	7.15543	2.75005	-0.613567	-1.01604	8	0.804699	0.20755	-1.36397	0.945542	0.203845	-1.37962	0.906337
BS6 - AP0 - Medial - Iba1 - Cell 2 - Binary	µm	255	255	65	122	1	5	45	1	1	1	4	NaN	33	173	5.24242	5	0.595828	-0.466207	11	15	2.75	28.4933	7.34667	39	9.22102	12.624	5.13845	2.30525	0.769378	-0.892224	8	0.687225	0.139186	-2.48425	0.901606	0.15862	-2.21193	0.904606
BS6 - AP0 - Medial - Iba1 - Cell 3 - Binary	µm	255	255	84	78	1	5	55	1	1	1	3	NaN	36	185	5.13889	4	0.417677	-1.15223	11	10	3.66667	18.9333	3.66667	46	9.56159	11.473	4.7872	3.1872	0.425777	-1.47767	7	0.909933	0.145885	-2.30674	0.926332	0.158899	-2.1567	0.934689
BS6 - AP1 - Lateral - Iba1 - Cell 1 - Binary	µm	255	255	68	89	1	5	45	1	1	1	4	NaN	33	195	5.90909	6	0.597912	0.00714877	14	12	3.5	27.612	8.51639	40	10.5627	11.094	5.78468	2.64066	0.483369	-0.944216	8	0.78226	0.145604	-2.23087	0.935037	0.151891	-2.15864	0.893839
BS6 - AP1 - Lateral - Iba1 - Cell 2 - Binary	µm	255	255	56	42	1	5	25	1	1	1	4	NaN	16	65	4.0625	4	0.753551	0.445189	7	8	1.75	22.1111	6.7037	20	6.23988	6.601	4.18047	1.55997	0.604224	0.119442	7	0.696487	0.218415	-1.94998	0.948252	0.227846	-1.867	0.937252
BS6 - AP1 - Lateral - Iba1 - Cell 3 - Binary	µm	255	255	121	62	1	5	47	1	1	1	3	NaN	36	214	5.94444	6	0.827274	0.455381	15	24	5	26.3813	8.03922	42	8.41528	23.137	5.79709	2.80509	-0.768124	-0.811	8	0.497914	0.136933	-2.3816	0.923112	0.123133	-2.73185	0.867962
BS6 - AP1 - Lateral - Iba1 - Cell 4 - Binary	µm	255	255	107	90	1	5	35	1	1	1	5	NaN	25	133	5.32	6	-0.232188	-1.03279	9	14	1.8	20.0833	6.25	31	8.38152	5	5.03193	1.6763	-0.746332	-0.527465	8	0.712706	0.176566	-2.03228	0.923623	0.155415	-2.39633	0.888973
BS6 - AP1 - Medial - Iba1 - Cell 1 - Binary	µm	255	255	146	35	1	5	45	1	1	1	4	NaN	34	163	4.79412	5	0.0798991	-0.92767	8	8	2	18.0256	3.83974	42	7.43467	6.612	4.44204	1.85867	-0.223513	-0.284693	7	0.608162	0.132908	-2.64986	0.93111	0.121033	-2.97554	0.895357
BS6 - AP1 - Medial - Iba1 - Cell 2 - Binary	µm	255	255	127	24	1	5	45	1	1	1	2	NaN	30	108	3.6	2	1.30025	0.601159	10	26	5	25.3611	5.25278	39	5.57892	11.985	3.47317	2.78946	-0.443535	-1.01419	7	0.384962	0.118182	-3.3646	0.86286	0.120199	-3.34299	0.722871
BS6 - AP1 - Medial - Iba1 - Cell 3 - Binary	µm	255	255	118	23	1	5	45	1	1	1	2	NaN	27	95	3.51852	3	1.55907	3.11724	10	26	5	25.2806	5.33333	38	4.84804	12.298	3.25667	2.42402	-0.792757	-0.384564	7	0.35718	0.113846	-3.47812	0.841652	0.124328	-3.29718	0.813476
BS6 - AP1 - Medial - Iba1 - Cell 4 - Binary	µm	255	255	138	55	1	5	40	1	1	1	4	NaN	35	191	5.45714	5	0.547561	-0.0161167	11	11	2.75	31.7333	7.99333	39	8.57637	11.43	5.52036	2.14409	-0.00397514	-0.871281	7	0.615881	0.139206	-2.39583	0.955009	0.140074	-2.40679	0.928384
BS6 - AP2 - Lateral - Iba1 - Cell 1 - Binary	µm	255	255	119	109	1	5	40	1	1	1	6	NaN	29	236	8.13793	9	-0.471276	-0.0291558	14	18	2.33333	-5.56667	0.383333	35	9.84419	13.131	7.90487	1.6407	-2.01939	3.17243	8	0.537538	0.143796	-2.0311	0.927421	0.124649	-2.36059	0.909988
BS6 - AP2 - Lateral - Iba1 - Cell 2 - Binary	µm	255	255	128	58	1	5	40	1	1	1	5	NaN	25	126	5.04	4	0.651519	-0.459994	10	8	2	21.1746	6.30952	30	9.17513	7.701	5.11634	1.83503	0.708525	-0.929736	6	0.857989	0.181166	-1.94577	0.942739	0.195653	-1.79355	0.95032
BS6 - AP2 - Medial - Iba1 - Cell 1 - Binary	µm	255	255	100	104	1	5	30	1	1	1	8	NaN	23	134	5.82609	6	0.268084	-0.866613	11	13	1.375	17.9565	6.65217	28	8.6936	12.921	5.68987	1.0867	-0.425387	-0.926243	7	0.762858	0.200298	-1.6178	0.969188	0.188796	-1.81108	0.943256
BS6 - AP2 - Medial - Iba1 - Cell 2 - Binary	µm	255	255	113	135	1	5	40	1	1	1	5	NaN	30	136	4.53333	4.5	1.47472	3.40429	13	18	2.6	24.369	6.93651	37	6.68044	19.064	4.43584	1.33609	-0.1933	-1.13336	7	0.392689	0.138704	-2.73365	0.891752	0.139024	-2.75885	0.825454
BS9 - AP0 - Lateral - Iba1 - Cell 1 - Binary	µm	255	255	92	67	1	5	35	1	1	1	4	NaN	20	188	9.4	9	0.0130368	-0.913306	17	17	4.25	14.2358	9.43089	24	14.8997	16.611	9.67054	3.72493	-0.0224346	-0.934709	8	0.856103	0.16719	-1.75005	0.839208	0.103873	-2.52787	0.783715
BS9 - AP0 - Lateral - Iba1 - Cell 2 - Binary	µm	255	255	56	61	1	5	25	1	1	1	4	NaN	17	85	5	5	0.408248	-1.04902	9	6	2.25	11.3846	3.97436	23	8.22282	11.763	4.81516	2.05571	-0.181617	-1.27091	7	0.79196	0.233157	-1.5242	0.955144	0.236163	-1.50693	0.926467
BS9 - AP0 - Lateral - Iba1 - Cell 3 - Binary	µm	255	255	56	76	1	5	35	1	1	1	4	NaN	24	141	5.875	5.5	0.893569	1.1235	14	13	3.5	18.7931	7.91092	28	8.33598	11.642	5.91896	2.08399	-0.42551	-1.32395	8	0.540555	0.191518	-1.72102	0.95328	0.187686	-1.82047	0.928418
BS9 - AP0 - Lateral - Iba1 - Cell 4 - Binary	µm	255	255	92	47	1	5	20	1	1	1	5	NaN	11	60	5.45455	5	0.979383	-0.141555	11	5	2.2	9.62857	5.74286	16	10.8275	5	4.73661	2.1655	0.853	-0.210667	6	0.920781	0.326348	-0.756256	0.950493	0.341019	-0.718093	0.95094
BS9 - AP0 - Lateral - Iba1 - Cell 5 - Binary	µm	255	255	62	48	1	5	20	1	1	1	7	NaN	10	98	9.8	10.5	-0.694603	-0.727714	13	7	1.85714	15	15.8462	14	13.6471	8.736	10.1898	1.94958	-0.752794	-0.597703	8	0.976166	0.341436	-0.104344	0.953174	0.293521	-0.459317	0.942679
BS9 - AP0 - Medial - Iba1 - Cell 1 - Binary	µm	255	255	61	78	1	5	25	1	1	1	7	NaN	15	94	6.26667	7	-0.495679	-0.735035	11	13	1.57143	8.85714	4.35714	19	8.62367	7.723	6.38765	1.23195	-1.04279	-0.562061	7	0.821611	0.301515	-0.677593	0.9423	0.267325	-0.999639	0.91812
BS9 - AP0 - Medial - Iba1 - Cell 2 - Binary	µm	255	255	66	34	1	5	44.1284	1	1	1	4	NaN	33	129	3.90909	4	0.590241	-0.398437	8	8	2	31.3158	6.01754	37	6.10219	5	3.89384	1.52555	-0.5044	0.121657	8	0.416039	0.129885	-2.96641	0.877928	0.111119	-3.41811	0.796616
BS9 - AP0 - Medial - Iba1 - Cell 3 - Binary	µm	255	255	72	82	1	5	40	1	1	1	2	NaN	19	109	5.73684	5	0.169862	-1.19748	10	11	5	20.5833	7.21528	34	8.71994	12.994	2.70872	4.35997	-0.224873	-1.27228	8	0.650022	0.162156	-2.26982	0.900165	0.174929	-2.13995	0.77569
BS9 - AP0 - Medial - Iba1 - Cell 4 - Binary	µm	255	255	98	60	1	5	30	1	1	1	5	NaN	20	99	4.95	5	0.720415	0.489983	12	14	2.4	16.4217	6.48594	26	7.75589	12.561	4.72748	1.55118	-0.257979	-1.53377	8	0.661699	0.220482	-1.63554	0.944715	0.23758	-1.42135	0.899141
BS9 - AP0 - Medial - Iba1 - Cell 5 - Binary	µm	255	255	60	60	1	5	40	1	1	1	3	NaN	30	186	6.2	6	0.227735	-1.198	13	18	4.33333	16.6742	5.22727	38	9.77674	17.168	5.7759	3.25891	-0.397745	-1.52365	8	0.723825	0.168411	-1.87638	0.947691	0.176073	-1.77049	0.918969
BS9 - AP0 - Medial - Iba1 - Cell 6 - Binary	µm	255	255	66	30	1	5	30	1	1	1	4	NaN	19	81	4.26316	4	0.364837	7.2579e-05	8	5	2	24.1111	6.83333	25	7.92645	5	4.0009	1.98161	1.10173	1.21064	8	0.731063	0.193789	-2.10432	0.896923	0.205938	-2.05571	0.919372
BS9 - AP0 - Medial - Iba1 - Cell 7 - Binary	µm	255	255	53	59	1	5	25	1	1	1	4	NaN	14	57	4.07143	3	0.856377	-0.883724	9	9	2.25	12.2364	4.33939	20	7.54138	6.192	3.69112	1.88535	0.38383	-1.37093	7	0.684899	0.259023	-1.56503	0.876076	0.28498	-1.36446	0.852058
BS9 - AP1 - Lateral - Iba1 - Cell 1 - Binary	µm	255	255	78	55	1	5	25	1	1	1	6	NaN	12	92	7.66667	6.5	0.274966	-1.10633	12	6	2	6.5	3.95833	16	11.4822	6.381	7.75832	1.9137	0.114236	-1.29687	8	0.940393	0.306624	-0.543249	0.966543	0.314325	-0.504256	0.95538
BS9 - AP1 - Lateral - Iba1 - Cell 2 - Binary	µm	255	255	80	63	1	5	25	1	1	1	4	NaN	14	58	4.14286	3	0.883194	-0.680299	9	5	2.25	10.8723	4.41135	18	9.22456	5	4.00871	2.30614	0.975674	-0.310778	8	0.88938	0.28392	-1.34718	0.866658	0.290675	-1.38987	0.819875
BS9 - AP1 - Lateral - Iba1 - Cell 3 - Binary	µm	255	255	52	56	1	5	25	1	1	1	4	NaN	15	55	3.66667	3	0.556943	-0.921656	7	6	1.75	9.92308	3.14103	19	7.52026	5.803	3.66758	1.88006	0.648009	-0.324143	6	0.822856	0.268985	-1.57476	0.88782	0.248135	-1.82987	0.815218
BS9 - AP1 - Lateral - Iba1 - Cell 4 - Binary	µm	255	255	54	35	1	5	15	1	1	1	5	NaN	3	11	3.66667	4	-0.381802	-1.5	5	5	1	8.33333	4.33333	11	NaN	NaN	NaN	NaN	NaN	NaN	NaN	NaN	0.404421	-0.81541	0.994929	NaN	NaN	NaN
BS9 - AP1 - Medial - Iba1 - Cell 1 - Binary	µm	255	255	29	60	1	5	20	1	1	1	7	NaN	11	77	7	7	0.309983	-0.675863	13	6	1.85714	8.11594	6.14493	15	13.1287	5.612	7.15167	1.87553	0.256875	-0.787405	6	0.972047	0.365878	-0.150549	0.984212	0.359689	-0.212047	0.977321
BS9 - AP1 - Medial - Iba1 - Cell 2 - Binary	µm	255	255	48	62	1	5	25	1	1	1	5	NaN	15	99	6.6	6	0.378233	-1.33735	13	6	2.6	9.93333	4.84444	22	13.2849	6.998	6.10355	2.65698	0.38957	-1.40012	6	0.939681	0.279605	-0.769846	0.957213	0.297195	-0.574115	0.939767
BS9 - AP1 - Medial - Iba1 - Cell 3 - Binary	µm	255	255	72	66	1	5	25	1	1	1	6	NaN	18	130	7.22222	7.5	-0.111378	-1.34983	12	10	2	43.5	24.75	23	11.2938	11.033	7.08752	1.8823	-0.324286	-1.34151	8	0.909778	0.247021	-0.985761	0.978594	0.244575	-1.02004	0.962011
BS9 - AP2 - Lateral - Iba1 - Cell 1 - Binary	µm	255	255	26	45	1	5	15	1	1	1	2	NaN	4	9	2.25	2.5	-0.493382	-1.3719	3	6	1.5	0	-0.666667	9	0.491669	-0.875534	0.857169	NaN	NaN	NaN	NaN	NaN	NaN	NaN	NaN	NaN	NaN	NaN
BS9 - AP2 - Lateral - Iba1 - Cell 2 - Binary	µm	255	255	50	73	1	5	25	1	1	1	5	NaN	11	72	6.54545	7	-0.0995135	-0.829367	10	10	2	10.3333	6.25	15	0.284609	-0.969159	0.952487	9.08702	9.252	6.70284	1.8174	-0.666468	-0.34668	8	0.747445	0.24914	-1.26458	0.890617
BS9 - AP2 - Medial - Iba1 - Cell 1 - Binary	µm	255	255	38	36	1	5	20	1	1	1	6	NaN	10	55	5.5	6	-0.675854	-0.434829	8	10	1.33333	-2	-2.83333	14	6.9924	5	5.6065	1.1654	-1.07859	-0.239442	8	0.880798	0.331088	-0.766313	0.956832	0.256828	-1.37327	0.944571
BS9 - AP2 - Medial - Iba1 - Cell 2 - Binary	µm	255	255	59	44	1	5	20	1	1	1	6	NaN	10	50	5	4.5	0.486524	-0.854442	9	5	1.5	7.81481	4.41975	14	9.3612	5.3385	4.94169	1.5602	0.660421	-0.669712	7	0.94743	0.359876	-0.615282	0.943091	0.400022	-0.353295	0.928192
BS9 - AP2 - Medial - Iba1 - Cell 3 - Binary	µm	255	255	45	38	1	5	15	1	1	1	4	NaN	3	12	4	4	0	-1.5	5	5	1.25	-Infinity	-Infinity	8	NaN	NaN	NaN	NaN	NaN	NaN	NaN	NaN	0.47617	-0.417965	0.99345	NaN	NaN	NaN
BS9 - AP2 - Medial - Iba1 - Cell 4 - Binary	µm	255	255	80	66	1	5	25	1	1	1	6	NaN	17	125	7.35294	5	0.723533	-0.953112	17	6	2.83333	11.5402	7.42816	21	16.731	5.705	7.18805	2.78851	0.735553	-0.970849	8	0.980853	0.290597	-0.552652	0.928305	0.314986	-0.340834	0.948996
BS9 - AP2 - Medial - Iba1 - Cell 5 - Binary	µm	255	255	78	30	1	5	25	1	1	1	2	NaN	9	27	3	2	1.125	0.09375	6	5	3	14.4444	3.62963	20	5.98108	5	2.07988	2.99054	1.20471	0.239748	6	0.962066	0.260091	-1.78987	0.9296	0.297498	-1.44697	0.957248
BS9 - AP2 - Medial - Iba1 - Cell 6 - Binary	µm	255	255	69	48	1	5	25	1	1	1	8	NaN	15	155	10.3333	12	0.0605328	-1.3165	20	8	2.5	8.87805	7.90244	19	18.3436	6.729	10.5056	2.29294	0.0252849	-1.4278	7	0.910892	0.330577	0.130766	0.978128	0.339411	0.235962	0.968246
BS9 - AP2 - Medial - Iba1 - Cell 7 - Binary	µm	255	255	55	84	1	5	25	1	1	1	5	NaN	17	81	4.76471	4	0.295446	-1.41178	9	5	1.8	10.5238	3.71429	22	9.03302	5	4.56038	1.8066	0.569544	-1.07534	8	0.828807	0.246115	-1.4801	0.877965	0.243099	-1.58302	0.804604
BS9 - AP2 - Medial - Iba1 - Cell 8 - Binary	µm	255	255	42	47	1	5	15	1	1	1	7	NaN	8	59	7.375	7.5	-0.127717	-0.974207	12	5	1.71429	5.33333	4.45556	12	12.3287	5.2675	7.59342	1.76124	-0.122731	-0.9731	8	0.999541	0.465179	0.484176	0.976901	0.418975	0.160751	0.992814
BS18 - AP0 - Lateral - Iba1 - Cell 1 - Binary	µm	255	255	90	48	1	5	35	1	1	1	9	NaN	21	131	6.2381	6	0.333758	-1.3243	14	8	1.55556	10.3441	3.88172	29	13.1653	6.544	5.29229	1.46281	0.308157	-1.44355	8	0.943618	0.250377	-0.987441	0.937544	0.273167	-0.759453	0.910784
BS18 - AP0 - Lateral - Iba1 - Cell 2 - Binary	µm	255	255	88	65	1	5	35	1	1	1	4	NaN	29	208	7.17241	7	0.159965	-0.854274	15	15	3.75	18.2667	7.47407	33	12.5663	12.464	7.22924	3.14158	-0.0992734	-1.31024	8	0.874311	0.187681	-1.45131	0.958752	0.198204	-1.29628	0.952281
BS18 - AP0 - Lateral - Iba1 - Cell 3 - Binary	µm	255	255	107	45	1	5	35	1	1	1	6	NaN	26	217	8.34615	8	0.597057	-0.159597	18	11	3	19.8793	10.5086	30	14.527	9.776	8.43513	2.42116	0.296907	-1.05404	7	0.85572	0.187405	-1.35339	0.976994	0.187297	-1.37595	0.971816
BS18 - AP0 - Lateral - Iba1 - Cell 4 - Binary	µm	255	255	41	34	1	5	35	1	1	1	2	NaN	24	148	6.16667	6	0.490862	0.259968	11	18	5.5	50.2727	16.8182	28	8.67947	5	6.19105	4.33973	-0.519619	0.972682	7	0.544804	0.146505	-2.34825	0.913876	0.124006	-2.73422	0.905637
BS18 - AP0 - Medial - Iba1 - Cell 1 - Binary	µm	255	255	79	72	1	5	30	1	1	1	6	NaN	19	124	6.52632	5	0.678926	-0.952468	16	7	2.66667	13.5062	7.11111	24	14.2141	8.099	6.36081	2.36902	0.650444	-1.20576	8	0.86387	0.255206	-0.96853	0.913843	0.269658	-0.828108	0.893176
BS18 - AP0 - Medial - Iba1 - Cell 2 - Binary	µm	255	255	63	84	1	5	25	1	1	1	4	NaN	18	158	8.77778	9.5	-0.357691	-0.989381	13	9	3.25	12.1034	7.74713	22	11.798	15.175	8.88725	2.9495	-0.9168	-0.329853	8	0.764851	0.216009	-1.15814	0.95195	0.200006	-1.36781	0.926455
BS18 - AP0 - Medial - Iba1 - Cell 3 - Binary	µm	255	255	29	46	1	5	25	1	1	1	3	NaN	16	83	5.1875	4	0.837612	-0.186639	13	6	4.33333	14.2549	6.64706	23	11.4032	5.839	4.40423	3.80108	0.594802	-0.924224	7	0.911542	0.248963	-1.30869	0.924123	0.265288	-1.19441	0.915175
BS18 - AP1 - Lateral - Iba1 - Cell 1 - Binary	µm	255	255	45	35	1	5	25	1	1	1	4	NaN	12	68	5.66667	4.5	0.413178	-1.40092	11	6	2.75	8.53488	4.87597	16	10.6133	5.957	5.73751	2.65332	0.440252	-1.3258	6	0.916554	0.350861	-0.458093	0.955685	0.376102	-0.247893	0.925087
BS18 - AP1 - Lateral - Iba1 - Cell 2 - Binary	µm	255	255	84	90	1	5	25	1	1	1	4	NaN	17	103	6.05882	6	-0.195032	-0.736973	10	12	2.5	13.8889	6	21	9.33619	5.3865	6.03812	2.33405	0.124685	-1.37344	8	0.628502	0.232865	-1.37125	0.910139	0.222496	-1.52721	0.870814
BS18 - AP1 - Lateral - Iba1 - Cell 3 - Binary	µm	255	255	85	83	1	5	45	1	1	1	7	NaN	29	264	9.10345	10	0.177769	-1.44068	20	9	2.85714	6.91534	1.60847	39	16.5701	11.909	7.92211	2.36716	-0.000576917	-1.72374	8	0.865154	0.195372	-1.09122	0.944799	0.211765	-0.852342	0.948615
BS18 - AP1 - Lateral - Iba1 - Cell 4 - Binary	µm	255	255	99	46	1	5	30	1	1	1	4	NaN	21	140	6.66667	6	0.31675	-1.12555	14	9	3.5	11.3529	5.18627	26	13.0202	9.5	6.56392	3.25506	0.289229	-1.2684	8	0.887168	0.244301	-1.02698	0.947284	0.281889	-0.476827	0.941002
BS18 - AP1 - Medial - Iba1 - Cell 1 - Binary	µm	255	255	112	104	1	5	40	1	1	1	5	NaN	32	268	8.375	10	0.000448829	-1.51768	17	12	3.4	15.3221	6.14981	36	14.4372	10.39	8.411	2.88744	-0.0774654	-1.69236	7	0.931542	0.195116	-1.0771	0.972317	0.197074	-1.06583	0.976242
BS18 - AP1 - Medial - Iba1 - Cell 2 - Binary	µm	255	255	96	74	1	5	30	1	1	1	5	NaN	18	131	7.27778	7	0.544057	-0.695397	14	9	2.8	13.7436	7.66667	23	11.4286	10.472	7.11671	2.28572	-0.115857	-1.37607	8	0.747591	0.221259	-1.29894	0.952134	0.230832	-1.19281	0.927929
BS18 - AP1 - Medial - Iba1 - Cell 3 - Binary	µm	255	255	101	50	1	5	40	1	1	1	5	NaN	26	220	8.46154	6	0.255121	-1.52536	19	15	3.8	7.43192	1.94836	36	16.4274	11.416	7.27356	3.28548	0.0381607	-1.7383	8	0.900219	0.218881	-0.90324	0.961909	0.239399	-0.622254	0.971758
BS18 - AP1 - Medial - Iba1 - Cell 4 - Binary	µm	255	255	61	48	1	5	25	1	1	1	4	NaN	14	95	6.78571	7.5	-0.351131	-1.00881	11	9	2.75	6.69697	3.54545	18	9.76533	9.269	7.01396	2.44133	-0.591658	-0.942656	6	0.90974	0.265811	-1.02365	0.93944	0.251444	-1.09117	0.926289
BS18 - AP2 - Lateral - Iba1 - Cell 1 - Binary	µm	255	255	66	55	1	5	20	1	1	1	10	NaN	12	95	7.91667	8	-0.383261	-0.349353	12	6	1.2	1	-3.83333	16	12.9769	6.045	8.31179	1.29769	0.227062	0.109309	8	0.788361	0.289926	-0.693106	0.92085	0.322491	-0.385207	0.916953
BS18 - AP2 - Lateral - Iba1 - Cell 2 - Binary	µm	255	255	79	80	1	5	35	1	1	1	8	NaN	22	229	10.4091	12.5	-0.732073	-0.989734	16	9	2	22.7059	16.5392	26	15.1014	15.603	10.5453	1.88767	-0.85313	-0.950857	7	0.914342	0.233784	-0.658157	0.94537	0.216699	-0.865901	0.888446
BS18 - AP2 - Lateral - Iba1 - Cell 3 - Binary	µm	255	255	76	120	1	5	49.0065	1	1	1	9	NaN	36	277	7.69444	7.5	0.734429	-0.285135	20	10	2.22222	23.5476	9.40476	42	17.5583	7.826	7.43176	1.95092	0.747039	-0.475596	7	0.886536	0.165862	-1.55179	0.948783	0.162926	-1.70231	0.923855
BS18 - AP2 - Lateral - Iba1 - Cell 4 - Binary	µm	255	255	60	103	1	5	30	1	1	1	4	NaN	23	175	7.6087	8	-0.190212	-0.980672	13	5	3.25	26.1667	13.6667	28	12.3193	5	7.45372	3.07982	-0.652131	-0.951607	7	0.830119	0.210365	-1.20538	0.976491	0.197015	-1.42327	0.959375
BS18 - AP2 - Lateral - Iba1 - Cell 5 - Binary	µm	255	255	65	39	1	5	30	1	1	1	4	NaN	20	147	7.35	5.5	0.748597	-0.681591	19	6	4.75	13.4239	8.26782	24	18.1953	5.5	7.18577	4.54881	0.71189	-0.791437	8	0.950002	0.272044	-0.641775	0.928901	0.275795	-0.71591	0.89729
BS18 - AP2 - Medial - Iba1 - Cell 1 - Binary	µm	255	255	117	30	1	5	35	1	1	1	3	NaN	30	137	4.56667	4	0.289899	-0.728516	8	19	2.66667	-131	-25.3333	34	7.37661	5	4.57137	2.45887	-0.17822	0.0724704	8	0.540939	0.13912	-2.67348	0.892806	0.115436	-3.19362	0.816031
BS18 - AP2 - Medial - Iba1 - Cell 2 - Binary	µm	255	255	58	41	1	5	25	1	1	1	6	NaN	12	66	5.5	6.5	0.304997	-1.02434	12	5	2	12.7059	5.94118	22	12.1036	5	5.77636	2.01727	0.390121	-0.825286	7	0.952245	0.271999	-1.22013	0.880759	0.399407	-0.130871	0.906848
BS18 - AP2 - Medial - Iba1 - Cell 3 - Binary	µm	255	255	80	76	1	5	30	1	1	1	4	NaN	20	138	6.9	7	-0.156882	-1.28811	12	7	3	5.75	2	24	11.7565	6	6.94447	2.93913	-0.354739	-1.19397	8	0.83784	0.249234	-0.934983	0.954387	0.248441	-0.983359	0.909685
BS18 - AP2 - Medial - Iba1 - Cell 4 - Binary	µm	255	255	56	36	1	5	20	1	1	1	2	NaN	10	48	4.8	4	0.422972	-1.16037	10	6	5	7.28	4.08	14	9.51803	5.602	5.12785	4.75901	-0.307949	-1.1354	6	0.822092	0.397465	-0.420372	0.84401	0.525256	0.657966	0.823634
BS18 - AP2 - Medial - Iba1 - Cell 5 - Binary	µm	255	255	86	43	1	5	25	1	1	1	3	NaN	17	116	6.82353	7	-0.203795	-0.597003	11	15	3.66667	25.3333	10.5	21	8.31882	11.429	6.98232	2.77294	-1.48319	1.66752	6	0.53731	0.191385	-1.77564	0.883818	0.148305	-2.27289	0.856038
BS18 - AP2 - Medial - Iba1 - Cell 6 - Binary	µm	255	255	90	82	1	5	35	1	1	1	4	NaN	26	129	4.96154	4.5	0.735891	0.246372	10	21	2.5	24.7121	7.27273	30	6.94894	24.403	4.99684	1.73724	-0.448702	-0.599333	7	0.49152	0.133791	-2.76737	0.849155	0.0983887	-3.40228	0.769453
BS19 - AP0 - Lateral - Iba1 - Cell 1 - Binary	µm	255	255	60	105	1	5	35	1	1	1	5	NaN	23	102	4.43478	3	1.08796	-0.104341	12	6	2.4	17.2791	5.73127	28	10.3395	6.539	4.32064	2.06789	0.894951	-0.663792	7	0.861509	0.214808	-1.70818	0.926437	0.222873	-1.72021	0.920312
BS19 - AP0 - Lateral - Iba1 - Cell 2 - Binary	µm	255	255	56	102	1	5	25	1	1	1	2	NaN	15	68	4.53333	4	0.807499	-0.665732	9	7	4.5	11	4.39815	19	9.33167	6.841	4.66867	4.66584	0.832037	-0.53153	6	0.93258	0.245637	-1.63659	0.841153	0.259333	-1.48591	0.7565
BS19 - AP0 - Lateral - Iba1 - Cell 3 - Binary	µm	255	255	100	50	1	5	30	1	1	1	3	NaN	21	96	4.57143	4	0.29548	-1.27081	7	5	2.33333	11.2222	3.5	25	7.73123	5.997	4.54216	2.57708	1.44362	0.770347	8	0.586435	0.181292	-2.18997	0.870531	0.178323	-2.3686	0.821105
BS19 - AP0 - Medial - Iba1 - Cell 1 - Binary	µm	255	255	56	50	1	5	30	1	1	1	4	NaN	18	89	4.94444	4.5	0.36946	-0.764724	11	9	2.75	12.913	4.92029	26	8.22543	5	4.2519	2.05636	-0.0607448	-1.62284	8	0.824968	0.246429	-1.3812	0.914856	0.281286	-1.0134	0.942367
BS19 - AP0 - Medial - Iba1 - Cell 2 - Binary	µm	255	255	69	31	1	5	25	1	1	1	3	NaN	16	86	5.375	5.5	-0.091412	-0.997803	9	12	3	2	-0.333333	21	7.91708	13.179	5.41814	2.63903	-0.447249	-1.03325	6	0.76226	0.214016	-1.76811	0.912181	0.212808	-1.72065	0.868341
BS19 - AP0 - Medial - Iba1 - Cell 3 - Binary	µm	255	255	57	106	1	5	40	1	1	1	5	NaN	27	100	3.7037	3	1.31495	0.35729	9	5	1.8	23.7458	4.82917	36	8.85223	5.741	3.48594	1.77045	1.40701	0.797345	7	0.752612	0.15357	-2.67132	0.857598	0.151487	-2.87035	0.832358
BS19 - AP1 - Lateral - Iba1 - Cell 1 - Binary	µm	255	255	109	105	1	5	35	1	1	1	3	NaN	28	142	5.07143	5	0.0853324	-0.984977	9	10	3	51.4	13.4	32	7.68489	31.9995	4.99092	2.56163	-0.489806	-0.996288	7	0.591378	0.120019	-2.99206	0.703443	0.118618	-3.17759	0.659859
BS19 - AP1 - Lateral - Iba1 - Cell 2 - Binary	µm	255	255	50	65	1	5	25	1	1	1	4	NaN	14	52	3.71429	3	0.828489	-0.457829	7	5	1.75	14.9649	4.45614	21	7.19521	5.4045	3.43499	1.7988	1.19822	-0.0750293	6	0.875045	0.213096	-2.11747	0.814741	0.235222	-2.01832	0.824355
BS19 - AP1 - Medial - Iba1 - Cell 1 - Binary	µm	255	255	90	70	1	5	30	1	1	1	5	NaN	20	126	6.3	6	0.248834	-1.17347	12	9	2.4	11.9	5.28333	24	11.6958	6.958	6.40675	2.33915	0.239235	-1.05577	8	0.839536	0.24693	-1.0496	0.961274	0.262876	-0.887491	0.944161
BS19 - AP1 - Medial - Iba1 - Cell 2 - Binary	µm	255	255	69	50	1	5	25	1	1	1	4	NaN	12	52	4.33333	4	0.251346	-0.918188	7	13	1.75	11	4.57143	16	5.64268	6.624	4.31477	1.41067	-0.785024	0.551928	7	0.382278	0.241118	-1.78728	0.85885	0.269129	-1.54039	0.78517
BS19 - AP2 - Lateral - Iba1 - Cell 1 - Binary	µm	255	255	72	36	1	5	25	1	1	1	4	NaN	14	53	3.78571	3	1.34838	0.751614	9	6	2.25	12.5333	4.71111	19	8.10828	5.518	3.74178	2.02707	1.01782	-0.0650016	8	0.767629	0.27184	-1.48127	0.940082	0.275401	-1.51963	0.918881
BS19 - AP2 - Lateral - Iba1 - Cell 2 - Binary	µm	255	255	61	45	1	5	25	1	1	1	2	NaN	15	55	3.66667	3	0.871899	-0.586479	8	5	4	12.8431	4.19608	21	8.1586	5	3.36207	4.0793	0.873237	-0.14568	8	0.878886	0.262922	-1.59385	0.920451	0.293552	-1.37305	0.940881
BS19 - AP2 - Lateral - Iba1 - Cell 3 - Binary	µm	255	255	45	56	1	5	20	1	1	1	2	NaN	6	23	3.83333	4	0.68963	-0.392314	7	5	3.5	8.63636	4	13	NaN	NaN	NaN	NaN	NaN	NaN	NaN	NaN	0.371918	-0.826643	0.969938	NaN	NaN	NaN
BS19 - AP2 - Medial - Iba1 - Cell 1 - Binary	µm	255	255	43	65	1	5	25	1	1	1	4	NaN	12	67	5.58333	6	-0.0499945	-0.707571	10	11	2.5	13	5.43333	20	8.85053	10.553	4.91834	2.21263	-0.455447	-1.06857	8	0.900759	0.269584	-1.17947	0.964173	0.283956	-1.03754	0.904386
BS19 - AP2 - Medial - Iba1 - Cell 2 - Binary	µm	255	255	63	57	1	5	25	1	1	1	6	NaN	17	115	6.76471	7	0.0462824	-0.805961	11	7	1.83333	16.6667	7.41667	21	10.2978	6.007	6.84139	1.71629	-0.0582846	-0.688104	8	0.87794	0.243499	-1.10695	0.967879	0.237693	-1.20764	0.969122
BS19 - AP2 - Medial - Iba1 - Cell 3 - Binary	µm	255	255	69	65	1	5	25	1	1	1	4	NaN	15	68	4.53333	4	0.409151	-1.14124	8	7	2	17.5385	6.58974	23	7.3244	6.547	3.95391	1.8311	-0.137529	-1.14228	6	0.732707	0.243819	-1.57094	0.951339	0.288874	-1.10635	0.949061
BS19 - AP2 - Medial - Iba1 - Cell 4 - Binary	µm	255	255	73	63	1	5	25	1	1	1	7	NaN	19	151	7.94737	8	0.282123	0.385882	16	12	2.28571	15.2973	9.44144	23	12.2382	12.508	8.06495	1.74831	-0.380558	-0.661813	7	0.800231	0.216427	-1.23936	0.949816	0.199935	-1.44389	0.929564
BS19 - AP2 - Medial - Iba1 - Cell 5 - Binary	µm	255	255	79	22	1	5	30	1	1	1	4	NaN	11	32	2.90909	2	0.868478	-0.835366	5	6	1.25	28.5	5.5	19	4.20934	5	2.62647	1.05233	0.12567	-1.6142	8	0.559033	0.231254	-2.20689	0.876105	0.272007	-1.91296	0.889436
BS28 - AP0 - Lateral - Iba1 - Cell 1 - Binary	µm	255	255	64	52	1	5	25	1	1	1	4	NaN	12	43	3.58333	3	0.453683	-0.414339	7	9	1.75	9.2069	3.48276	16	6.16851	8.553	3.41078	1.54213	0.275607	-0.968155	8	0.780007	0.242813	-2.01572	0.741999	0.216641	-2.34136	0.530948
BS28 - AP0 - Lateral - Iba1 - Cell 2 - Binary	µm	255	255	116	98	1	5	40	1	1	1	8	NaN	22	144	6.54545	7	0.281598	-0.493314	14	14	1.75	17.641	6.84615	33	10.2879	12.772	5.74089	1.28599	-0.298101	-1.36284	8	0.820437	0.191606	-1.6639	0.935234	0.218621	-1.31581	0.942501
BS28 - AP0 - Medial - Iba1 - Cell 1 - Binary	µm	255	255	84	44	1	5	25	1	1	1	5	NaN	14	62	4.42857	4	0.113617	-1.40514	7	9	1.4	-13.6667	-7.33333	18	6.39149	7.796	4.47053	1.2783	-0.54594	-0.818914	8	0.617257	0.247789	-1.65006	0.893453	0.256701	-1.54652	0.82823
BS28 - AP0 - Medial - Iba1 - Cell 2 - Binary	µm	255	255	78	76	1	5	35	1	1	1	4	NaN	24	168	7	7	-0.160681	-1.14577	11	10	2.75	17.1429	6.91667	29	10.7629	10.081	7.10243	2.69071	-0.295562	-0.655237	8	0.707461	0.181962	-1.65343	0.955141	0.175912	-1.72893	0.928265
BS28 - AP0 - Medial - Iba1 - Cell 3 - Binary	µm	255	255	64	89	1	5	25	1	1	1	4	NaN	19	85	4.47368	4	0.737973	-0.250081	9	5	2.25	13.2857	4.5	23	9.12289	5.346	4.44789	2.28072	0.689984	-0.0868975	7	0.854824	0.243041	-1.47209	0.942728	0.224769	-1.74079	0.920013
BS28 - AP0 - Medial - Iba1 - Cell 4 - Binary	µm	255	255	57	37	1	5	40	1	1	1	3	NaN	30	119	3.96667	4	0.400675	-0.867338	7	9	2.33333	8.68421	2.03509	38	5.83699	11.543	3.86539	1.94566	0.324858	-0.910173	8	0.489877	0.131007	-2.92961	0.895902	0.137771	-2.89759	0.855642
BS28 - AP0 - Medial - Iba1 - Cell 5 - Binary	µm	255	255	78	66	1	5	25	1	1	1	6	NaN	17	106	6.23529	6	1.01324	0.0736558	11	9	1.83333	25.3333	11.4524	21	7.64592	12.056	6.36803	1.27432	-0.382137	-0.991084	8	0.283465	0.166076	-2.16736	0.902978	0.171308	-2.11592	0.850025
BS28 - AP1 - Lateral - Iba1 - Cell 1 - Binary	µm	255	255	81	29	1	5	30	1	1	1	6	NaN	20	169	8.45	9	-0.398153	-0.45015	14	12	2.33333	17.6667	6.91667	24	11.6166	11.216	8.65304	1.93611	-0.647517	-0.504554	8	0.834538	0.224661	-1.02229	0.96428	0.205802	-1.22893	0.954311
BS28 - AP1 - Lateral - Iba1 - Cell 2 - Binary	µm	255	255	65	68	1	5	45	1	1	1	7	NaN	30	177	5.9	6	-0.0799616	-1.19752	11	10	1.57143	29.5758	9.60606	39	9.25235	9.139	5.37764	1.32176	-0.292381	-1.48708	7	0.844936	0.164684	-1.9589	0.939407	0.193271	-1.53911	0.96184
BS28 - AP1 - Lateral - Iba1 - Cell 3 - Binary	µm	255	255	59	45	1	5	35	1	1	1	3	NaN	17	79	4.64706	4	0.941195	0.189991	10	9	3.33333	16.3111	5.67778	26	8.25385	8.598	4.51023	2.75128	0.522938	-0.727526	7	0.673267	0.205572	-1.9184	0.91917	0.223751	-1.74043	0.887701
BS28 - AP1 - Lateral - Iba1 - Cell 4 - Binary	µm	255	255	90	61	1	5	20	1	1	1	4	NaN	13	39	3	3	0	-0.833333	4	6	1	7.28571	2.04762	17	3.74201	15.942	3.09091	0.935501	-0.733012	0.832659	6	0.489763	0.210916	-2.41892	0.902607	0.201556	-2.54692	0.815102
BS28 - AP1 - Lateral - Iba1 - Cell 5 - Binary	µm	255	255	87	46	1	5	40	1	1	1	6	NaN	33	210	6.36364	6	1.08432	0.90844	13	15	2.16667	31.8182	9.5202	37	9.81791	16.891	6.42086	1.63632	0.378788	-0.591798	7	0.533135	0.128143	-2.50181	0.920039	0.123189	-2.67878	0.889185
BS28 - AP1 - Lateral - Iba1 - Cell 6 - Binary	µm	255	255	53	30	1	5	20	1	1	1	7	NaN	10	49	4.9	5	0.0721031	-1.55158	8	7	1.14286	4.2963	1.7037	15	8.15039	7.194	4.75523	1.16434	0.107636	-1.5929	6	0.936438	0.351616	-0.680338	0.96064	0.420917	-0.0799048	0.960082
BS28 - AP1 - Lateral - Iba1 - Cell 7 - Binary	µm	255	255	88	74	1	5	30	1	1	1	8	NaN	18	120	6.66667	6	0.56974	-0.602993	14	10	1.75	12.7838	7.08108	22	10.4024	9.92	6.64036	1.3003	-0.225607	-1.27997	8	0.76764	0.2564	-0.962889	0.959416	0.260701	-0.924343	0.942869
BS28 - AP1 - Medial - Iba1 - Cell 1 - Binary	µm	255	255	65	123	1	5	40	1	1	1	9	NaN	28	136	4.85714	4.5	0.347669	-1.02538	9	6	1	24.0588	6.29412	32	8.5427	6.189	4.85943	0.949188	0.272171	-0.994429	8	0.785373	0.167125	-2.18183	0.902046	0.163981	-2.3339	0.868854
BS28 - AP1 - Medial - Iba1 - Cell 2 - Binary	µm	255	255	139	49	1	5	45	1	1	1	5	NaN	35	158	4.51429	4	0.265827	-0.962363	9	27	1.8	29.5556	5.90741	42	7.4016	7.527	4.33147	1.48032	-0.105363	-0.785685	7	0.69563	0.145212	-2.46812	0.926416	0.143032	-2.62903	0.901808
BS28 - AP1 - Medial - Iba1 - Cell 3 - Binary	µm	255	255	89	96	1	5	30	1	1	1	6	NaN	23	143	6.21739	5	1.08213	0.0655562	14	9	2.33333	18.2093	7.75194	28	11.7577	7.332	6.12766	1.95961	0.780207	-0.922636	8	0.780859	0.197651	-1.59677	0.925379	0.211748	-1.50927	0.929137
BS28 - AP1 - Medial - Iba1 - Cell 4 - Binary	µm	255	255	95	50	1	5	30	1	1	1	3	NaN	19	137	7.21053	6	0.453974	-0.736701	13	12	4.33333	17.5385	9.17949	23	11.0565	6.503	7.39551	3.6855	-0.0817312	-1.3272	8	0.703286	0.201719	-1.51919	0.909871	0.216982	-1.34483	0.888665
BS28 - AP1 - Medial - Iba1 - Cell 5 - Binary	µm	255	255	120	80	1	5	40	1	1	1	7	NaN	32	230	7.1875	6.5	0.570222	-0.390234	16	9	2.28571	24.0413	9.21488	37	13.439	7.806	7.1353	1.91985	0.348785	-0.871563	7	0.836442	0.163982	-1.71356	0.954519	0.163044	-1.82577	0.941197
BS28 - AP2 - Lateral - Iba1 - Cell 1 - Binary	µm	255	255	75	67	1	5	25	1	1	1	6	NaN	11	62	5.63636	6	0.992854	0.41257	12	7	2	9.83333	6.02778	17	10.426	6.332	5.38614	1.73766	0.60517	-0.562837	8	0.815507	0.306732	-0.905657	0.940851	0.327123	-0.701195	0.848408
BS28 - AP2 - Lateral - Iba1 - Cell 2 - Binary	µm	255	255	64	44	1	5	25	1	1	1	5	NaN	12	65	5.41667	5	0.771856	-0.507052	12	8	2.4	10	5.48611	19	9.78778	9.054	4.61236	1.95756	0.21542	-1.33254	7	0.743536	0.273825	-1.25007	0.883265	0.315826	-0.864522	0.806382
BS28 - AP2 - Lateral - Iba1 - Cell 3 - Binary	µm	255	255	96	37	1	5	30	1	1	1	4	NaN	20	83	4.15	4.5	0.447004	-0.229756	9	8	2.25	15.8519	4.96296	25	6.81413	7.606	4.12104	1.70353	0.111632	-1.25745	6	0.75075	0.224529	-1.71887	0.952727	0.227622	-1.70341	0.930946
BS28 - AP2 - Lateral - Iba1 - Cell 4 - Binary	µm	255	255	70	75	1	5	35	1	1	1	6	NaN	22	79	3.59091	3	1.28151	0.457202	9	5	1.5	17.4186	4.40698	28	8.44856	5	3.41968	1.40809	0.973157	-0.295723	7	0.780776	0.201778	-2.09577	0.902694	0.20842	-2.15691	0.898728
BS28 - AP2 - Medial - Iba1 - Cell 1 - Binary	µm	255	255	55	107	1	5	35	1	1	1	6	NaN	27	118	4.37037	4	0.856026	0.179415	9	22	1.5	23.9091	6.05303	31	7.20031	20.002	4.47812	1.20005	0.541415	-0.625833	8	0.617364	0.125203	-3.05238	0.865753	0.118015	-3.19894	0.784305
BS28 - AP2 - Medial - Iba1 - Cell 2 - Binary	µm	255	255	77	62	1	5	30	1	1	1	6	NaN	19	126	6.63158	7	0.0192718	-0.324886	13	7	2.16667	15.5426	7.66667	24	11.3869	6.267	6.52711	1.89781	-0.12569	-0.408026	6	0.77226	0.226499	-1.28751	0.932651	0.208478	-1.51868	0.887897
BS29 - AP0 - Lateral - Iba1 - Cell 1 - Binary	µm	255	255	67	78	1	5	35	1	1	1	6	NaN	29	185	6.37931	6	0.57907	-0.693932	15	12	2.5	18.7941	7.29657	33	12.3967	5	6.29441	2.06612	0.42662	-1.26307	8	0.826623	0.188108	-1.56891	0.93384	0.201304	-1.42239	0.942969
BS29 - AP0 - Lateral - Iba1 - Cell 2 - Binary	µm	255	255	97	61	1	5	30	1	1	1	6	NaN	23	172	7.47826	7	0.479551	-0.963124	12	14	2	6.88571	3.81905	28	9.8559	11.804	7.42564	1.64265	-0.159928	-1.19496	7	0.556535	0.169388	-1.79928	0.952984	0.173428	-1.80388	0.938233
BS29 - AP0 - Lateral - Iba1 - Cell 3 - Binary	µm	255	255	112	124	1	5	40	1	1	1	5	NaN	29	195	6.72414	7	0.460353	0.607244	16	20	3.2	23.5074	9.24779	36	10.4233	19.924	6.53096	2.08465	-0.569608	-1.03837	8	0.760824	0.165202	-1.87211	0.944328	0.163872	-1.93165	0.911976
BS29 - AP0 - Lateral - Iba1 - Cell 4 - Binary	µm	255	255	45	101	1	5	35	1	1	1	5	NaN	16	61	3.8125	3	1.71719	2.65236	10	5	2	14.9398	5.38153	22	9.65226	5	3.63228	1.93045	2.19114	5.25639	7	0.726182	0.211438	-2.10957	0.846778	0.18298	-2.55758	0.791429
BS29 - AP0 - Medial - Iba1 - Cell 1 - Binary	µm	255	255	111	110	1	5	40	1	1	1	5	NaN	26	136	5.23077	6	-0.0495994	-1.10992	9	7	1.8	14.3333	4.34921	33	8.4722	6.819	4.99422	1.69444	-0.332715	-0.87245	8	0.795958	0.164258	-2.17912	0.91989	0.169501	-2.16933	0.887564
BS29 - AP0 - Medial - Iba1 - Cell 2 - Binary	µm	255	255	108	106	1	5	35	1	1	1	6	NaN	25	172	6.88	7	-0.131963	-1.20955	12	18	2	23.4545	9.81818	31	10.404	5	6.55256	1.73401	-0.695243	-0.941923	7	0.813701	0.184252	-1.64609	0.955896	0.173798	-1.81318	0.929202
BS29 - AP0 - Medial - Iba1 - Cell 3 - Binary	µm	255	255	104	104	1	5	30	1	1	1	3	NaN	18	80	4.44444	4	1.34237	1.64029	10	11	3.33333	17.8889	5.58333	28	7.6475	10.788	2.49726	2.54917	0.522892	-0.739581	6	0.747918	0.180855	-2.26343	0.930761	0.179817	-2.32006	0.88582
BS29 - AP1 - Lateral - Iba1 - Cell 1 - Binary	µm	255	255	76	45	1	5	25	1	1	1	4	NaN	13	36	2.76923	2	0.468036	-1.57641	4	7	1	8.57778	1.95556	21	4.08767	14.1025	2.98887	1.02192	0.37441	-0.750145	7	0.422302	0.17754	-2.81234	0.903172	0.169999	-2.88806	0.814738
BS29 - AP1 - Lateral - Iba1 - Cell 2 - Binary	µm	255	255	61	70	1	5	25	1	1	1	4	NaN	12	66	5.5	5	0.603726	-0.193906	10	11	2.5	9.73333	5.34444	16	8.97073	5	5.50194	2.24268	-0.170847	0.159768	8	0.630784	0.285529	-1.10708	0.913673	0.216696	-1.79263	0.830968
BS29 - AP1 - Lateral - Iba1 - Cell 3 - Binary	µm	255	255	63	59	1	5	20	1	1	1	5	NaN	10	46	4.6	5	-0.179042	-1.42011	7	8	1.4	5.4	2.33333	14	6.54901	7.116	4.44672	1.3098	-0.323738	-1.37665	7	0.79693	0.308458	-1.1641	0.88109	0.2593	-1.59016	0.706877
BS29 - AP1 - Lateral - Iba1 - Cell 4 - Binary	µm	255	255	61	49	1	5	20	1	1	1	4	NaN	5	22	4.4	5	-0.750031	-0.636106	6	7	1.5	3.75	2.04167	9	NaN	NaN	NaN	NaN	NaN	NaN	NaN	NaN	0.498224	-0.0886589	0.911389	NaN	NaN	NaN
BS29 - AP1 - Lateral - Iba1 - Cell 5 - Binary	µm	255	255	63	45	1	5	20	1	1	1	4	NaN	9	25	2.77778	3	1.31968	1.07699	5	5	1.25	11.5455	3.57576	14	5.00191	5	2.65758	1.25048	1.47597	1.37287	7	0.960776	0.289843	-1.83618	0.897263	0.307548	-1.70401	0.87389
BS29 - AP1 - Medial - Iba1 - Cell 1 - Binary	µm	255	255	96	58	1	5	25	1	1	1	3	NaN	16	79	4.9375	4	1.61995	2.39646	12	11	4	13.8293	6.6626	20	8.04321	11.151	4.9702	2.68107	0.188622	-1.31266	8	0.580961	0.235733	-1.58705	0.930834	0.244925	-1.52206	0.898203
BS29 - AP1 - Medial - Iba1 - Cell 2 - Binary	µm	255	255	95	84	1	5	40	1	1	1	7	NaN	27	173	6.40741	5	0.500867	-0.884431	13	7	1.85714	26.3627	9.33333	34	10.6019	6.19	5.88435	1.51455	-0.342357	1.12355	7	0.504688	0.149201	-2.21905	0.859068	0.13863	-2.47529	0.778591
BS29 - AP1 - Medial - Iba1 - Cell 3 - Binary	µm	255	255	64	111	1	5	35	1	1	1	6	NaN	23	155	6.73913	6	0.232733	-1.25155	11	6	1.83333	17.5333	7.86667	27	11.8126	7.752	6.95465	1.96877	0.536935	-0.545063	7	0.807366	0.184412	-1.72014	0.933454	0.197062	-1.5435	0.936571
BS29 - AP1 - Medial - Iba1 - Cell 4 - Binary	µm	255	255	89	65	1	5	25	1	1	1	8	NaN	18	145	8.05556	8	0.149242	-0.251104	14	10	1.75	19.7	11.5333	22	11.0445	9.398	8.16854	1.38057	-0.945463	0.435392	6	0.60838	0.200098	-1.4528	0.935879	0.177765	-1.71668	0.900842
BS29 - AP1 - Medial - Iba1 - Cell 5 - Binary	µm	255	255	50	77	1	5	25	1	1	1	5	NaN	16	94	5.875	6	-0.392853	-1.1786	8	8	1.6	10.875	4.84375	20	8.16224	8.843	5.96969	1.63245	-0.520411	-0.141689	8	0.675466	0.220548	-1.56808	0.948594	0.214393	-1.61746	0.908748
BS29 - AP2 - Lateral - Iba1 - Cell 1 - Binary	µm	255	255	70	60	1	5	35	1	1	1	3	NaN	21	99	4.71429	4	0.553328	-0.0118296	10	15	3.33333	18.12	6.20667	26	7.03172	12.862	4.69408	2.34391	-0.252297	-1.31211	7	0.719709	0.196759	-1.95478	0.944238	0.211272	-1.79533	0.917098
BS29 - AP2 - Lateral - Iba1 - Cell 2 - Binary	µm	255	255	62	39	1	5	25	1	1	1	3	NaN	12	53	4.41667	4	1.10883	0.925842	11	7	3.66667	10.0667	5.21778	17	9.19404	6.448	4.39044	3.06468	0.612286	-0.861462	7	0.876353	0.315671	-1.07152	0.896234	0.416804	-0.0413363	0.929843
BS29 - AP2 - Lateral - Iba1 - Cell 3 - Binary	µm	255	255	59	44	1	5	20	1	1	1	4	NaN	10	53	5.3	5	0.0791832	-1.23981	8	6	2	31.6667	19.1667	15	8.31315	6.621	5.85912	2.07829	0.162838	-1.40332	8	0.946755	0.315907	-0.94712	0.906948	0.451837	0.221285	0.973639
BS29 - AP2 - Lateral - Iba1 - Cell 4 - Binary	µm	255	255	62	72	1	5	25	1	1	1	3	NaN	15	71	4.73333	4	-0.428326	-0.958749	6	5	2	10.6667	3.95556	19	6.19246	5.785	4.81169	2.06415	-0.688188	-0.0259951	8	0.747575	0.23828	-1.59683	0.958062	0.232857	-1.68808	0.943094
BS29 - AP2 - Medial - Iba1 - Cell 1 - Binary	µm	255	255	73	58	1	5	45	1	1	1	6	NaN	26	148	5.69231	4	0.852533	-0.16846	15	7	2.5	23.8919	8.13213	39	12.1067	6.817	4.73002	2.01779	0.602141	-1.06649	8	0.877146	0.161247	-2.14537	0.863136	0.197814	-1.7103	0.90905
BS29 - AP2 - Medial - Iba1 - Cell 2 - Binary	µm	255	255	68	135	1	5	25	1	1	1	4	NaN	15	57	3.8	4	0.216277	0.0379155	7	5	1.75	12.0909	4	19	7.30536	5	3.73686	1.82634	1.1155	3.09947	8	0.662634	0.24959	-1.72265	0.897039	0.225359	-2.05632	0.901281
BS29 - AP2 - Medial - Iba1 - Cell 3 - Binary	µm	255	255	132	122	1	5	45	1	1	1	6	NaN	37	277	7.48649	7	0.189224	-1.18543	13	5	2.16667	18	6.47917	41	13.001	5	7.48523	2.16683	0.1821	-1.0564	8	0.857954	0.14033	-2.01656	0.912037	0.123613	-2.45595	0.857756
BS30 - AP0 - Lateral - Iba1 - Cell 1 - Binary	µm	255	255	49	66	1	5	40	1	1	1	4	NaN	22	73	3.31818	2	1.64487	1.73132	9	8	2.25	22.0991	4.72372	32	7.7976	6.896	3.14468	1.9494	1.39046	0.486264	8	0.84866	0.170561	-2.49065	0.91136	0.179545	-2.46919	0.893833
BS30 - AP0 - Lateral - Iba1 - Cell 2 - Binary	µm	255	255	114	119	1	5	30	1	1	1	5	NaN	17	61	3.58824	3	0.76469	-0.686967	7	6	1.4	13.7059	3.45098	25	7.1518	6.452	3.27477	1.43036	0.758984	-0.584528	6	0.841931	0.219599	-1.98879	0.92354	0.245125	-1.75141	0.928999
BS30 - AP0 - Medial - Iba1 - Cell 1 - Binary	µm	255	255	51	64	1	5	20	1	1	1	7	NaN	9	65	7.22222	7	0.948729	-0.463979	15	5	2.14286	7.61765	7.02451	13	16.2456	5.3325	7.14413	2.3208	1.02215	-0.40143	8	0.992161	0.402404	0.0150349	0.922005	0.406712	0.0466225	0.894512
BS30 - AP0 - Medial - Iba1 - Cell 2 - Binary	µm	255	255	36	55	1	5	25	1	1	1	5	NaN	12	60	5	5	0.0712136	-0.867769	8	7	1.6	8.2	3.4	17	8.14108	7.604	4.79269	1.62822	-0.210169	-0.671919	8	0.94133	0.256554	-1.46991	0.85442	0.32697	-0.907659	0.93631
BS30 - AP0 - Medial - Iba1 - Cell 3 - Binary	µm	255	255	85	107	1	5	45	1	1	1	4	NaN	26	119	4.57692	3.5	1.02333	-0.0401001	12	8	3	25.9052	6.77064	40	9.38542	6.407	3.95278	2.34636	0.712468	-1.06673	7	0.856306	0.152582	-2.42767	0.888992	0.162476	-2.41899	0.879762
BS30 - AP0 - Medial - Iba1 - Cell 4 - Binary	µm	255	255	61	69	1	5	25	1	1	1	6	NaN	16	114	7.125	7	0.173003	-1.33935	14	10	2.33333	10.2695	6.03546	21	12.2686	8.973	7.5011	2.04477	0.104982	-1.47224	8	0.84043	0.234445	-1.29547	0.870098	0.277724	-0.782438	0.872328
BS30 - AP1 - Lateral - Iba1 - Cell 1 - Binary	µm	255	255	102	177	1	5	50	1	1	1	5	NaN	41	319	7.78049	7	0.7105	0.539778	16	9	3.2	42.6	12.9689	46	11.489	8.723	7.82368	2.29779	-0.361981	-0.665604	8	0.54399	0.113856	-2.46407	0.942933	0.116268	-2.47775	0.928652
BS30 - AP1 - Lateral - Iba1 - Cell 2 - Binary	µm	255	255	85	89	1	5	35	1	1	1	6	NaN	22	155	7.04545	8	-0.5991	-0.966794	11	15	1.83333	17.4267	7.52667	29	10.1465	18.091	6.73816	1.69108	-1.01102	-0.219763	8	0.776611	0.19574	-1.55152	0.919992	0.174653	-1.82028	0.832202
BS30 - AP1 - Lateral - Iba1 - Cell 3 - Binary	µm	255	255	141	178	1	5	60	1	1	1	5	NaN	37	171	4.62162	4	0.805115	0.78947	11	11	2.2	33.8043	6.96377	47	7.93717	9.5	4.45582	1.58743	0.608863	-0.292571	8	0.610676	0.124364	-2.78846	0.907799	0.119145	-2.99577	0.866279
BS30 - AP1 - Medial - Iba1 - Cell 1 - Binary	µm	255	255	130	128	1	5	55	1	1	1	3	NaN	39	152	3.89744	4	0.189245	-1.16765	6	5	2	22.8046	3.24521	50	6.03724	5	3.80709	2.01241	0.153065	-0.00835845	8	0.411107	0.0978105	-3.53804	0.847743	0.085497	-3.97786	0.840604
BS30 - AP1 - Medial - Iba1 - Cell 2 - Binary	µm	255	255	21	127	1	5	40	1	1	1	2	NaN	25	101	4.04	4	0.259538	-0.92553	7	14	3.5	12.0278	2.86111	33	5.20779	22.499	3.69203	2.60389	-0.50835	-1.16488	8	0.420704	0.116742	-3.26878	0.87847	0.104298	-3.49007	0.802901
BS30 - AP1 - Medial - Iba1 - Cell 3 - Binary	µm	255	255	116	144	1	5	45	1	1	1	5	NaN	32	158	4.9375	4	0.749153	-0.0173863	11	13	2.2	24.5657	6.14646	39	6.73225	15.552	4.91667	1.34645	-0.388668	-1.39934	8	0.400551	0.134516	-2.67998	0.89888	0.151469	-2.42757	0.88543
BS30 - AP2 - Lateral - Iba1 - Cell 1 - Binary	µm	255	255	92	74	1	5	30	1	1	1	6	NaN	15	74	4.93333	5	0.0924344	-1.26426	9	5	1.5	39.4286	17.9048	23	9.34867	5.5	2.98479	1.55811	-0.0620446	-1.07966	7	0.874993	0.300604	-0.897318	0.970736	0.299495	-0.927128	0.955707
BS30 - AP2 - Lateral - Iba1 - Cell 2 - Binary	µm	255	255	147	102	1	5	45	1	1	1	6	NaN	30	247	8.23333	8.5	-0.101975	-0.748613	15	12	2.5	23.1739	9.37681	34	13.8773	13.5	8.28392	2.31289	-0.264389	-0.408716	7	0.888575	0.169553	-1.56831	0.964222	0.15208	-1.84082	0.946442
BS30 - AP2 - Lateral - Iba1 - Cell 3 - Binary	µm	255	255	84	76	1	5	30	1	1	1	4	NaN	18	114	6.33333	7	-0.28439	-0.867045	11	7	2.75	29.7619	14.5238	25	10.002	5	6.03089	2.50051	-0.44647	-0.747241	8	0.79229	0.239693	-1.20617	0.909925	0.255544	-1.06038	0.883745
BS30 - AP2 - Medial - Iba1 - Cell 1 - Binary	µm	255	255	111	102	1	5	40	1	1	1	6	NaN	28	165	5.89286	5.5	0.439029	-0.514332	12	14	2	23.5208	7.47917	35	11.2761	5	5.55158	1.87934	-0.0300495	-0.301178	8	0.685781	0.166619	-1.98007	0.949694	0.158506	-2.19718	0.936764
BS30 - AP2 - Medial - Iba1 - Cell 2 - Binary	µm	255	255	70	128	1	5	40	1	1	1	5	NaN	27	157	5.81481	6	0.783478	0.618383	13	14	2.6	26.0571	8.74286	35	9.29074	15.963	5.60318	1.85815	0.0504878	-0.956203	7	0.725268	0.152196	-2.26227	0.965467	0.155362	-2.20787	0.935653
BS30 - AP2 - Medial - Iba1 - Cell 3 - Binary	µm	255	255	72	44	1	5	30	1	1	1	3	NaN	18	93	5.16667	5	-0.0471818	-0.0412121	10	9	3.33333	17.5714	6.2381	25	7.101	9.739	4.52678	2.367	-1.30818	1.19595	7	0.705788	0.202832	-1.86744	0.891641	0.220479	-1.70099	0.86764
BS30 - AP2 - Medial - Iba1 - Cell 4 - Binary	µm	255	255	110	117	1	5	50	1	1	1	3	NaN	42	193	4.59524	4	0.732041	-0.298609	10	14	3.33333	35.4857	6.69048	47	8.29141	5	4.52212	2.7638	-0.122473	-0.593273	8	0.447276	0.114272	-2.98846	0.885806	0.114531	-3.13638	0.877091
BS33 - AP0 - Lateral - Iba1 - Cell 1 - Binary	µm	255	255	47	59	1	5	20	1	1	1	6	NaN	10	60	6	6	0	-0.831633	10	6	1.66667	7	4.4697	14	10.2304	5.759	6.09845	1.70507	-0.002741	-0.78959	8	0.983526	0.363914	-0.39442	0.964636	0.357307	-0.383181	0.976102
BS33 - AP0 - Lateral - Iba1 - Cell 2 - Binary	µm	255	255	58	67	1	5	30	1	1	1	6	NaN	21	111	5.28571	5	0.67257	-0.417932	11	8	1.83333	12.36	4.14667	28	9.10563	7.772	5.01921	1.51761	0.150363	-1.15863	8	0.712941	0.214991	-1.58778	0.952968	0.230947	-1.43251	0.930503
BS33 - AP0 - Medial - Iba1 - Cell 1 - Binary	µm	255	255	50	78	1	5	25	1	1	1	5	NaN	14	50	3.57143	4	-0.189004	-1.16049	5	6	1	11.4848	2.93939	22	5.05803	6	3.15899	1.01161	-0.109557	-0.828275	8	0.76765	0.197291	-2.33007	0.914154	0.219836	-2.14952	0.929265
BS33 - AP0 - Medial - Iba1 - Cell 2 - Binary	µm	255	255	78	89	1	5	37	1	1	1	3	NaN	19	80	4.21053	3	1.03302	-0.0307935	9	9	3	27.6471	6.73529	33	5.93509	5	3.29889	1.97836	-0.616819	-1.12267	7	0.437602	0.153186	-2.57366	0.907182	0.163567	-2.52807	0.915446
BS33 - AP1 - Lateral - Iba1 - Cell 1 - Binary	µm	255	255	56	48	1	5	25	1	1	1	6	NaN	11	46	4.18182	3	0.435506	-1.38066	8	5	1.33333	-6.42857	-4.57143	19	8.04065	5	3.1996	1.34011	0.371622	-1.39306	8	0.955616	0.328196	-0.981456	0.926513	0.393863	-0.435907	0.973036
BS33 - AP1 - Lateral - Iba1 - Cell 2 - Binary	µm	255	255	54	60	1	5	30	1	1	1	4	NaN	18	84	4.66667	5	0.0410585	-1.29389	8	12	2	10.75	3.45833	22	7.66149	12.864	4.84766	1.91537	-0.100171	-1.30869	7	0.885723	0.220751	-1.77542	0.927436	0.228022	-1.64644	0.898252
BS33 - AP1 - Lateral - Iba1 - Cell 3 - Binary	µm	255	255	56	60	1	5	25	1	1	1	4	NaN	10	43	4.3	4	0.930611	0.372484	8	5	2	9.23333	4.41667	15	7.98491	5	3.45374	1.99623	1.23041	1.10697	6	0.846726	0.261436	-1.65976	0.787726	0.23426	-2.04319	0.630434
BS33 - AP1 - Lateral - Iba1 - Cell 4 - Binary	µm	255	255	95	56	1	5	30	1	1	1	6	NaN	16	104	6.5	6	0.344021	-0.884985	14	9	2.33333	14.0267	6.32	27	12.2345	9.351	2.09627	2.03909	0.106303	-1.16409	7	0.917132	0.22734	-1.40156	0.915282	0.263887	-1.05297	0.863871
BS33 - AP1 - Medial - Iba1 - Cell 1 - Binary	µm	255	255	88	36	1	5	35	1	1	1	5	NaN	22	97	4.40909	4	1.13561	1.40653	10	6	2	19.5051	6.16162	27	7.08641	6.732	4.39051	1.41728	0.287769	-0.682847	8	0.597476	0.190353	-2.05527	0.940684	0.171359	-2.40822	0.907209
BS33 - AP1 - Medial - Iba1 - Cell 2 - Binary	µm	255	255	86	60	1	5	35	1	1	1	8	NaN	25	143	5.72	6	0.287901	-0.642262	12	16	1.5	19.0606	7.0404	29	9.87497	5.1535	5.69597	1.23437	-0.0977511	-0.611998	8	0.679367	0.186909	-1.79826	0.929869	0.165174	-2.19741	0.881952
BS33 - AP1 - Medial - Iba1 - Cell 3 - Binary	µm	255	255	46	35	1	5	25	1	1	1	5	NaN	11	59	5.36364	5	0.0320838	-1.23559	8	5	1.6	-8.66667	-6.16667	15	8.28117	6.195	5.20124	1.65623	-0.0245536	-1.14696	6	0.935028	0.257564	-1.46596	0.75061	0.260533	-1.54812	0.592339
BS33 - AP2 - Lateral - Iba1 - Cell 1 - Binary	µm	255	255	70	110	1	5	40	1	1	1	7	NaN	20	91	4.55	3	1.55806	1.1194	14	5	2	20.4275	6.67754	33	13.1781	5	3.75	1.88259	1.42152	0.876796	7	0.766043	0.17941	-2.17922	0.860483	0.189682	-2.25577	0.837694
BS33 - AP2 - Lateral - Iba1 - Cell 2 - Binary	µm	255	255	65	77	1	5	25	1	1	1	6	NaN	12	57	4.75	4.5	0.108407	-1.29672	8	5	1.33333	116	57.6667	19	7.933	5	3.96792	1.32217	-0.102454	-1.28128	7	0.84898	0.303061	-1.029	0.925574	0.2816	-1.25928	0.873279
BS33 - AP2 - Medial - Iba1 - Cell 1 - Binary	µm	255	255	68	56	1	5	30	1	1	1	8	NaN	20	134	6.7	7.5	0.131961	-1.24333	14	14	1.75	14.2903	6.76344	26	11.2434	12.54	6.31799	1.40543	-0.201979	-1.60175	7	0.809102	0.229722	-1.20737	0.929011	0.25185	-0.989991	0.894808
BS33 - AP2 - Medial - Iba1 - Cell 2 - Binary	µm	255	255	74	78	1	5	40	1	1	1	6	NaN	28	156	5.57143	5	0.381832	-1.03828	11	7	1.83333	3.14815	-0.148148	36	9.84038	8.395	5.14848	1.64006	0.367408	-0.917794	7	0.716678	0.173191	-1.94417	0.916362	0.176754	-1.9599	0.897659
BS33 - AP2 - Medial - Iba1 - Cell 3 - Binary	µm	255	255	79	90	1	5	25	1	1	1	3	NaN	15	106	7.06667	7	-0.227563	-1.23045	10	11	3.33333	11.6667	6.65278	19	9.69369	16.499	7.16523	3.23123	-0.769823	-0.887823	8	0.809969	0.148786	-2.29288	0.781083	0.0925914	-2.94604	0.662878
BS34 - AP0 - Lateral - Iba1 - Cell 1 - Binary	µm	255	255	63	86	1	5	30	1	1	1	5	NaN	15	76	5.06667	4	0.736543	-0.850608	12	6	2.4	13.7647	5.56863	26	11.7497	5.844	3.96508	2.34993	0.709025	-0.788403	8	0.949633	0.239538	-1.45073	0.916746	0.24381	-1.47936	0.889238
BS34 - AP0 - Lateral - Iba1 - Cell 2 - Binary	µm	255	255	69	71	1	5	30	1	1	1	8	NaN	17	88	5.17647	5	0.266131	-0.805863	9	7	1.125	-31	-8.33333	24	7.61969	6.848	4.35446	0.952461	-0.677378	-0.607204	7	0.749135	0.213984	-1.71187	0.934734	0.217238	-1.72193	0.89609
BS34 - AP0 - Medial - Iba1 - Cell 1 - Binary	µm	255	255	89	65	1	5	30	1	1	1	4	NaN	24	202	8.41667	8.5	0.22633	-1.1141	17	11	4.25	15.9877	8.81893	28	13.5691	14.668	8.60081	3.39229	-0.176971	-1.31304	8	0.787168	0.190787	-1.40934	0.943902	0.187416	-1.46555	0.902829
BS34 - AP0 - Medial - Iba1 - Cell 2 - Binary	µm	255	255	60	73	1	5	30	1	1	1	8	NaN	20	108	5.4	4.5	0.762026	-0.441118	12	8	1.5	14.8421	6.33772	24	9.56266	7.102	5.41749	1.19533	0.519072	-1.25623	8	0.816923	0.233086	-1.37223	0.94303	0.239662	-1.39138	0.936523
BS34 - AP0 - Medial - Iba1 - Cell 3 - Binary	µm	255	255	57	54	1	5	40	1	1	1	6	NaN	30	143	4.76667	4	0.637835	-0.535557	9	5	1.5	32.1111	7.38889	35	8.86288	5	4.65262	1.47715	0.962989	-0.500649	8	0.742893	0.150669	-2.41611	0.879958	0.150732	-2.59521	0.873944
BS34 - AP0 - Medial - Iba1 - Cell 4 - Binary	µm	255	255	73	54	1	5	25	1	1	1	4	NaN	15	71	4.73333	5	-0.481649	-0.170738	8	5	2	9.28571	2.52381	20	8.12056	5	4.51459	2.03014	-0.46857	2.22768	8	0.653926	0.26211	-1.36718	0.90838	0.206218	-1.98658	0.842559
BS34 - AP1 - Lateral - Iba1 - Cell 1 - Binary	µm	255	255	77	107	1	5	30	1	1	1	7	NaN	18	109	6.05556	5.5	0.115978	-1.62789	11	10	1.57143	9.3	3.6	23	10.3558	5	5.85043	1.4794	0.0477504	-1.5279	8	0.754787	0.236146	-1.30434	0.894905	0.234403	-1.37459	0.844765
BS34 - AP1 - Lateral - Iba1 - Cell 2 - Binary	µm	255	255	96	77	1	5	30	1	1	1	4	NaN	19	66	3.47368	3	0.353591	-0.00900387	7	5	1.75	20.359	4.71795	27	6.83038	5	3.25267	1.7076	0.684676	1.32158	8	0.69465	0.173659	-2.56568	0.826964	0.156616	-2.87967	0.771802
BS34 - AP1 - Lateral - Iba1 - Cell 3 - Binary	µm	255	255	85	73	1	5	40	1	1	1	4	NaN	31	186	6	5	0.479008	-0.758065	11	7	2.75	23.3333	9.33333	37	10.8977	9.77	5.82898	2.72441	0.576565	-0.964139	8	0.856405	0.161127	-1.98556	0.933584	0.155685	-2.1623	0.889752
BS34 - AP1 - Medial - Iba1 - Cell 1 - Binary	µm	255	255	112	56	1	5	20	1	1	1	5	NaN	10	44	4.4	5	-0.834296	-0.120708	6	8	1.2	8	4	14	5.16454	8.499	4.59237	1.03291	-1.32508	0.559101	7	0.790722	0.294929	-1.30521	0.944566	0.306221	-1.23276	0.963707
BS34 - AP1 - Medial - Iba1 - Cell 2 - Binary	µm	255	255	82	66	1	5	35	1	1	1	5	NaN	21	122	5.80952	6	0.0514682	-0.964925	10	8	2	23.7778	9.07407	29	9.85525	9.995	5.3157	1.97105	-0.0729625	-0.8499	8	0.817747	0.205451	-1.60316	0.965469	0.213036	-1.48048	0.932703
BS34 - AP1 - Medial - Iba1 - Cell 3 - Binary	µm	255	255	54	69	1	5	25	1	1	1	5	NaN	17	87	5.11765	5	0.295297	-0.158484	10	6	2	13.9825	5.94737	21	8.54718	5.794	5.19385	1.70944	-0.333263	-0.548305	7	0.70287	0.235094	-1.52019	0.931048	0.220608	-1.68835	0.877281
BS34 - AP2 - Lateral - Iba1 - Cell 1 - Binary	µm	255	255	50	94	1	5	30	1	1	1	7	NaN	16	80	5	4.5	0.470804	-0.979239	9	5	1.28571	12.5238	5.19048	20	9.10581	5.1135	4.79913	1.30083	0.526531	-0.501907	8	0.762801	0.231825	-1.61968	0.872025	0.251785	-1.50428	0.906184
BS34 - AP2 - Lateral - Iba1 - Cell 2 - Binary	µm	255	255	50	36	1	5	20	1	1	1	4	NaN	8	20	2.5	2	1.06066	-0.25	4	5	1	26	6.66667	13	3.98048	5	2.14909	0.99512	1.58568	1.51153	7	0.743975	0.297427	-1.92057	0.899889	0.334147	-1.65618	0.885374
BS34 - AP2 - Lateral - Iba1 - Cell 3 - Binary	µm	255	255	95	80	1	5	30	1	1	1	6	NaN	16	66	4.125	3.5	1.25932	0.951475	10	5	1.66667	14.8925	5.24194	24	9.93791	5	3.51276	1.65632	1.53339	1.98596	8	0.857348	0.217587	-1.9216	0.863675	0.213039	-2.1069	0.827753
BS34 - AP2 - Lateral - Iba1 - Cell 4 - Binary	µm	255	255	95	30	1	5	30	1	1	1	2	NaN	11	30	2.72727	2	1.17945	0.289222	5	13	2.5	120	21.3333	23	3.75482	7.817	1.88277	1.87741	-0.608461	-0.812784	8	0.417989	0.193767	-2.60974	0.91447	0.23258	-2.2774	0.866269
BS34 - AP2 - Medial - Iba1 - Cell 1 - Binary	µm	255	255	120	86	1	5	35	1	1	1	7	NaN	21	85	4.04762	4	1.49921	2.37365	10	5	1.42857	18.2093	5.65504	26	10.0478	5	3.87868	1.4354	2.35209	6.65134	8	0.718213	0.156184	-2.68768	0.790533	0.108152	-3.56131	0.724689
BS34 - AP2 - Medial - Iba1 - Cell 2 - Binary	µm	255	255	129	92	1	5	49.7094	1	1	1	3	NaN	38	196	5.15789	5	0.699801	-0.277644	11	6	3.66667	33.5532	7.38298	46	11.051	5	4.86867	3.68368	0.320158	-0.27551	8	0.71535	0.124269	-2.70686	0.906931	0.120336	-2.95079	0.918009
BS34 - AP2 - Medial - Iba1 - Cell 3 - Binary	µm	255	255	62	60	1	5	25	1	1	1	6	NaN	12	71	5.91667	6	-0.645861	-0.446377	8	5	1.33333	11.5714	6.35714	16	8.09264	5	6.00086	1.34877	-1.70236	3.31469	8	0.62402	0.269289	-1.18444	0.908215	0.202464	-1.82962	0.84294
BS34 - AP2 - Medial - Iba1 - Cell 4 - Binary	µm	255	255	45	64	1	5	35	1	1	1	5	NaN	19	76	4	4	0.828923	-0.232461	8	13	1.6	21.4141	5.52525	27	6.04594	10.062	3.79382	1.20919	0.37311	-0.677651	8	0.373672	0.151838	-2.72767	0.838862	0.151268	-2.81892	0.805234
BS34 - AP2 - Medial - Iba1 - Cell 5 - Binary	µm	255	255	89	76	1	5	30	1	1	1	6	NaN	19	165	8.68421	8	0.175078	-0.85605	16	20	2.66667	14.0068	8.68027	24	14.1679	19.498	8.57845	2.36131	-0.0168362	-1.10057	7	0.779455	0.166912	-1.82899	0.746945	0.12924	-2.36411	0.625307
BS35 - AP0 - Lateral - Iba1 - Cell 1 - Binary	µm	255	255	74	66	1	5	25	1	1	1	9	NaN	15	120	8	8	0.421519	-0.313286	15	8	1.66667	12.2917	8.83333	19	11.9974	6.786	8.11123	1.33304	0.0261688	-0.776266	7	0.694765	0.25874	-0.864635	0.940326	0.241108	-1.06915	0.884657
BS35 - AP0 - Lateral - Iba1 - Cell 2 - Binary	µm	255	255	51	67	1	5	20	1	1	1	7	NaN	12	51	4.25	4	0.617087	0.048675	8	9	1.14286	11.4286	4.7619	17	7.1079	8.2415	4.47111	1.01541	-0.329103	-0.401302	6	0.717326	0.266811	-1.48087	0.942942	0.236753	-1.77289	0.877791
BS35 - AP0 - Lateral - Iba1 - Cell 3 - Binary	µm	255	255	47	77	1	5	20	1	1	1	5	NaN	7	21	3	3	0	-1.83333	4	5	0.8	8	3.33333	11	4.46409	6.499	2.71901	0.892818	6.5316e-05	-1.83333	8	1	0.36497	-1.26948	0.874584	NaN	NaN	NaN
BS35 - AP0 - Lateral - Iba1 - Cell 4 - Binary	µm	255	255	57	88	1	5	30	1	1	1	5	NaN	18	91	5.05556	6	0.00108646	0.294288	10	17	2	15.7391	5.5942	25	7.2245	16.237	5.02658	1.4449	-1.04372	0.25028	8	0.705158	0.222625	-1.64569	0.927227	0.190691	-2.04417	0.869811
BS35 - AP0 - Medial - Iba1 - Cell 1 - Binary	µm	255	255	74	51	1	5	20	1	1	1	4	NaN	11	47	4.27273	4	0.378554	-0.33754	8	11	2	9.33333	4.38462	15	6.58651	10.544	4.47024	1.64663	-0.17936	-1.21793	7	0.85044	0.305827	-1.22324	0.918951	0.298365	-1.23078	0.829496
BS35 - AP0 - Medial - Iba1 - Cell 2 - Binary	µm	255	255	53	93	1	5	35	1	1	1	3	NaN	24	97	4.04167	4	0.953393	0.278914	8	8	2.66667	24.1538	5.85897	29	6.28587	6.691	3.98994	2.09529	0.237639	-0.286774	7	0.409978	0.169968	-2.40416	0.912679	0.177245	-2.37823	0.884111
BS35 - AP0 - Medial - Iba1 - Cell 3 - Binary	µm	255	255	72	63	1	5	20	1	1	1	7	NaN	11	56	5.09091	5	0.125925	-0.759284	9	7	1.28571	8.5	4.61111	15	8.3924	6.743	5.18116	1.19891	0.0932417	-1.14447	6	0.842408	0.296473	-1.14503	0.847077	0.282195	-1.28555	0.677711
BS35 - AP1 - Lateral - Iba1 - Cell 1 - Binary	µm	255	255	36	69	1	5	30	1	1	1	8	NaN	22	113	5.13636	4.5	1.04825	0.166359	11	10	1.375	18.4949	6.36869	27	9.55375	5	5.12538	1.19422	0.807025	-0.615443	8	0.684854	0.197872	-1.76387	0.931058	0.193555	-1.95145	0.919094
BS35 - AP1 - Lateral - Iba1 - Cell 2 - Binary	µm	255	255	93	62	1	5	25	1	1	1	5	NaN	11	78	7.09091	7	0.68593	0.652272	10	9	2	2.79167	3	15	8.87004	9.078	7.16446	1.77401	-0.215432	-0.924096	8	0.794649	0.251524	-1.18026	0.976541	0.242836	-1.29104	0.950486
BS35 - AP1 - Lateral - Iba1 - Cell 3 - Binary	µm	255	255	26	44	1	5	35	1	1	1	8	NaN	22	82	3.72727	3	1.43441	1.11871	9	7	1.125	20.5072	5.10628	30	7.77033	7.195	3.57346	0.971291	1.00983	-0.381461	8	0.786202	0.176431	-2.41396	0.883798	0.200892	-2.15985	0.858561
BS35 - AP1 - Lateral - Iba1 - Cell 4 - Binary	µm	255	255	70	76	1	5	30	1	1	1	8	NaN	12	81	6.75	7	-0.188913	-1.26606	11	8	1.375	15.5306	9.09524	22	10.9426	8.508	-13.5826	1.36783	-0.208359	-1.03902	6	0.863152	0.267091	-1.08107	0.868869	0.318222	-0.603561	0.838308
BS35 - AP1 - Lateral - Iba1 - Cell 5 - Binary	µm	255	255	70	58	1	5	30	1	1	1	6	NaN	16	93	5.8125	7	-0.15919	-1.63667	10	9	1.66667	27.25	14.5	23	9.1052	9.696	5.22006	1.51753	-0.306457	-1.68265	7	0.936599	0.270022	-0.982079	0.974395	0.293247	-0.742905	0.975926
BS35 - AP1 - Lateral - Iba1 - Cell 6 - Binary	µm	255	255	59	83	1	5	30	1	1	1	5	NaN	18	173	9.61111	10	0.0148651	-0.283701	18	11	3.6	11.4048	7.66667	24	15.0173	11.165	9.08437	3.00346	-0.261849	-0.96184	8	0.854811	0.235716	-0.839354	0.96014	0.223063	-0.976354	0.930133
BS35 - AP1 - Medial - Iba1 - Cell 1 - Binary	µm	255	255	93	56	1	5	30	1	1	1	5	NaN	16	82	5.125	4.5	0.189828	-1.64512	9	6	1.8	26.75	12.375	23	8.48196	5.887	3.99901	1.69639	-0.268625	-1.46011	8	0.772203	0.247374	-1.41717	0.910944	0.285454	-1.01831	0.911835
BS35 - AP1 - Medial - Iba1 - Cell 2 - Binary	µm	255	255	22	60	1	5	25	1	1	1	2	NaN	10	32	3.2	2.5	0.986346	-0.599253	6	12	3	9.71429	2.88095	16	5.65656	14.103	3.33022	2.82828	0.67383	-0.884603	8	0.744551	0.136369	-3.20819	0.610538	0.132925	-3.31326	0.410889
BS35 - AP1 - Medial - Iba1 - Cell 3 - Binary	µm	255	255	63	47	1	5	25	1	1	1	5	NaN	17	68	4	3	1.61492	1.84711	12	5	2.4	13.0566	5.21069	23	12.152	5	3.27334	2.4304	1.99985	3.13333	8	0.899844	0.251253	-1.63298	0.854086	0.256836	-1.69996	0.834576
BS35 - AP1 - Medial - Iba1 - Cell 4 - Binary	µm	255	255	79	66	1	5	20	1	1	1	6	NaN	11	110	10	9	0.24931	-0.516242	19	11	3.16667	7.9386	8.57018	15	16.082	5.3285	10.197	2.68034	-0.446907	-0.909805	8	0.778746	0.345632	-0.023125	0.88892	0.247224	-0.901592	0.774796
BS35 - AP1 - Medial - Iba1 - Cell 5 - Binary	µm	255	255	107	73	1	5	30	1	1	1	7	NaN	21	126	6	6	1.42199	3.57612	12	11	1.71429	26.9535	10.0388	27	7.7183	10.025	5.80541	1.10261	-0.608706	-0.290025	8	0.403517	0.169967	-2.04439	0.948321	0.167637	-2.15438	0.915487
BS35 - AP1 - Medial - Iba1 - Cell 6 - Binary	µm	255	255	89	30	1	5	30	1	1	1	5	NaN	21	109	5.19048	5	0.407278	-0.864438	10	14	2	17.0303	6	26	8.79813	13.213	5.08719	1.75963	0.0272616	-1.08904	8	0.792975	0.195603	-1.86128	0.921918	0.192839	-1.95973	0.855173
BS35 - AP1 - Medial - Iba1 - Cell 7 - Binary	µm	255	255	72	64	1	5	25	1	1	1	8	NaN	13	133	10.2308	10	-0.445417	-0.591962	17	9	2.125	5.18333	3.66667	18	14.703	6.946	10.2616	1.83788	-0.796514	-0.346035	7	0.874785	0.312495	-0.156068	0.959694	0.275067	-0.445274	0.963009
BS35 - AP2 - Lateral - Iba1 - Cell 1 - Binary	µm	255	255	44	33	1	5	20	1	1	1	3	NaN	12	74	6.16667	6.5	-0.629677	-0.127104	9	9	3	14.3333	9.55556	16	8.46265	5	6.26061	2.82088	-1.59575	2.8182	8	0.677059	0.250602	-1.33941	0.86783	0.172394	-2.1001	0.794775
BS35 - AP2 - Lateral - Iba1 - Cell 2 - Binary	µm	255	255	50	54	1	5	20	1	1	1	3	NaN	3	8	2.66667	3	-0.707107	-1.5	3	5	1	5.88889	2.11111	10	NaN	NaN	NaN	NaN	NaN	NaN	NaN	NaN	0.242055	-2.28941	0.85015	NaN	NaN	NaN
BS35 - AP2 - Medial - Iba1 - Cell 1 - Binary	µm	255	255	61	59	1	5	50	1	1	1	7	NaN	22	89	4.04545	3	0.83422	-0.619976	9	9	1.28571	22.6852	5.62037	33	8.07407	5	3.60645	1.15344	0.556739	-1.34269	7	0.882081	0.174134	-2.32691	0.894606	0.188319	-2.29242	0.887785
BS35 - AP2 - Medial - Iba1 - Cell 2 - Binary	µm	255	255	98	61	1	5	30	1	1	1	7	NaN	23	174	7.56522	9	-0.636894	-0.956701	11	16	1.57143	16.322	7.28814	28	10.7011	16.877	7.47108	1.52873	-0.844279	-0.637286	8	0.898288	0.19257	-1.46982	0.962021	0.170552	-1.80699	0.930211
BS35 - AP2 - Medial - Iba1 - Cell 3 - Binary	µm	255	255	94	85	1	5	30	1	1	1	8	NaN	23	96	4.17391	3	1.30447	0.13816	11	9	1.375	16.7099	5.12654	27	10.1339	7.5	4.21743	1.26674	1.22242	-0.0526462	7	0.819636	0.19814	-2.07307	0.84346	0.223039	-1.84896	0.834481
BS36 - AP0 - Lateral - Iba1 - Cell 1 - Binary	µm	255	255	74	45	1	5	25	1	1	1	5	NaN	14	74	5.28571	5.5	0.248917	-0.351523	10	6	2	11.2157	5.56863	18	8.14797	5.949	5.35266	1.62959	-0.295187	-0.976073	8	0.676666	0.25549	-1.38716	0.864646	0.235734	-1.59215	0.734421
BS36 - AP0 - Lateral - Iba1 - Cell 2 - Binary	µm	255	255	61	80	1	5	25	1	1	1	5	NaN	14	92	6.57143	7.5	-0.622278	-0.643029	10	9	2	28.3333	19.1667	18	10.1848	9.144	6.62912	2.03697	-0.477512	-0.293652	8	0.909619	0.267265	-1.03316	0.923224	0.208367	-1.60428	0.913226
BS36 - AP0 - Lateral - Iba1 - Cell 3 - Binary	µm	255	255	59	53	1	5	20	1	1	1	4	NaN	12	59	4.91667	4	0.833305	-0.203866	11	9	2.75	10.9362	5.53901	19	9.2723	9.164	4.22737	2.31807	0.385496	-1.32067	8	0.900757	0.268265	-1.38737	0.911784	0.25819	-1.50376	0.767268
BS36 - AP0 - Medial - Iba1 - Cell 1 - Binary	µm	255	255	53	55	1	5	20	1	1	1	4	NaN	6	21	3.5	3.5	0	-2	4	6	1	5.2	2.4	10	0.234083	-2.1221	0.883775	NaN	NaN	NaN	NaN	NaN	NaN	NaN	NaN	NaN	NaN	NaN
BS36 - AP0 - Medial - Iba1 - Cell 2 - Binary	µm	255	255	54	59	1	5	20	1	1	1	5	NaN	8	32	4	4	0	-1.37037	6	8	1.2	6.25	2.5	13	0.328881	-1.15075	0.889581	6.1709	8.97	4.30934	1.23418	0.0564644	-1.21707	8	0.801979	0.310427	-1.29202	0.842027
BS36 - AP0 - Medial - Iba1 - Cell 3 - Binary	µm	255	255	76	59	1	5	20	1	1	1	6	NaN	13	72	5.53846	5	-0.0891693	-1.0836	9	6	1.5	6.6	3.06667	17	0.281953	-1.10297	0.87401	8.13927	6.43	5.61086	1.35655	0.0830148	-1.59852	6	0.671631	0.325668	-0.725203	0.850805
BS36 - AP0 - Medial - Iba1 - Cell 4 - Binary	µm	255	255	50	44	1	5	20	1	1	1	8	NaN	8	42	5.25	6	-0.249415	-1.58827	8	6	1	4.38889	2.25	12	0.408067	-0.326327	0.901645	9.95169	5.5	5.68258	1.24396	-0.220241	-1.60689	8	0.999062	0.437667	-0.119125	0.886117
BS36 - AP1 - Lateral - Iba1 - Cell 1 - Binary	µm	255	255	66	77	1	5	25	1	1	1	4	NaN	17	101	5.94118	6	-0.143704	-1.07357	10	5	2.5	11.5333	5.16667	21	9.73654	5.272	5.94477	2.43414	-0.35219	-0.129552	8	0.741166	0.249268	-1.18762	0.952166	0.223646	-1.50678	0.926843
BS36 - AP1 - Lateral - Iba1 - Cell 2 - Binary	µm	255	255	51	89	1	5	25	1	1	1	3	NaN	9	30	3.33333	2	0.484547	-1.47521	6	6	2	14.1111	3.61111	19	6.05808	5.659	2.45832	2.01936	0.395892	-1.54127	6	0.985261	0.217607	-2.24066	0.781593	0.274025	-1.78127	0.89026
BS36 - AP1 - Lateral - Iba1 - Cell 3 - Binary	µm	255	255	83	85	1	5	30	1	1	1	4	NaN	14	56	4	4	-0.169338	-1.21893	6	8	1.5	12.027	3.43243	25	5.12613	5.738	3.55827	1.28153	-1.17715	-0.288254	8	0.625449	0.200016	-2.14245	0.952712	0.216383	-2.0271	0.916173
BS36 - AP1 - Medial - Iba1 - Cell 1 - Binary	µm	255	255	94	79	1	5	35	1	1	1	7	NaN	14	76	5.42857	5	0.560933	-0.641033	13	5	1.85714	15.202	6.0404	29	12.3308	5	3.59195	1.76155	0.417389	-0.427883	7	0.800818	0.225475	-1.60399	0.876623	0.287816	-1.06382	0.941444
BS36 - AP1 - Medial - Iba1 - Cell 2 - Binary	µm	255	255	133	56	1	5	40	1	1	1	5	NaN	23	86	3.73913	4	0.851273	0.434454	9	21	1.8	22.6667	5.13757	35	6.53404	22.125	3.76227	1.30681	0.344284	-1.06614	8	0.662392	0.11795	-3.36347	0.721372	0.0910659	-3.94457	0.490633
BS36 - AP1 - Medial - Iba1 - Cell 3 - Binary	µm	255	255	67	57	1	5	30	1	1	1	5	NaN	16	55	3.4375	3.5	0.231941	-1.07628	6	5	1.2	18.5556	5	24	5.92452	5	3.11849	1.1849	0.541967	-1.24008	7	0.766341	0.220099	-2.08481	0.880694	0.252736	-1.81102	0.869141
BS36 - AP2 - Lateral - Iba1 - Cell 1 - Binary	µm	255	255	40	57	1	5	20	1	1	1	6	NaN	8	40	5	4	1.33296	0.719503	12	5	2	7.5082	5.42077	13	11.9859	5	3.86811	1.99766	1.50676	1.29503	7	0.921391	0.423862	-0.256388	0.921604	0.456917	-0.0183891	0.894089
BS36 - AP2 - Lateral - Iba1 - Cell 2 - Binary	µm	255	255	63	108	1	5	25	1	1	1	3	NaN	10	26	2.6	2	0.872872	-1.2381	4	5	1.33333	8.85714	2.19048	20	4.02975	5.134	2.40948	1.34325	0.798124	-0.796409	8	0.611173	0.22353	-2.39993	0.889591	0.259098	-2.17896	0.854765
BS36 - AP2 - Lateral - Iba1 - Cell 3 - Binary	µm	255	255	61	54	1	5	25	1	1	1	6	NaN	10	48	4.8	6	-0.328125	-1.49334	8	5	1.33333	2.6	0.133333	16	7.97505	5	4.55116	1.32917	-0.373471	-1.39418	8	0.918991	0.375376	-0.461662	0.969725	0.364173	-0.57379	0.919331
BS36 - AP2 - Lateral - Iba1 - Cell 4 - Binary	µm	255	255	56	55	1	5	35	1	1	1	3	NaN	14	43	3.07143	2	0.836064	-0.813472	6	7	2	24.0526	3.9386	29	4.56996	5	2.1078	1.52332	-0.183203	-1.17	7	0.541046	0.158592	-2.72869	0.905278	0.149803	-2.95919	0.878264
BS36 - AP2 - Lateral - Iba1 - Cell 5 - Binary	µm	255	255	91	54	1	5	25	1	1	1	4	NaN	12	68	5.66667	5	0.560714	-0.84082	9	6	2.25	13.8	7.06667	16	8.61803	5.964	5.88549	2.15451	0.202951	-0.948658	6	0.664838	0.263646	-1.27843	0.927888	0.300968	-0.915676	0.897253
BS36 - AP2 - Lateral - Iba1 - Cell 6 - Binary	µm	255	255	63	57	1	5	25	1	1	1	5	NaN	10	69	6.9	7	-0.0195903	-0.880906	11	11	2.2	6.11111	4.22222	15	10.3599	10.335	7.70948	2.07198	-0.180972	-1.265	8	0.872271	0.232591	-1.46331	0.775854	0.158684	-2.1682	0.393079
BS36 - AP2 - Medial - Iba1 - Cell 1 - Binary	µm	255	255	68	49	1	5	20	1	1	1	4	NaN	7	39	5.57143	6	0.509076	-0.205852	9	6	2.25	6.77778	5	11	9.27167	5.735	5.78561	2.31792	0.508706	-0.206707	8	1	0.392071	-0.434116	0.961605	NaN	NaN	NaN
BS36 - AP2 - Medial - Iba1 - Cell 2 - Binary	µm	255	255	47	52	1	5	20	1	1	1	5	NaN	7	27	3.85714	3	1.11261	0.116682	8	5	1.6	6.76471	3.91176	11	7.99999	5	3.48335	1.6	1.11271	0.116851	8	1	0.484137	-0.127326	0.972032	NaN	NaN	NaN
BS36 - AP2 - Medial - Iba1 - Cell 3 - Binary	µm	255	255	73	84	1	5	25	1	1	1	4	NaN	15	69	4.6	4	0.270116	-1.16184	7	5	1.75	9.66667	4	19	7.1503	5	4.54994	1.78757	0.203724	-1.0953	8	0.824779	0.214648	-1.92713	0.891682	0.203293	-2.13309	0.846375
BS39 - AP0 - Lateral - Iba1 - Cell 1 - Binary	µm	255	255	64	79	1	5	30	1	1	1	4	NaN	21	91	4.33333	4	-0.0375245	-1.01882	7	9	1.75	2.75	1.25	25	6.23283	7.822	4.34635	1.55821	-0.134493	-1.25884	8	0.828156	0.186597	-2.16601	0.897415	0.167481	-2.51087	0.808845
BS39 - AP0 - Lateral - Iba1 - Cell 2 - Binary	µm	255	255	34	60	1	5	30	1	1	1	3	NaN	21	88	4.19048	4	0.301575	-1.13159	7	5	2.33333	11.8889	3.51852	26	7.58743	5	4.05769	2.52914	0.621921	0.919287	8	0.525309	0.171897	-2.43648	0.855557	0.128128	-3.14455	0.734795
BS39 - AP0 - Lateral - Iba1 - Cell 3 - Binary	µm	255	255	67	52	1	5	15	1	1	1	6	NaN	4	17	4.25	3	0.900382	-0.91032	9	5	1.5	4.89744	3.88889	8	NaN	NaN	NaN	NaN	NaN	NaN	NaN	NaN	0.83337	1.80136	0.9399	NaN	NaN	NaN
BS39 - AP0 - Medial - Iba1 - Cell 1 - Binary	µm	255	255	56	87	1	5	30	1	1	1	5	NaN	19	123	6.47368	7	0.224462	-0.325569	12	13	2.4	8.16667	3	25	10.7682	5	5.94394	2.15365	-0.228539	-1.11391	7	0.8374	0.222075	-1.37802	0.907887	0.22101	-1.4467	0.860225
BS39 - AP0 - Medial - Iba1 - Cell 2 - Binary	µm	255	255	55	51	1	5	20	1	1	1	5	NaN	8	50	6.25	6	0.845828	-0.133748	12	5	2.4	7.52381	5.80952	14	12.0368	5	2.62258	2.40736	0.946966	0.0524673	8	0.972057	0.372383	-0.385106	0.953631	0.431148	0.0458355	0.959703
BS39 - AP0 - Medial - Iba1 - Cell 3 - Binary	µm	255	255	59	52	1	5	15	1	1	1	3	NaN	5	23	4.6	4	1.35328	0.0563114	9	5	3	5.8125	4.57292	9	NaN	NaN	NaN	NaN	NaN	NaN	NaN	NaN	0.483605	-0.175594	0.818245	NaN	NaN	NaN
BS39 - AP1 - Lateral - Iba1 - Cell 1 - Binary	µm	255	255	82	80	1	5	30	1	1	1	7	NaN	16	101	6.3125	7.5	-0.460314	-1.31158	9	5	1.28571	14.3333	7.14286	20	8.97952	5	6.39296	1.28279	-0.672972	-0.954741	7	0.863491	0.257071	-1.07611	0.96091	0.251698	-1.16232	0.941557
BS39 - AP1 - Lateral - Iba1 - Cell 2 - Binary	µm	255	255	51	45	1	5	20	1	1	1	4	NaN	12	53	4.41667	4.5	-0.348769	-0.120019	7	10	1.75	6.33333	2.14815	16	6.44695	10.786	4.64774	1.61174	-0.875968	0.515397	6	0.794967	0.283002	-1.37485	0.874926	0.19927	-2.07636	0.876847
BS39 - AP1 - Lateral - Iba1 - Cell 3 - Binary	µm	255	255	65	55	1	5	20	1	1	1	6	NaN	13	53	4.07692	3	1.66922	2.04913	10	5	1.66667	11.1515	5.14646	17	9.96977	5	3.81062	1.66163	1.86506	3.46418	7	0.851679	0.265109	-1.59452	0.840224	0.273984	-1.67939	0.868705
BS39 - AP1 - Medial - Iba1 - Cell 1 - Binary	µm	255	255	59	68	1	5	35	1	1	1	8	NaN	20	110	5.5	5.5	-0.394248	0.210159	8	10	1	13.9375	5.11458	25	7.39118	11.208	5.49676	0.923897	-1.38563	3.26804	8	0.631367	0.188845	-1.9322	0.923017	0.174787	-2.09782	0.912967
BS39 - AP1 - Medial - Iba1 - Cell 2 - Binary	µm	255	255	90	57	1	5	30	1	1	1	8	NaN	17	86	5.05882	5	0.56901	-0.810267	11	12	1.375	12.7959	5.38776	23	7.66894	13.497	4.77812	0.958617	-0.325399	-1.39469	7	0.611017	0.198165	-2.04586	0.844895	0.175258	-2.32922	0.695829
BS39 - AP1 - Medial - Iba1 - Cell 3 - Binary	µm	255	255	102	52	1	5	30	1	1	1	7	NaN	21	139	6.61905	7	0.341334	-0.687711	13	12	1.85714	14.2308	6.6859	25	10.3633	12.935	6.67444	1.48048	-0.338586	-1.12564	7	0.651202	0.214324	-1.4063	0.929606	0.22571	-1.25992	0.886061
BS39 - AP1 - Medial - Iba1 - Cell 4 - Binary	µm	255	255	62	90	1	5	30	1	1	1	4	NaN	16	92	5.75	5	0.691719	-0.0321161	12	14	3	9.16129	4.03226	23	9.26104	14.105	5.62524	2.31526	-0.0732572	-0.849511	8	0.583215	0.201683	-1.88832	0.803128	0.166959	-2.21394	0.735939
BS39 - AP1 - Medial - Iba1 - Cell 5 - Binary	µm	255	255	52	114	1	5	40	1	1	1	7	NaN	22	106	4.81818	4.5	0.226327	-0.352023	8	10	1.14286	-33.5	-7.25	26	6.6569	5	4.78261	0.950986	0.521832	-0.518582	8	0.323798	0.155146	-2.49371	0.862499	0.145604	-2.75099	0.796258
BS39 - AP2 - Lateral - Iba1 - Cell 1 - Binary	µm	255	255	90	88	1	5	30	1	1	1	11	NaN	21	147	7	7	0.620557	0.706597	13	13	1.18182	19.5556	8.84259	25	9.15344	16.664	7.14767	0.832131	-1.10587	0.53681	8	0.536855	0.178623	-1.81896	0.93056	0.142485	-2.2958	0.889417
BS39 - AP2 - Lateral - Iba1 - Cell 2 - Binary	µm	255	255	79	92	1	5	30	1	1	1	10	NaN	16	97	6.0625	6	0.683834	-0.447183	14	6	1.4	12.359	6.74359	22	13.0261	5.3835	5.67008	1.30261	0.626129	-0.435141	7	0.800805	0.27564	-0.926425	0.941963	0.28748	-0.857958	0.911994
BS39 - AP2 - Lateral - Iba1 - Cell 3 - Binary	µm	255	255	73	142	1	5	45	1	1	1	9	NaN	35	190	5.42857	5	0.883764	0.35303	12	6	1.33333	27.2174	7.26087	39	9.96744	6.276	5.407	1.10749	0.544084	-0.562312	7	0.647655	0.134609	-2.52069	0.851697	0.118889	-2.99437	0.793994
BS39 - AP2 - Medial - Iba1 - Cell 1 - Binary	µm	255	255	46	60	1	5	20	1	1	1	6	NaN	11	49	4.45455	4	0.352721	-1.20711	8	7	1.33333	8.58824	3.90196	16	7.60975	6.721	4.54321	1.26829	0.255111	-1.41133	8	0.981436	0.308415	-1.13385	0.905015	0.347369	-0.822986	0.821963
BS39 - AP2 - Medial - Iba1 - Cell 2 - Binary	µm	255	255	83	84	1	5	30	1	1	1	10	NaN	20	118	5.9	6.5	-0.358852	-1.06453	9	5	0.9	14.7143	5.75	25	8.70547	5	5.84297	0.870547	-0.528841	-0.366946	8	0.642754	0.210816	-1.55734	0.938578	0.201645	-1.73689	0.905378
BS39 - AP2 - Medial - Iba1 - Cell 3 - Binary	µm	255	255	63	72	1	5	35	1	1	1	7	NaN	21	119	5.66667	4	0.303795	-1.29974	11	7	1.57143	67.2667	29.0667	30	9.88997	7.479	5.25353	1.41285	0.0260044	-1.24047	8	0.793963	0.230505	-1.31058	0.973062	0.238157	-1.24121	0.946183
BS43 - AP0 - Lateral - Iba1 - Cell 1 - Binary	µm	255	255	66	82	1	5	25	1	1	1	7	NaN	17	100	5.88235	6	0.0890004	-1.14995	11	7	1.57143	11.56	5.38667	22	10.1309	6.057	5.7844	1.44726	-0.128313	-0.792747	8	0.688939	0.244172	-1.2794	0.927966	0.246312	-1.26876	0.876811
BS43 - AP0 - Lateral - Iba1 - Cell 2 - Binary	µm	255	255	73	49	1	5	30	1	1	1	6	NaN	21	144	6.85714	7	0.365327	-0.950042	15	13	2.5	13.2093	6.63566	26	13.0148	12.796	6.65601	2.16913	0.181059	-1.12095	8	0.862879	0.231903	-1.16424	0.944538	0.220913	-1.24584	0.89377
BS43 - AP0 - Lateral - Iba1 - Cell 3 - Binary	µm	255	255	94	77	1	5	35	1	1	1	7	NaN	22	150	6.81818	7	-0.195369	-0.30773	12	13	1.71429	12.9333	5.62222	31	8.53974	11.23	5.6896	1.21996	-1.57748	1.33807	8	0.565508	0.177991	-1.79889	0.949211	0.154467	-2.11916	0.906484
BS43 - AP0 - Medial - Iba1 - Cell 1 - Binary	µm	255	255	57	44	1	5	20	1	1	1	7	NaN	11	53	4.81818	4	0.802508	0.148469	10	5	1.42857	9.15942	5.14493	15	9.8228	5.0715	4.75961	1.40326	1.03795	0.32082	7	0.917234	0.338667	-0.790536	0.925285	0.346805	-0.82835	0.912269
BS43 - AP0 - Medial - Iba1 - Cell 2 - Binary	µm	255	255	109	97	1	5	40	1	1	1	8	NaN	27	193	7.14815	7	-0.389083	-0.28022	11	5	1.375	13.4906	5.39623	32	9.89658	5	7.00631	1.23707	-1.02705	1.83784	7	0.614558	0.153418	-2.02545	0.935943	0.130931	-2.42575	0.921133
BS43 - AP0 - Medial - Iba1 - Cell 3 - Binary	µm	255	255	52	45	1	5	20	1	1	1	8	NaN	7	46	6.57143	8	-0.496561	-0.803601	10	7	1.25	4.7	3.48333	11	9.99974	7.006	6.90434	1.24997	-0.496666	-0.803859	7	1	0.46674	0.275535	0.938163	NaN	NaN	NaN
BS43 - AP1 - Lateral - Iba1 - Cell 1 - Binary	µm	255	255	84	75	1	5	30	1	1	1	6	NaN	19	162	8.52632	8	0.0315457	-0.0763838	16	13	2.66667	15.3077	9.02564	25	13.1304	12.058	7.15299	2.1884	-0.70142	0.279103	7	0.768771	0.21773	-1.14973	0.941195	0.191505	-1.43903	0.930325
BS43 - AP1 - Lateral - Iba1 - Cell 2 - Binary	µm	255	255	96	83	1	5	30	1	1	1	7	NaN	19	169	8.89474	9	0.205503	-0.94895	19	7	2.71429	8.2093	4.72868	28	15.294	6.507	4.02839	2.18486	-0.246681	-1.34315	8	0.798666	0.253291	-0.674454	0.961829	0.250899	-0.676092	0.927885
BS43 - AP1 - Lateral - Iba1 - Cell 3 - Binary	µm	255	255	46	50	1	5	20	1	1	1	4	NaN	12	61	5.08333	5	-0.295879	-0.747465	8	6	2	7.66667	3.5	16	8.28531	5.603	5.21601	2.07133	-0.0668231	-1.09113	8	0.917001	0.29238	-1.11188	0.920207	0.285612	-1.20981	0.847966
BS43 - AP1 - Lateral - Iba1 - Cell 4 - Binary	µm	255	255	84	34	1	5	20	1	1	1	5	NaN	8	33	4.125	3	1.44905	0.861351	10	5	2	7.4881	4.67857	12	10.0241	5	3.88228	2.00482	1.58851	1.19586	6	0.960545	0.429982	-0.421827	0.890144	0.45287	-0.261612	0.86265
BS43 - AP1 - Lateral - Iba1 - Cell 5 - Binary	µm	255	255	72	41	1	5	25	1	1	1	7	NaN	15	84	5.6	5	0.821588	0.0514061	14	6	2	10.9815	6.4321	19	11.4511	6.098	5.67143	1.63587	0.41006	-1.03227	6	0.809201	0.326013	-0.541811	0.962154	0.328436	-0.494598	0.954785
BS43 - AP1 - Medial - Iba1 - Cell 1 - Binary	µm	255	255	111	69	1	5	40	1	1	1	7	NaN	30	202	6.73333	7	-0.425123	0.112868	11	7	1.57143	12.3984	4.69919	36	9.57502	6.637	6.62118	1.36786	-1.07962	1.83874	8	0.642571	0.147079	-2.13135	0.91278	0.116791	-2.7616	0.885675
BS43 - AP1 - Medial - Iba1 - Cell 2 - Binary	µm	255	255	91	49	1	5	40	1	1	1	9	NaN	30	190	6.33333	6	0.295212	-1.39429	12	5	1.33333	17.3125	5.34375	34	12.1224	5	6.28475	1.34693	0.131408	-1.60077	8	0.907882	0.177261	-1.68845	0.954682	0.188916	-1.6089	0.971808
BS43 - AP1 - Medial - Iba1 - Cell 3 - Binary	µm	255	255	104	74	1	5	49.5825	1	1	1	4	NaN	32	208	6.5	5.5	0.727213	0.747004	16	18	4	25.5593	8.89548	41	11.1636	16.685	5.13267	2.7909	0.0639707	-0.539012	8	0.691236	0.132394	-2.46491	0.884084	0.12152	-2.68652	0.801458
BS43 - AP1 - Medial - Iba1 - Cell 4 - Binary	µm	255	255	82	71	1	5	35	1	1	1	7	NaN	25	186	7.44	7	0.151979	-0.989104	14	9	2	14.3333	6.14286	31	12.9126	10.528	7.21916	1.84465	0.131592	-0.709442	7	0.795317	0.186324	-1.53231	0.965654	0.186982	-1.51377	0.937639
BS43 - AP2 - Lateral - Iba1 - Cell 1 - Binary	µm	255	255	64	31	1	5	25	1	1	1	3	NaN	16	80	5	5	0.326012	0.0360111	10	9	3.33333	12.4959	5.3252	21	7.59897	8.995	4.97424	2.53299	-0.783051	0.291342	6	0.655643	0.238888	-1.54823	0.919028	0.209689	-1.82011	0.878419
BS43 - AP2 - Lateral - Iba1 - Cell 2 - Binary	µm	255	255	66	40	1	5	35	1	1	1	3	NaN	25	90	3.6	3	0.73973	-0.265625	7	22	2.33333	29.0833	5.70833	31	5.57069	6.854	3.52247	1.8569	0.18515	-1.21631	8	0.646191	0.15288	-2.70819	0.889945	0.142822	-2.97394	0.834869
BS43 - AP2 - Medial - Iba1 - Cell 1 - Binary	µm	255	255	31	36	1	5	20	1	1	1	2	NaN	8	30	3.75	3	0.603102	-1.21851	7	5	3.5	7.44444	3.26667	14	7.04848	5	4.21737	3.52424	0.740057	-1.10903	7	0.960496	0.224588	-2.20306	0.601965	0.318825	-1.52455	0.755397
BS43 - AP2 - Medial - Iba1 - Cell 2 - Binary	µm	255	255	53	56	1	5	20	1	1	1	6	NaN	10	68	6.8	6.5	0.629554	-0.522934	14	8	2.33333	8.35484	6.94086	14	11.1449	7.674	6.83101	1.85748	0.0914906	-1.53859	8	0.683099	0.3618	-0.321323	0.921292	0.397557	-0.0227344	0.83741
BS44 - AP0 - Lateral - Iba1 - Cell 1 - Binary	µm	255	255	96	92	1	5	35	1	1	1	10	NaN	28	215	7.67857	7	0.354601	-0.819497	16	11	1.6	19.453	8.65385	33	13.1808	11.597	7.6806	1.31808	0.0689357	-1.39232	7	0.89434	0.17891	-1.53637	0.985313	0.184018	-1.4198	0.979844
BS44 - AP0 - Lateral - Iba1 - Cell 2 - Binary	µm	255	255	66	89	1	5	30	1	1	1	5	NaN	21	131	6.2381	6	0.413598	-1.22352	13	7	2.6	12.8067	5.39333	27	10.9968	8.198	6.01989	2.19935	0.197239	-1.65726	7	0.891087	0.223926	-1.32383	0.953819	0.253989	-0.900252	0.948683
BS44 - AP0 - Lateral - Iba1 - Cell 3 - Binary	µm	255	255	147	117	1	5	45	1	1	1	4	NaN	37	261	7.05405	7	1.01633	2.45712	18	19	4.5	30.8396	10.7956	43	10.9651	18.015	6.88989	2.74126	-0.082384	-0.912146	7	0.606733	0.129507	-2.2969	0.92483	0.119777	-2.57507	0.885808
BS44 - AP0 - Lateral - Iba1 - Cell 4 - Binary	µm	255	255	101	92	1	5	40	1	1	1	6	NaN	28	265	9.46429	9	0.388907	-0.841352	18	13	3	-99	-69.3333	35	16.27	15.288	8.85166	2.71167	0.19303	-1.31693	8	0.872553	0.160863	-1.62936	0.948687	0.166131	-1.5688	0.930013
BS44 - AP0 - Lateral - Iba1 - Cell 5 - Binary	µm	255	255	66	59	1	5	20	1	1	1	5	NaN	9	39	4.33333	4	1.16014	1.15744	9	6	1.8	8.25	4.68333	13	8.73691	5.773	4.57784	1.74738	1.13547	0.658622	6	0.845413	0.26779	-1.66802	0.686852	0.295751	-1.46298	0.66481
BS44 - AP0 - Medial - Iba1 - Cell 1 - Binary	µm	255	255	49	112	1	5	40	1	1	1	3	NaN	23	146	6.34783	7	0.0275239	-1.43395	11	17	3.66667	19.5152	7.18182	33	9.01137	15.802	5.56314	3.00379	-0.624433	-1.17374	8	0.640005	0.17552	-1.87328	0.937858	0.186546	-1.77125	0.89842
BS44 - AP0 - Medial - Iba1 - Cell 2 - Binary	µm	255	255	88	87	1	5	45	1	1	1	7	NaN	35	168	4.8	4	0.689145	-0.505932	11	9	1.57143	24.6633	5.90136	40	10.2156	6.5	4.71893	1.45938	0.710434	-0.625832	7	0.889175	0.155599	-2.20387	0.935942	0.152045	-2.40822	0.937293
BS44 - AP0 - Medial - Iba1 - Cell 3 - Binary	µm	255	255	81	105	1	5	35	1	1	1	7	NaN	26	201	7.73077	6.5	0.848843	-0.0966023	15	6	2.14286	24.0976	10.0244	31	15.3426	6.072	7.6275	2.19179	1.10148	1.18479	7	0.811116	0.158925	-1.89678	0.862691	0.137755	-2.35803	0.817831
BS44 - AP0 - Medial - Iba1 - Cell 4 - Binary	µm	255	255	63	60	1	5	30	1	1	1	5	NaN	17	108	6.35294	6	-0.130239	-1.40187	11	8	2.2	25.6429	12.9286	25	10.3045	9.811	5.80331	2.06089	-0.190294	-1.18305	7	0.843678	0.239579	-1.24628	0.949084	0.250436	-1.09427	0.923921
BS44 - AP1 - Lateral - Iba1 - Cell 1 - Binary	µm	255	255	123	95	1	5	45	1	1	1	8	NaN	33	357	10.8182	12	-0.333213	-0.868437	19	21	2.375	23.6275	12.1569	40	16.1209	13.811	10.2877	2.01512	-0.552265	-1.02292	8	0.885208	0.156209	-1.4498	0.97723	0.146869	-1.56985	0.973918
BS44 - AP1 - Lateral - Iba1 - Cell 2 - Binary	µm	255	255	94	55	1	5	30	1	1	1	5	NaN	19	152	8	8	0.277885	-0.328632	16	14	3.2	14.1412	8.59322	24	12.7353	12.95	7.80208	2.54706	-0.215621	-0.644961	8	0.726093	0.203911	-1.42467	0.917148	0.180204	-1.69596	0.870516
BS44 - AP1 - Lateral - Iba1 - Cell 3 - Binary	µm	255	255	143	89	1	5	45	1	1	1	4	NaN	35	281	8.02857	7	1.28844	1.6796	22	15	5.5	26.6154	11.8269	40	14.1073	14.943	8.11004	3.52682	0.451844	-1.03191	8	0.626316	0.127601	-2.28368	0.943225	0.129169	-2.21718	0.913595
BS44 - AP1 - Medial - Iba1 - Cell 1 - Binary	µm	255	255	86	56	1	5	40	1	1	1	8	NaN	25	149	5.96	6	0.280588	-0.0121959	12	21	1.5	40.0833	12.4333	35	8.4165	21.494	5.12896	1.05206	-0.666094	-0.238412	8	0.565601	0.14858	-2.32131	0.896081	0.136715	-2.56703	0.771964
BS44 - AP1 - Medial - Iba1 - Cell 2 - Binary	µm	255	255	135	98	1	5	55	1	1	1	5	NaN	40	208	5.2	5	0.584043	-0.647859	11	8	2.2	30.9138	6.71264	46	10.1337	8.631	5.17851	2.02674	1.41133	0.542915	8	0.564589	0.11696	-2.85614	0.826447	0.112583	-3.13374	0.749941
BS44 - AP2 - Lateral - Iba1 - Cell 1 - Binary	µm	255	255	78	69	1	5	30	1	1	1	5	NaN	22	204	9.27273	9.5	-0.908385	0.195888	13	13	2.6	14.9077	8.57949	26	11.7712	14.315	9.50154	2.35424	-1.80506	2.55239	8	0.662209	0.178678	-1.52379	0.893652	0.131683	-2.16745	0.898383
BS44 - AP2 - Lateral - Iba1 - Cell 2 - Binary	µm	255	255	58	89	1	5	35	1	1	1	6	NaN	24	161	6.70833	6	0.724058	-0.16981	14	7	2.33333	18.9211	8.36842	28	12.2597	6.919	6.87128	2.04328	0.443416	-0.714076	7	0.852692	0.18481	-1.68314	0.927993	0.184126	-1.73607	0.896114
BS44 - AP2 - Lateral - Iba1 - Cell 3 - Binary	µm	255	255	79	43	1	5	35	1	1	1	5	NaN	27	170	6.2963	6	0.296428	-0.144369	12	15	2.4	26.6111	9.31481	31	8.60816	13.541	6.34603	1.72163	-0.934494	0.220703	7	0.554659	0.162647	-2.00871	0.933853	0.147705	-2.30106	0.903312
BS44 - AP2 - Lateral - Iba1 - Cell 4 - Binary	µm	255	255	82	96	1	5	35	1	1	1	4	NaN	19	63	3.31579	3	1.05434	-0.134625	7	11	1.75	33.6667	6.13333	30	5.55378	10.734	2.74599	1.38844	0.611667	-1.33012	8	0.683398	0.17078	-2.65756	0.897483	0.190641	-2.4875	0.892734
BS44 - AP2 - Medial - Iba1 - Cell 1 - Binary	µm	255	255	36	77	1	5	30	1	1	1	6	NaN	19	104	5.47368	6	0.857058	1.01685	13	16	2.16667	15.7589	7.19858	24	7.11493	7.871	5.37827	1.18582	-1.03355	-0.623301	8	0.47452	0.221283	-1.54849	0.946461	0.218556	-1.58861	0.909135
BS44 - AP2 - Medial - Iba1 - Cell 2 - Binary	µm	255	255	79	51	1	5	25	1	1	1	4	NaN	12	62	5.16667	5	0.217604	-1.12472	9	8	2.25	6.27273	2.63636	18	9.07749	7.945	5.06551	2.26937	0.30059	-1.24241	8	0.920637	0.287541	-1.10711	0.948987	0.310991	-0.808718	0.924287
BS44 - AP2 - Medial - Iba1 - Cell 3 - Binary	µm	255	255	104	63	1	5	45	1	1	1	5	NaN	29	205	7.06897	7	-0.0301088	-1.19212	12	9	2.4	25.4656	8.01781	44	10.2957	11.793	5.84399	2.05915	-0.486821	-0.915253	8	0.7386	0.159982	-1.86157	0.972128	0.165696	-1.80813	0.954253
BS44 - AP2 - Medial - Iba1 - Cell 4 - Binary	µm	255	255	87	51	1	5	35	1	1	1	6	NaN	26	178	6.84615	6	0.46538	-0.885743	14	25	2.33333	19.381	8.17143	30	11.5211	23.862	6.94579	1.92018	0.106982	-0.61768	7	0.620461	0.137924	-2.42249	0.797989	0.109139	-2.88384	0.635134
BS45 - AP0 - Lateral - Iba1 - Cell 1 - Binary	µm	255	255	64	111	1	5	30	1	1	1	8	NaN	22	184	8.36364	9	-0.017242	-1.20308	14	8	1.75	-70	-42.6667	26	14.1245	9.112	8.52523	1.76556	-0.0610602	-1.02981	7	0.827233	0.222197	-1.00387	0.966171	0.227419	-0.938465	0.965284
BS45 - AP0 - Lateral - Iba1 - Cell 2 - Binary	µm	255	255	70	80	1	5	30	1	1	1	5	NaN	20	94	4.7	5	0.136603	-0.684459	8	6	1.6	38.1667	11.5833	24	6.67265	5.975	4.68142	1.33453	-0.620102	-0.311426	8	0.746005	0.197758	-1.95686	0.926835	0.166053	-2.44245	0.873607
BS45 - AP0 - Lateral - Iba1 - Cell 3 - Binary	µm	255	255	52	50	1	5	25	1	1	1	5	NaN	13	86	6.61538	7	-0.768862	-0.421496	9	8	1.8	12.5556	7.42593	17	9.03596	9.751	6.71121	1.80719	-0.76904	-0.553087	7	0.888738	0.265066	-1.08298	0.928379	0.211117	-1.56889	0.945101
BS45 - AP0 - Medial - Iba1 - Cell 1 - Binary	µm	255	255	82	67	1	5	35	1	1	1	7	NaN	25	344	13.76	15	-0.450192	-0.585769	23	12	3.28571	31	31.3333	29	21.028	13.507	14.0445	3.004	-0.674628	-0.331832	8	0.903024	0.1853	-0.965418	0.935308	0.154727	-1.35188	0.967005
BS45 - AP0 - Medial - Iba1 - Cell 2 - Binary	µm	255	255	114	60	1	5	35	1	1	1	4	NaN	24	185	7.70833	8	0.200857	-1.08184	15	13	3.75	1.1	-0.666667	32	12.8882	13.347	6.90385	3.22204	-0.144152	-1.26986	8	0.824106	0.185808	-1.54669	0.929573	0.200967	-1.36349	0.911285
BS45 - AP0 - Medial - Iba1 - Cell 3 - Binary	µm	255	255	97	55	1	5	35	1	1	1	7	NaN	23	150	6.52174	7	-0.135014	-1.01606	10	8	1.42857	14.9474	5.78947	28	9.94358	9.385	6.59631	1.42051	-0.150943	-0.799346	7	0.859151	0.187966	-1.67009	0.960536	0.201459	-1.52259	0.968252
BS45 - AP0 - Medial - Iba1 - Cell 4 - Binary	µm	255	255	71	62	1	5	30	1	1	1	9	NaN	20	155	7.75	7.5	0.193497	-0.979763	16	9	1.77778	12.1318	7.04264	24	14.7599	9.162	7.90193	1.63998	0.103072	-1.17997	8	0.95548	0.264419	-0.638033	0.973564	0.277767	-0.431535	0.971086
BS45 - AP0 - Medial - Iba1 - Cell 5 - Binary	µm	255	255	62	53	1	5	20	1	1	1	7	NaN	11	98	8.90909	9	0.662063	-0.314566	16	8	2.28571	9.2	8.41111	16	14.4179	7.618	8.73281	2.0597	0.33362	-1.10985	6	0.867256	0.300951	-0.501202	0.964349	0.345577	-0.0884995	0.954728
BS45 - AP1 - Lateral - Iba1 - Cell 1 - Binary	µm	255	255	65	54	1	5	20	1	1	1	6	NaN	11	56	5.09091	5	-0.0406654	-1.06665	8	11	1.33333	7.08333	3.54167	15	7.55532	5.556	5.17527	1.25922	-0.127131	-1.38381	7	0.729671	0.240777	-1.67583	0.768967	0.193389	-2.19109	0.513304
BS45 - AP1 - Lateral - Iba1 - Cell 2 - Binary	µm	255	255	73	45	1	5	25	1	1	1	4	NaN	14	53	3.78571	3.5	0.145251	-1.6205	6	6	1.5	13.5	5	19	5.91542	6.68	3.66469	1.47885	0.107264	-1.50238	7	0.840537	0.256478	-1.66026	0.904542	0.295181	-1.3257	0.923763
BS45 - AP1 - Lateral - Iba1 - Cell 3 - Binary	µm	255	255	110	53	1	5	30	1	1	1	7	NaN	17	100	5.88235	6	0.407228	-1.04437	13	9	1.85714	11.3161	5.32759	24	11.1782	5	5.25381	1.59689	0.240611	-1.50333	7	0.893752	0.277113	-0.886517	0.961807	0.293661	-0.742537	0.948501
BS45 - AP1 - Lateral - Iba1 - Cell 4 - Binary	µm	255	255	87	77	1	5	25	1	1	1	7	NaN	15	129	8.6	7	0.0490457	-1.36591	14	5	2	6.6	4.26667	19	14.1724	5	8.44388	2.02463	0.373798	-1.23224	8	0.868172	0.269583	-0.673458	0.937457	0.294672	-0.473305	0.944104
BS45 - AP1 - Lateral - Iba1 - Cell 5 - Binary	µm	255	255	105	98	1	5	35	1	1	1	5	NaN	25	188	7.52	8	0.00154098	-1.37738	13	9	2.6	26.7778	12.7778	30	11.6963	8.939	7.39584	2.33926	0.0345232	-1.49003	8	0.855535	0.197441	-1.33246	0.967827	0.200244	-1.34768	0.962518
BS45 - AP1 - Medial - Iba1 - Cell 1 - Binary	µm	255	255	62	78	1	5	30	1	1	1	7	NaN	19	140	7.36842	7	0.604286	-0.715591	18	9	2.57143	13.4301	8.15591	25	15.4035	9.552	7.06494	2.20049	0.484963	-1.26375	8	0.935851	0.251683	-0.920536	0.935767	0.285839	-0.499624	0.935698
BS45 - AP1 - Medial - Iba1 - Cell 2 - Binary	µm	255	255	46	47	1	5	20	1	1	1	4	NaN	9	54	6	6	0.280566	-1.30102	11	9	2.75	6.57895	4.58772	13	10.2284	8.499	6.28126	2.55711	-0.192898	-1.27912	6	0.833811	0.402653	-0.182405	0.912611	0.385018	-0.311724	0.87518
BS45 - AP1 - Medial - Iba1 - Cell 3 - Binary	µm	255	255	73	47	1	5	35	1	1	1	2	NaN	23	103	4.47826	4	0.631736	-0.231476	8	14	4	31	7.80556	28	5.53708	15.671	4.42339	2.76854	-0.493275	-1.30372	8	0.354041	0.142792	-2.74629	0.88835	0.128404	-2.99503	0.860358
BS45 - AP1 - Medial - Iba1 - Cell 4 - Binary	µm	255	255	47	57	1	5	40	1	1	1	4	NaN	29	131	4.51724	4	0.715978	0.335217	9	18	2.25	28.845	6.72093	34	5.85783	8.897	4.49935	1.46446	0.0598777	-1.21175	8	0.26777	0.12882	-2.90096	0.872213	0.135092	-2.87079	0.862826
BS45 - AP2 - Lateral - Iba1 - Cell 1 - Binary	µm	255	255	33	56	1	5	20	1	1	1	3	NaN	10	48	4.8	4	0.720839	-1.07795	10	9	3.33333	7.82609	4.37681	14	10.2648	5.5	4.96312	3.42161	0.0462249	-1.40107	6	0.753969	0.380715	-0.538949	0.892009	0.369642	-0.667807	0.734189
BS45 - AP2 - Lateral - Iba1 - Cell 2 - Binary	µm	255	255	64	38	1	5	20	1	1	1	2	NaN	10	82	8.2	7.5	0.128166	-1.12568	14	7	7	3.94444	2.5	15	13.8475	7.551	9.00028	6.92373	0.0403124	-1.31846	8	0.989046	0.35238	-0.215256	0.920398	0.403515	0.337535	0.943546
BS45 - AP2 - Lateral - Iba1 - Cell 3 - Binary	µm	255	255	38	86	1	5	35	1	1	1	4	NaN	24	128	5.33333	5	0.285671	-0.9276	10	11	2.5	20	6.46296	29	8.74278	6.65	5.14233	2.1857	0.0461271	-1.13124	8	0.830501	0.197234	-1.71015	0.952612	0.204473	-1.68374	0.962718
BS45 - AP2 - Lateral - Iba1 - Cell 4 - Binary	µm	255	255	55	50	1	5	30	1	1	1	3	NaN	18	70	3.88889	3	1.06024	0.592577	9	10	3	19.1975	5.56173	27	6.54379	8.822	3.59975	2.18126	0.414605	-1.44808	7	0.741704	0.190862	-2.21407	0.913046	0.212509	-1.98487	0.912977
BS45 - AP2 - Lateral - Iba1 - Cell 5 - Binary	µm	255	255	49	39	1	5	20	1	1	1	5	NaN	7	47	6.71429	6	0.654721	-1.11803	12	5	2.4	6.10526	5.45614	11	15.0911	5.358	7.13692	3.01823	0.655474	-1.11757	8	0.999999	0.458663	0.226314	0.913886	NaN	NaN	NaN
BS45 - AP2 - Medial - Iba1 - Cell 1 - Binary	µm	255	255	58	60	1	5	25	1	1	1	6	NaN	14	71	5.07143	5	-0.0422389	-1.11786	8	7	1.33333	16.3333	7.22222	19	8.00566	7.224	4.83267	1.33428	0.0812677	-0.925076	8	0.871378	0.262304	-1.32707	0.948431	0.260529	-1.28295	0.92189
BS45 - AP2 - Medial - Iba1 - Cell 2 - Binary	µm	255	255	69	81	1	5	30	1	1	1	4	NaN	24	160	6.66667	7	0.0699269	-1.01307	12	9	3	14.7	5.8	28	11.2677	11.635	6.75743	2.81693	0.0817796	-0.814596	8	0.779775	0.194528	-1.56828	0.949922	0.186456	-1.64871	0.913639
BS45 - AP2 - Medial - Iba1 - Cell 3 - Binary	µm	255	255	61	63	1	5	25	1	1	1	7	NaN	13	124	9.53846	10	-0.29951	-1.20996	17	6	2.42857	2.71429	0.333333	19	17.2831	5.97	8.08697	2.46902	-0.440973	-0.951425	8	0.946825	0.340483	0.00627079	0.888095	0.421358	0.795133	0.872707
BS45 - AP2 - Medial - Iba1 - Cell 4 - Binary	µm	255	255	85	95	1	5	40	1	1	1	8	NaN	33	322	9.75758	8	0.293063	-1.50455	21	8	2.625	16.7863	7.60051	38	18.7826	8.593	9.53223	2.34782	0.251035	-1.48622	8	0.895164	0.183369	-1.09013	0.957161	0.195144	-0.967077	0.962191
BS48 - AP0 - Lateral - Iba1 - Cell 1 - Binary	µm	255	255	75	61	1	5	30	1	1	1	7	NaN	18	134	7.44444	7	0.925219	0.289822	17	11	2.42857	12.4859	7.50201	24	12.7445	9.789	6.76353	1.82065	0.153554	-1.17118	7	0.645662	0.23965	-1.06756	0.945424	0.243441	-1.00658	0.907022
BS48 - AP0 - Lateral - Iba1 - Cell 2 - Binary	µm	255	255	91	72	1	5	50	1	1	1	3	NaN	27	134	4.96296	5	0.271116	-0.941131	9	23	3	24.7838	5.60661	46	7.05239	10.408	2.88263	2.3508	-0.730173	-0.00935619	7	0.454891	0.129511	-2.79255	0.877922	0.148836	-2.52746	0.805178
BS48 - AP0 - Lateral - Iba1 - Cell 3 - Binary	µm	255	255	79	86	1	5	30	1	1	1	5	NaN	18	122	6.77778	6	0.545177	0.302147	15	14	3	13.8101	7.60759	24	11.4223	13.884	6.46659	2.28446	-0.121052	-0.865159	8	0.82732	0.220474	-1.42029	0.90108	0.174805	-1.94417	0.855234
BS48 - AP0 - Lateral - Iba1 - Cell 4 - Binary	µm	255	255	86	107	1	5	40	1	1	1	8	NaN	29	178	6.13793	6	0.347109	-0.863387	13	13	1.625	18.4553	6.52033	33	10.6721	10.769	6.1726	1.33401	0.222554	-1.3347	8	0.734165	0.181945	-1.69981	0.935836	0.193141	-1.55788	0.923266
BS48 - AP0 - Medial - Iba1 - Cell 1 - Binary	µm	255	255	76	52	1	5	25	1	1	1	9	NaN	14	112	8	9.5	-0.519981	-1.14821	12	9	1.33333	38.5	29.9167	18	11.8738	10.19	8.15934	1.31931	-0.632045	-1.0058	8	0.899869	0.303345	-0.45229	0.96431	0.282372	-0.636159	0.937888
BS48 - AP0 - Medial - Iba1 - Cell 2 - Binary	µm	255	255	100	59	1	5	35	1	1	1	5	NaN	29	144	4.96552	5	0.656405	-0.207099	10	9	2	27.0303	7.29545	33	7.09005	11.201	4.9492	1.41801	-0.00338314	-1.53379	8	0.606668	0.157098	-2.28231	0.943895	0.159157	-2.31237	0.940796
BS48 - AP1 - Lateral - Iba1 - Cell 1 - Binary	µm	255	255	41	96	1	5	40	1	1	1	5	NaN	27	203	7.51852	7	0.653652	0.10078	15	5	3	23.6667	10.0111	32	16.2767	5	7.31095	3.25534	0.933984	1.10274	8	0.82444	0.15465	-1.97334	0.876988	0.137915	-2.38905	0.879578
BS48 - AP1 - Lateral - Iba1 - Cell 2 - Binary	µm	255	255	53	73	1	5	35	1	1	1	6	NaN	25	178	7.12	7	0.557356	-0.0555886	16	6	2.66667	18.9551	8.96474	30	12.49	5.805	6.86161	2.08167	-0.188187	-0.882272	7	0.739322	0.195328	-1.43218	0.962925	0.177212	-1.77549	0.950178
BS48 - AP1 - Lateral - Iba1 - Cell 3 - Binary	µm	255	255	74	97	1	5	39.4472	1	1	1	6	NaN	20	84	4.2	3	1.60245	1.78906	11	12	1.83333	16.4091	5.56439	26	7.87214	11.036	3.95863	1.31202	0.500058	-1.09748	7	0.669003	0.195735	-2.14179	0.901471	0.188713	-2.28936	0.788713
BS48 - AP1 - Lateral - Iba1 - Cell 4 - Binary	µm	255	255	67	74	1	5	30	1	1	1	6	NaN	18	174	9.66667	11	-0.250884	-1.27044	16	9	2.66667	2	0.361111	22	14.2937	7.226	10.0281	2.38228	-0.442281	-1.37924	8	0.897337	0.24618	-0.715397	0.95829	0.256754	-0.561745	0.972623
BS48 - AP1 - Medial - Iba1 - Cell 1 - Binary	µm	255	255	67	30	1	5	40	1	1	1	7	NaN	32	221	6.90625	7	0.127572	-0.862259	13	11	1.85714	29.2	9.75	37	10.1555	26.267	6.91155	1.45078	-0.531266	-0.450614	7	0.551603	0.112606	-2.80634	0.837115	0.0939644	-3.12773	0.740831
BS48 - AP1 - Medial - Iba1 - Cell 2 - Binary	µm	255	255	98	93	1	5	35	1	1	1	5	NaN	27	133	4.92593	4	0.443802	-1.08355	9	12	1.8	28.0909	7.12121	32	8.24996	5	4.83908	1.64999	0.317694	-1.12042	8	0.577429	0.154166	-2.4055	0.909249	0.150046	-2.56036	0.888138
BS48 - AP2 - Lateral - Iba1 - Cell 1 - Binary	µm	255	255	55	55	1	5	20	1	1	1	4	NaN	10	60	6	6	0	-0.688	10	9	2.5	7.27273	4.72727	14	9.81571	9.209	6.29447	2.45393	0.179703	-1.07808	6	0.966928	0.299237	-0.998007	0.863915	0.363264	-0.406123	0.794307
BS48 - AP2 - Lateral - Iba1 - Cell 2 - Binary	µm	255	255	54	62	1	5	25	1	1	1	4	NaN	15	87	5.8	4	0.847616	-0.708288	13	6	3.25	10.9595	5.76577	20	13.8967	6.088	5.56027	3.47418	1.03175	0.0697829	6	0.878997	0.277666	-1.02732	0.879841	0.326004	-0.584043	0.897659
BS48 - AP2 - Lateral - Iba1 - Cell 3 - Binary	µm	255	255	99	40	1	5	30	1	1	1	2	NaN	24	119	4.95833	4	0.2033	-1.53618	9	14	4.5	16.6	4.68889	28	8.31023	10.832	4.96747	4.15511	0.183399	-1.56235	7	0.854812	0.201015	-1.74541	0.95785	0.209441	-1.67083	0.940795
BS48 - AP2 - Medial - Iba1 - Cell 1 - Binary	µm	255	255	89	118	1	5	35	1	1	1	9	NaN	24	272	11.3333	11.5	-0.116643	-1.17972	20	18	2.22222	-13.3333	-10.963	29	19.2606	17.459	11.3778	2.14007	-0.316125	-0.944299	8	0.927652	0.19465	-1.05253	0.934754	0.179541	-1.259	0.872717
BS48 - AP2 - Medial - Iba1 - Cell 2 - Binary	µm	255	255	84	50	1	5	25	1	1	1	5	NaN	17	159	9.35294	9	0.412961	-0.217819	17	15	3.4	14.2879	10.4924	21	15.3604	15.454	9.61423	3.07208	0.260027	-0.870523	7	0.892752	0.176615	-1.65743	0.871418	0.146069	-1.945	0.872362
BS49 - AP0 - Lateral - Iba1 - Cell 1 - Binary	µm	255	255	45	62	1	5	20	1	1	1	4	NaN	11	39	3.54545	3	1.27573	1.06671	7	5	1.75	11.3333	4.1875	17	6.95357	5	4.08941	1.73839	1.37015	1.1823	8	0.966092	0.287743	-1.53184	0.92912	0.308343	-1.47293	0.947356
BS49 - AP0 - Lateral - Iba1 - Cell 2 - Binary	µm	255	255	74	50	1	5	35	1	1	1	5	NaN	22	138	6.27273	4.5	0.819577	-0.5438	17	7	3.4	14.4749	7.30726	26	14.1781	6.726	6.27829	2.83561	0.563041	-1.11416	8	0.783839	0.241849	-1.1362	0.874596	0.281368	-0.686202	0.874433
BS49 - AP0 - Lateral - Iba1 - Cell 3 - Binary	µm	255	255	43	71	1	5	25	1	1	1	8	NaN	17	79	4.64706	5	0.0718767	-0.891007	7	14	0.875	4.54167	2.08333	21	5.64688	6.057	4.7039	0.705861	-0.881566	-0.208177	6	0.401628	0.20221	-1.97912	0.947837	0.197336	-2.06234	0.913236
BS49 - AP0 - Lateral - Iba1 - Cell 4 - Binary	µm	255	255	89	69	1	5	30	1	1	1	10	NaN	17	172	10.1176	11	-0.199743	-0.73259	18	5	1.8	11.4091	8.97727	21	18.5686	5	10.0754	1.85686	-0.0280837	0.0509749	8	0.8431	0.247942	-0.690986	0.927768	0.212898	-1.12457	0.908749
BS49 - AP0 - Medial - Iba1 - Cell 1 - Binary	µm	255	255	56	122	1	5	40	1	1	1	8	NaN	16	90	5.625	6	-0.100125	-1.25671	10	9	1.25	17.1709	6.17094	33	9.10739	8.91	132.931	1.13842	-0.486821	-0.446477	8	0.818416	0.193447	-1.90235	0.902944	0.232837	-1.48908	0.903024
BS49 - AP0 - Medial - Iba1 - Cell 2 - Binary	µm	255	255	54	73	1	5	25	1	1	1	3	NaN	16	84	5.25	5	0.434973	-0.844082	10	5	3.33333	11.4943	4.98851	21	9.74518	5	5.07598	3.24839	0.162177	-0.862543	7	0.759974	0.232752	-1.5789	0.86774	0.196119	-2.05197	0.760435
BS49 - AP0 - Medial - Iba1 - Cell 3 - Binary	µm	255	255	48	58	1	5	20	1	1	1	2	NaN	7	42	6	4	0.879908	-0.670118	15	5	7.5	6.67033	6	12	16.2732	5.261	5.12655	8.13659	0.879911	-0.670014	8	1	0.593618	1.08353	0.967539	NaN	NaN	NaN
BS49 - AP0 - Medial - Iba1 - Cell 4 - Binary	µm	255	255	52	75	1	5	30	1	1	1	5	NaN	18	80	4.44444	4.5	0.289074	-1.30729	8	9	1.6	12.5	3.91667	23	7.32772	9.997	4.37945	1.46554	0.0633523	-1.40037	7	0.778479	0.232515	-1.63376	0.955921	0.242591	-1.52852	0.937332
BS49 - AP0 - Medial - Iba1 - Cell 5 - Binary	µm	255	255	69	40	1	5	25	1	1	1	8	NaN	15	128	8.53333	9	-0.773067	-0.196138	13	8	1.625	21.5	19.1667	19	11.3935	8.332	8.6546	1.42419	-1.44707	0.778791	6	0.869716	0.260902	-0.790847	0.935165	0.212822	-1.26893	0.93423
BS49 - AP0 - Medial - Iba1 - Cell 6 - Binary	µm	255	255	57	40	1	5	20	1	1	1	10	NaN	11	65	5.90909	7	-0.104604	-0.916471	11	6	1.1	6.375	3.46875	16	11.6175	5.559	5.81772	1.16175	-0.0440579	-0.865523	8	0.962305	0.39866	-0.0582454	0.944712	0.350838	-0.468453	0.84605
BS49 - AP0 - Medial - Iba1 - Cell 7 - Binary	µm	255	255	83	56	1	5	25	1	1	1	6	NaN	11	71	6.45455	7	-0.214557	-0.953169	10	6	1.66667	3.73333	1.83333	15	10.5172	5.875	6.58731	1.75287	-0.246122	-0.801564	8	0.97059	0.353594	-0.339761	0.983178	0.326885	-0.553897	0.970162
BS49 - AP1 - Lateral - Iba1 - Cell 1 - Binary	µm	255	255	74	68	1	5	30	1	1	1	11	NaN	18	175	9.72222	11	-0.0103902	-1.30556	18	7	1.63636	6.94737	4.14035	23	15.632	8.485	9.6154	1.42109	-0.225382	-1.61277	8	0.903043	0.271809	-0.408732	0.963355	0.299018	-0.108668	0.969021
BS49 - AP1 - Lateral - Iba1 - Cell 2 - Binary	µm	255	255	103	77	1	5	40	1	1	1	10	NaN	27	149	5.51852	4	0.833601	-0.599863	15	9	1.5	17.9321	6.17834	35	12.6009	8.819	5.11729	1.26009	0.614651	-1.3253	7	0.894317	0.196491	-1.68103	0.886635	0.207147	-1.61334	0.859471
BS49 - AP1 - Lateral - Iba1 - Cell 3 - Binary	µm	255	255	91	55	1	5	30	1	1	1	10	NaN	16	125	7.8125	6.5	0.924297	-0.0729757	17	9	1.7	12.3263	8.84912	20	14.2347	8.18	7.88185	1.42347	0.45515	-1.28454	6	0.860982	0.266191	-0.776362	0.954647	0.274341	-0.701293	0.926615
BS49 - AP1 - Lateral - Iba1 - Cell 4 - Binary	µm	255	255	72	77	1	5	25	1	1	1	8	NaN	19	97	5.10526	5	0.0800406	-1.43174	9	14	1.125	14.7143	5.21429	23	8.16513	14.359	5.13427	1.02064	-0.0654074	-1.3683	8	0.888474	0.164251	-2.41638	0.79908	0.12403	-2.96519	0.692261
BS49 - AP1 - Lateral - Iba1 - Cell 5 - Binary	µm	255	255	50	38	1	5	25	1	1	1	4	NaN	15	78	5.2	5	0.071286	-0.814372	9	6	2.25	11.75	5.25	19	8.07519	7.385	5.2006	2.0188	0.0872746	-0.510914	8	0.642902	0.242393	-1.49717	0.886937	0.269837	-1.21853	0.855226
BS49 - AP1 - Lateral - Iba1 - Cell 6 - Binary	µm	255	255	66	57	1	5	25	1	1	1	13	NaN	12	93	7.75	7.5	0.702696	-0.275088	13	10	1	15.2667	11.3111	16	11.2903	10.155	7.92942	0.868487	0.0470484	-1.08727	6	0.791281	0.250364	-1.09587	0.94393	0.268213	-0.921096	0.904287
BS49 - AP1 - Medial - Iba1 - Cell 1 - Binary	µm	255	255	76	24	1	5	30	1	1	1	9	NaN	19	108	5.68421	7	-0.138286	-1.35103	10	6	1.11111	-0.111111	-1.83333	24	9.96486	6.433	5.68667	1.10721	-0.21058	-1.14324	8	0.932807	0.252404	-1.11799	0.962406	0.27244	-0.90417	0.964192
BS49 - AP1 - Medial - Iba1 - Cell 2 - Binary	µm	255	255	78	82	1	5	25	1	1	1	10	NaN	14	120	8.57143	8.5	-0.112022	-0.915955	16	11	1.6	7.2	5.01111	20	13.2652	10.44	5.94726	1.32652	-0.607009	-0.764023	8	0.779821	0.299502	-0.433265	0.940618	0.262689	-0.787216	0.89149
BS49 - AP1 - Medial - Iba1 - Cell 3 - Binary	µm	255	255	64	33	1	5	25	1	1	1	7	NaN	15	120	8	9	-0.726184	-0.482639	12	11	1.71429	20.5	15.1667	19	10.9667	12.967	8.13284	1.56668	-1.05214	-0.140924	7	0.910527	0.259659	-0.892264	0.90761	0.201284	-1.46718	0.904231
BS49 - AP1 - Medial - Iba1 - Cell 4 - Binary	µm	255	255	58	46	1	5	25	1	1	1	8	NaN	19	184	9.68421	10	-0.0598329	-1.25581	17	9	2.125	4.5625	2.11458	23	17.438	10.299	9.9642	2.17975	-0.0410645	-1.14958	6	0.944203	0.242813	-0.78507	0.910297	0.234605	-0.80636	0.88418
BS49 - AP2 - Lateral - Iba1 - Cell 1 - Binary	µm	255	255	52	28	1	5	20	1	1	1	6	NaN	11	62	5.63636	4	0.551191	-1.1704	12	5	2	8.23333	5.23333	15	12.039	5	5.47024	2.0065	0.582885	-1.1678	8	0.99493	0.396661	-0.134307	0.949684	0.438349	0.159374	0.939006
BS49 - AP2 - Lateral - Iba1 - Cell 2 - Binary	µm	255	255	63	43	1	5	30	1	1	1	7	NaN	19	93	4.89474	4	1.03897	0.238414	12	7	1.71429	13.5812	5.40598	25	10.5365	6.064	4.57343	1.50521	0.964648	-0.411245	8	0.904727	0.228723	-1.60348	0.853013	0.249677	-1.43391	0.861583
BS49 - AP2 - Lateral - Iba1 - Cell 3 - Binary	µm	255	255	64	65	1	5	25	1	1	1	11	NaN	15	130	8.66667	9	-0.499707	-0.307664	15	9	1.36364	8.94444	5.96296	19	13.2753	8.372	8.88774	1.20684	-0.74352	-0.433848	7	0.895732	0.295623	-0.417243	0.925731	0.264579	-0.684987	0.941897
BS49 - AP2 - Lateral - Iba1 - Cell 4 - Binary	µm	255	255	86	78	1	5	30	1	1	1	8	NaN	12	110	9.16667	8.5	0.367687	-0.706988	14	5	1.75	-25	-17.3333	16	13.7682	5	9.11853	1.72103	0.153245	-0.057124	8	0.772532	0.271091	-0.70218	0.96798	0.252051	-0.942115	0.957886
BS49 - AP2 - Lateral - Iba1 - Cell 5 - Binary	µm	255	255	65	63	1	5	25	1	1	1	10	NaN	13	110	8.46154	9	-0.170276	-1.19426	15	6	1.5	7.19048	5.34127	17	15.6341	5.816	8.6886	1.56341	-0.0851797	-1.06426	8	0.878919	0.328809	-0.24233	0.88338	0.312056	-0.363378	0.76818
BS49 - AP2 - Lateral - Iba1 - Cell 6 - Binary	µm	255	255	64	72	1	5	25	1	1	1	8	NaN	17	136	8	9	-0.276725	-1.04833	14	11	1.75	9.95238	5.67857	21	13.2037	5	7.96264	1.65046	-0.502499	-1.10679	8	0.883946	0.259983	-0.794369	0.938184	0.253243	-0.905124	0.896001
BS49 - AP2 - Medial - Iba1 - Cell 1 - Binary	µm	255	255	46	65	1	5	30	1	1	1	8	NaN	18	119	6.61111	6	0.046477	-1.58073	10	6	1.25	12.9	6.33333	22	9.93308	6.735	6.741	1.24164	0.0602805	-1.6651	8	0.869231	0.229586	-1.26988	0.970187	0.250302	-1.02761	0.977521
BS49 - AP2 - Medial - Iba1 - Cell 2 - Binary	µm	255	255	63	73	1	5	25	1	1	1	9	NaN	17	165	9.70588	10	0.0996376	-1.11223	19	6	2.11111	9.51667	7.27083	21	16.0247	5.512	9.72866	1.78053	-0.33945	-1.44726	8	0.86312	0.309936	-0.0457043	0.971653	0.308159	-0.0454828	0.952418
BS49 - AP2 - Medial - Iba1 - Cell 3 - Binary	µm	255	255	27	58	1	5	20	1	1	1	10	NaN	13	127	9.76923	10	0.222951	-1.33925	20	6	2	8.04082	7.41497	17	19.9452	6.5	10.2126	1.99452	0.217495	-1.32278	6	0.979213	0.392731	0.512505	0.972976	0.421967	0.898443	0.98512
BS49 - AP2 - Medial - Iba1 - Cell 4 - Binary	µm	255	255	87	85	1	5	35	1	1	1	11	NaN	21	155	7.38095	8	0.16403	-1.46822	16	6	1.45455	15.1163	5.82946	32	13.6287	6.611	6.16457	1.23897	-0.111778	-1.59104	7	0.898144	0.211598	-1.25876	0.944035	0.241098	-0.956161	0.945021
BS49 - AP2 - Medial - Iba1 - Cell 5 - Binary	µm	255	255	63	81	1	5	39.4134	1	1	1	12	NaN	30	155	5.16667	5.5	-0.0183764	-1.40066	9	6	0.75	58.2	16.3333	35	9.07295	5	5.07861	0.756079	0.0444247	-1.46488	8	0.845201	0.176155	-1.90812	0.943589	0.182552	-1.89198	0.933444
BS52 - AP0 - Lateral - Iba1 - Cell 1 - Binary	µm	255	255	91	53	1	5	30	1	1	1	9	NaN	20	155	7.75	8	0.0906131	0.242344	15	6	1.66667	16.5088	9.16374	24	12.9359	5.359	7.79023	1.43732	-0.245446	0.76497	7	0.656791	0.206104	-1.37385	0.886311	0.150447	-2.18954	0.837924
BS52 - AP0 - Lateral - Iba1 - Cell 2 - Binary	µm	255	255	79	68	1	5	32	1	1	1	5	NaN	24	201	8.375	9.5	-0.140276	-1.15098	16	14	3.2	12.8049	5.98374	29	13.3999	14.589	8.37313	2.67998	-0.326324	-1.49848	7	0.846395	0.202271	-1.2641	0.93624	0.219353	-0.957457	0.913493
BS52 - AP0 - Lateral - Iba1 - Cell 3 - Binary	µm	255	255	82	76	1	5	25	1	1	1	15	NaN	13	104	8	9	0.474777	0.784444	17	6	1.13333	10.1165	8.13655	18	14.4201	5.931	8.23738	0.961343	-0.219886	-0.152824	6	0.82059	0.329886	-0.243456	0.942072	0.309888	-0.395796	0.950216
BS52 - AP0 - Lateral - Iba1 - Cell 4 - Binary	µm	255	255	72	73	1	5	30	1	1	1	13	NaN	20	206	10.3	11	0.282596	-0.954046	20	13	1.53846	13.9035	10.557	24	17.9404	12.625	10.5801	1.38003	0.19666	-1.36794	7	0.935918	0.212577	-1.01897	0.943701	0.233139	-0.724232	0.911467
BS52 - AP0 - Lateral - Iba1 - Cell 5 - Binary	µm	255	255	72	84	1	5	25	1	1	1	9	NaN	14	138	9.85714	11	-0.332365	-0.855981	16	11	1.77778	5.36667	3.86667	18	15.6245	10.008	10.1094	1.73606	-0.384673	-0.88943	8	0.965281	0.298382	-0.291683	0.959757	0.264002	-0.603903	0.958248
BS52 - AP0 - Medial - Iba1 - Cell 1 - Binary	µm	255	255	110	61	1	5	35	1	1	1	13	NaN	24	200	8.33333	8.5	-0.0894948	-1.24662	15	9	1.15385	38.2	20.1111	31	13.9287	11.202	7.66596	1.07144	-0.312915	-1.04764	7	0.829528	0.202633	-1.22899	0.957532	0.205195	-1.16236	0.92421
BS52 - AP0 - Medial - Iba1 - Cell 2 - Binary	µm	255	255	32	81	1	5	35	1	1	1	13	NaN	20	108	5.4	5.5	0.221215	-1.4251	10	5	0.769231	7.94118	2.35294	25	9.57534	5	5.21241	0.736565	-0.279459	-1.10249	8	0.658544	0.231732	-1.41167	0.931521	0.229572	-1.50101	0.864217
BS52 - AP0 - Medial - Iba1 - Cell 3 - Binary	µm	255	255	116	51	1	5	40	1	1	1	7	NaN	27	143	5.2963	5	0.501875	-1.1791	11	7	1.57143	17	5	32	11.7238	6.5	5.21288	1.67482	0.711882	-0.554331	8	0.86197	0.192333	-1.71468	0.933406	0.193634	-1.78844	0.912295
BS52 - AP0 - Medial - Iba1 - Cell 4 - Binary	µm	255	255	108	102	1	5	40	1	1	1	6	NaN	27	222	8.22222	8	0.238614	-0.345238	16	9	2.66667	17.3333	7.76389	32	14.0732	9.018	8.23054	2.34553	0.0217925	-0.888191	8	0.79397	0.190035	-1.31601	0.949762	0.186344	-1.37315	0.948312
BS52 - AP0 - Medial - Iba1 - Cell 5 - Binary	µm	255	255	42	82	1	5	25	1	1	1	9	NaN	15	187	12.4667	14	-0.848435	-0.625694	17	9	1.88889	12.28	12.4467	19	15.8353	11.293	12.6458	1.75948	-1.16553	-0.0403121	6	0.895584	0.248141	-0.542768	0.955609	0.219361	-0.835798	0.93299
BS52 - AP1 - Lateral - Iba1 - Cell 1 - Binary	µm	255	255	99	45	1	5	50	1	1	1	9	NaN	38	202	5.31579	5	0.806261	-0.011913	12	5	1.33333	32.2381	7.64762	44	11.5614	5	5.17359	1.2846	0.683198	1.54189	7	0.605688	0.117065	-2.81842	0.845664	0.113274	-3.09243	0.852122
BS52 - AP1 - Lateral - Iba1 - Cell 2 - Binary	µm	255	255	80	74	1	5	30	1	1	1	7	NaN	21	113	5.38095	5	0.278827	-0.692139	11	10	1.57143	15.8846	6.28846	25	8.59871	11.374	5.43182	1.22839	-0.100121	-1.39009	8	0.782279	0.216363	-1.56402	0.961919	0.219042	-1.55078	0.923948
BS52 - AP1 - Lateral - Iba1 - Cell 3 - Binary	µm	255	255	133	60	1	5	45	1	1	1	6	NaN	37	253	6.83784	6	0.269487	-1.14559	13	12	2.16667	21.125	6.19792	41	11.6953	14.248	6.91897	1.94922	0.249192	-1.40346	8	0.752399	0.141653	-2.117	0.941561	0.145661	-2.05758	0.914648
BS52 - AP1 - Lateral - Iba1 - Cell 4 - Binary	µm	255	255	91	49	1	5	40	1	1	1	4	NaN	21	182	8.66667	8	0.250535	-0.466429	19	14	4.75	14.2432	9.2042	26	14.9606	12.911	8.45288	3.74015	-0.0808974	-1.05156	8	0.838593	0.202024	-1.36156	0.870609	0.18976	-1.36642	0.915178
BS52 - AP1 - Medial - Iba1 - Cell 1 - Binary	µm	255	255	60	61	1	5	20	1	1	1	7	NaN	9	57	6.33333	7	-0.367389	-1.16667	9	5	1.28571	11.8889	8.2963	14	8.99194	5.023	6.32143	1.28456	-0.398682	-1.20801	8	0.997441	0.340389	-0.591446	0.948501	0.344665	-0.559181	0.920416
BS52 - AP1 - Medial - Iba1 - Cell 2 - Binary	µm	255	255	106	79	1	5	30	1	1	1	7	NaN	18	142	7.88889	8	0.289748	-0.13697	16	9	2.28571	12.95	8.325	22	13.1651	8.075	7.98031	1.88073	-0.100687	-0.667536	7	0.855787	0.258669	-0.757944	0.945973	0.241673	-0.969565	0.961866
BS52 - AP1 - Medial - Iba1 - Cell 3 - Binary	µm	255	255	86	40	1	5	25	1	1	1	6	NaN	11	51	4.63636	5	0.186102	-0.80222	8	6	1.33333	7.90909	3.66667	16	8.02567	6.163	4.49601	1.33761	0.156789	-0.445133	8	0.936039	0.307063	-1.10696	0.946837	0.311854	-0.98199	0.916741
BS52 - AP1 - Medial - Iba1 - Cell 4 - Binary	µm	255	255	123	83	1	5	40	1	1	1	8	NaN	28	155	5.53571	6	0.0806934	-0.759355	9	5	1.125	11.4762	3.71429	32	9.25662	5	5.54525	1.15708	-0.165438	-0.407576	7	0.734962	0.155765	-2.23406	0.915635	0.133845	-2.67224	0.880048
BS52 - AP2 - Lateral - Iba1 - Cell 1 - Binary	µm	255	255	143	71	1	5	45	1	1	1	7	NaN	34	270	7.94118	8	0.595117	0.0722511	19	10	2.71429	28.1899	11.406	41	12.0817	16.024	7.65652	1.72596	-0.198515	-1.61618	8	0.7754	0.146549	-1.88587	0.974289	0.156983	-1.71853	0.97927
BS52 - AP2 - Lateral - Iba1 - Cell 2 - Binary	µm	255	255	86	70	1	5	40	1	1	1	7	NaN	31	351	11.3226	11	0.0107773	-1.10329	21	20	3	19.1739	11.0797	35	16.86	9.092	11.5685	2.40857	-0.406233	-1.22963	8	0.792292	0.169239	-1.22313	0.967144	0.167815	-1.24815	0.959912
BS52 - AP2 - Lateral - Iba1 - Cell 3 - Binary	µm	255	255	106	81	1	5	45.7261	1	1	1	8	NaN	36	265	7.36111	6	0.72477	-0.402153	18	10	2.25	26.3152	9.78623	42	15.5055	5	7.12441	1.93819	0.356726	-0.938214	8	0.770191	0.149873	-1.87382	0.930466	0.146869	-2.05403	0.909037
BS52 - AP2 - Lateral - Iba1 - Cell 4 - Binary	µm	255	255	93	63	1	5	30	1	1	1	9	NaN	19	200	10.5263	10	0.671471	-0.104581	21	11	2.33333	15.9318	13.0189	23	16.7102	10.292	10.7086	1.85669	0.261903	-1.18772	7	0.76703	0.212626	-0.993004	0.956189	0.215915	-0.95729	0.936738
BS52 - AP2 - Lateral - Iba1 - Cell 5 - Binary	µm	255	255	83	98	1	5	35	1	1	1	22	NaN	23	230	10	10	0.0909926	0.290602	19	6	0.863636	19.5833	12.3073	27	15.9891	5.618	10.0559	0.726776	-0.608804	-0.173327	7	0.78181	0.197681	-1.11707	0.950641	0.16117	-1.6881	0.965802
BS52 - AP2 - Lateral - Iba1 - Cell 6 - Binary	µm	255	255	66	50	1	5	30	1	1	1	7	NaN	18	162	9	7	0.516993	-1.08265	23	9	3.28571	12.2487	9.6455	23	18.6471	7.697	8.80144	2.66387	0.319169	-1.58396	8	0.92228	0.294993	-0.288815	0.923882	0.32435	0.0389568	0.915514
BS52 - AP2 - Medial - Iba1 - Cell 1 - Binary	µm	255	255	37	98	1	5	30	1	1	1	6	NaN	24	149	6.20833	6	0.446218	-0.732183	13	10	2.16667	17.6197	7.33333	28	10.7128	8.129	6.26435	1.78547	0.0903137	-1.09416	8	0.795488	0.203724	-1.47802	0.961893	0.207218	-1.48039	0.944911
BS52 - AP2 - Medial - Iba1 - Cell 2 - Binary	µm	255	255	110	95	1	5	40	1	1	1	10	NaN	20	217	10.85	12	-0.455232	-1.31416	18	7	1.8	54.4444	47.4815	25	17.0435	8.143	10.5461	1.70435	-0.442356	-1.29496	8	0.942337	0.270783	-0.21304	0.973016	0.274157	-0.163145	0.944633
BS52 - AP2 - Medial - Iba1 - Cell 3 - Binary	µm	255	255	142	48	1	5	25	1	1	1	7	NaN	18	126	7	6	0.286351	-1.40136	14	7	2	11.2	5.91333	23	12.7367	6.515	6.77555	1.81953	0.193628	-1.53068	7	0.954731	0.267663	-0.770349	0.982854	0.283917	-0.585883	0.981192
BS52 - AP2 - Medial - Iba1 - Cell 4 - Binary	µm	255	255	67	46	1	5	30	1	1	1	4	NaN	23	109	4.73913	4	0.648433	-0.54998	11	10	2.75	17.4186	5.68605	29	7.85649	10.014	4.61927	1.96412	-0.0363563	-1.55959	7	0.661242	0.200829	-1.80388	0.946284	0.209144	-1.72196	0.93976
BS52 - AP2 - Medial - Iba1 - Cell 5 - Binary	µm	255	255	115	88	1	5	32	1	1	1	4	NaN	22	163	7.40909	7.5	0.247119	-0.796225	15	10	3.75	15.2667	7.8	27	10.9719	12.694	7.25002	2.74297	-0.416141	-1.36607	7	0.786505	0.195995	-1.52243	0.929288	0.178983	-1.72827	0.874958
BS52 - AP2 - Medial - Iba1 - Cell 6 - Binary	µm	255	255	107	98	1	5	40	1	1	1	7	NaN	26	157	6.03846	5	0.155252	-1.31153	11	5	1.57143	17	5.03175	32	11.4048	5	5.72071	1.62926	0.0663021	-1.07928	8	0.778498	0.150838	-2.29577	0.770607	0.124306	-2.8592	0.630775
BS54 - AP0 - Lateral - Iba1 - Cell 1 - Binary	µm	255	255	79	48	1	5	30	1	1	1	5	NaN	10	66	6.6	6	-0.143903	-1.23825	10	6	2	2.4	0.9	14	10.3872	6.788	6.77962	2.07744	-0.113048	-1.18238	7	0.995916	0.359843	-0.344793	0.927783	0.378182	-0.204083	0.908052
BS54 - AP0 - Lateral - Iba1 - Cell 2 - Binary	µm	255	255	36	62	1	5	50	1	1	1	3	NaN	35	150	4.28571	3	1.15968	0.94174	12	10	4	32.0651	6.37674	48	8.34672	8.833	3.83834	2.78224	0.513491	-1.03012	8	0.725097	0.107095	-3.20808	0.784504	0.104323	-3.46622	0.735396
BS54 - AP0 - Lateral - Iba1 - Cell 3 - Binary	µm	255	255	101	55	1	5	20	1	1	1	4	NaN	13	85	6.53846	6	0.0807174	-1.63489	12	7	3	6.68421	3.40351	17	11.5589	8.105	6.53181	2.88973	0.0896174	-1.64827	8	0.783782	0.353693	-0.278482	0.905158	0.364336	-0.176732	0.823845
BS54 - AP0 - Lateral - Iba1 - Cell 4 - Binary	µm	255	255	79	45	1	5	25	1	1	1	6	NaN	15	88	5.86667	6	0.100594	-0.677939	11	13	1.83333	13.5556	6.5	21	8.75907	5	5.91873	1.45985	-0.597751	-0.532069	8	0.543723	0.238547	-1.36442	0.925718	0.221783	-1.59242	0.868109
BS54 - AP0 - Medial - Iba1 - Cell 1 - Binary	µm	255	255	101	92	1	5	30	1	1	1	7	NaN	20	170	8.5	8.5	-0.140441	-0.986263	14	13	2	-3.33333	0.833333	24	13.2122	5	8.49582	1.88746	-0.594325	-0.40021	8	0.700867	0.212816	-1.1729	0.953125	0.1805	-1.63204	0.910441
BS54 - AP0 - Medial - Iba1 - Cell 2 - Binary	µm	255	255	54	87	1	5	30	1	1	1	7	NaN	19	165	8.68421	9	0.0869929	-1.25956	16	7	2.28571	182	130.167	26	14.6064	8.91	7.60632	2.08663	0.013306	-1.5912	6	0.868092	0.256162	-0.656034	0.961847	0.256968	-0.654197	0.941802
BS54 - AP0 - Medial - Iba1 - Cell 3 - Binary	µm	255	255	74	111	1	5	35	1	1	1	6	NaN	28	211	7.53571	8	0.000692755	-0.811606	14	6	2.33333	17.2778	6.875	33	12.1273	5.3405	7.27094	2.02122	-0.374072	-0.723756	8	0.708364	0.174698	-1.62913	0.924142	0.164884	-1.86397	0.885133
BS54 - AP0 - Medial - Iba1 - Cell 4 - Binary	µm	255	255	95	75	1	5	35	1	1	1	4	NaN	19	118	6.21053	6	0.135724	-1.11152	12	13	3	13.4828	6.03448	25	8.8103	8.715	5.92664	2.20258	-0.69988	-1.0474	8	0.686332	0.224864	-1.37571	0.950143	0.240918	-1.18338	0.932545
BS54 - AP0 - Medial - Iba1 - Cell 5 - Binary	µm	255	255	135	56	1	5	40	1	1	1	6	NaN	32	217	6.78125	6	0.462698	-0.364678	13	8	2.16667	36.0741	11.5062	37	10.5831	7.23	6.69298	1.76384	-0.130655	-0.825877	8	0.667628	0.148978	-2.04133	0.950539	0.141111	-2.2471	0.919264
BS54 - AP1 - Lateral - Iba1 - Cell 1 - Binary	µm	255	255	64	61	1	5	25	1	1	1	6	NaN	14	98	7	7	-0.404212	-0.958333	10	10	1.66667	10.9259	6.5	18	9.93776	10.127	7.23437	1.65629	-0.368179	-1.24195	8	0.876348	0.230859	-1.35505	0.89755	0.214626	-1.57372	0.842415
BS54 - AP1 - Lateral - Iba1 - Cell 2 - Binary	µm	255	255	72	69	1	5	30	1	1	1	10	NaN	23	263	11.4348	11	-0.499183	-0.492713	17	7	1.7	16.8161	11.7011	27	16.7718	9.012	11.7166	1.67718	-0.595946	-0.283443	8	0.894416	0.202037	-0.919417	0.968588	0.187724	-1.09192	0.973346
BS54 - AP1 - Lateral - Iba1 - Cell 3 - Binary	µm	255	255	79	56	1	5	30	1	1	1	4	NaN	18	135	7.5	6.5	0.646199	-0.0272932	16	11	4	12.914	7.64516	24	12.8109	11.134	6.77027	3.20272	0.0731523	-1.0694	8	0.82767	0.225297	-1.23902	0.945461	0.204146	-1.46171	0.920424
BS54 - AP1 - Lateral - Iba1 - Cell 4 - Binary	µm	255	255	67	66	1	5	35	1	1	1	6	NaN	25	253	10.12	10	-0.0263771	-0.858502	18	14	3	9.8	4.16667	30	16.9831	5.0395	9.88479	2.83051	-0.27733	-0.971236	7	0.798288	0.196326	-1.06429	0.95713	0.180126	-1.36746	0.929697
BS54 - AP1 - Lateral - Iba1 - Cell 5 - Binary	µm	255	255	70	46	1	5	20	1	1	1	4	NaN	7	35	5	5	-0.744118	-0.265625	7	8	1.75	3.33333	1.61111	11	7.04511	8.156	5.32463	1.76128	-0.744978	-0.265979	7	1	0.355139	-0.849438	0.844333	NaN	NaN	NaN
BS54 - AP1 - Medial - Iba1 - Cell 1 - Binary	µm	255	255	61	90	1	5	30	1	1	1	10	NaN	21	192	9.14286	10	-0.212257	-0.245164	17	11	1.7	17.16	10.4467	25	13.2083	10.889	9.23325	1.32083	-0.764877	-0.287988	8	0.752061	0.210476	-1.10593	0.955862	0.184701	-1.45499	0.924354
BS54 - AP1 - Medial - Iba1 - Cell 2 - Binary	µm	255	255	79	83	1	5	25	1	1	1	7	NaN	17	174	10.2353	10	-0.277314	0.0303477	17	6	2.42857	16.3333	11.1667	21	14.4084	5.765	10.4168	2.05834	-0.725092	-0.488919	7	0.721355	0.23169	-0.860502	0.927983	0.221801	-0.98662	0.888971
BS54 - AP1 - Medial - Iba1 - Cell 3 - Binary	µm	255	255	140	65	1	5	60	1	1	1	4	NaN	51	414	8.11765	8	-0.107677	-0.962286	17	7	4.25	38.717	10.9119	56	13.3099	7.238	8.07366	3.32747	-0.67986	-0.595752	8	0.723484	0.115762	-2.22236	0.940418	0.10877	-2.53476	0.929718
BS54 - AP1 - Medial - Iba1 - Cell 4 - Binary	µm	255	255	80	98	1	5	30	1	1	1	5	NaN	20	201	10.05	11	-0.225643	-1.16248	16	16	3.2	19.619	13.881	24	14.423	16.476	10.1683	2.8846	-0.701115	-0.813432	8	0.763241	0.210961	-1.05131	0.929093	0.198906	-1.19246	0.884677
BS54 - AP2 - Lateral - Iba1 - Cell 1 - Binary	µm	255	255	86	91	1	5	35	1	1	1	3	NaN	23	182	7.91304	10	-0.290788	-1.25587	14	11	4.66667	3.66667	0.444444	28	12.8565	12.527	7.8319	4.2855	-0.242215	-1.47309	8	0.920585	0.220355	-1.04749	0.955877	0.212251	-1.14516	0.931565
BS54 - AP2 - Lateral - Iba1 - Cell 2 - Binary	µm	255	255	73	51	1	5	30	1	1	1	7	NaN	22	99	4.5	4	1.27714	0.803686	11	5	1.57143	17.6944	5.81944	27	11.1434	5	4.37559	1.59191	1.54991	1.53323	7	0.861984	0.201339	-1.86739	0.905271	0.19087	-2.18751	0.899026
BS54 - AP2 - Medial - Iba1 - Cell 1 - Binary	µm	255	255	89	75	1	5	25	1	1	1	6	NaN	15	116	7.73333	6	0.170853	-1.38271	15	10	2.5	9.26667	6.24444	19	14.202	9.186	7.61178	2.367	0.278886	-1.43302	8	0.936687	0.301789	-0.484769	0.918727	0.29347	-0.594052	0.858748
BS54 - AP2 - Medial - Iba1 - Cell 2 - Binary	µm	255	255	47	54	1	5	20	1	1	1	6	NaN	8	59	7.375	6	0.391136	-1.61898	12	6	2	6.36364	5.40909	12	12.4028	6.324	7.16882	2.06714	0.368811	-1.60339	6	0.998391	0.419863	0.1276	0.966297	0.445937	0.310113	0.965136
BS54 - AP2 - Medial - Iba1 - Cell 3 - Binary	µm	255	255	103	84	1	5	25	1	1	1	6	NaN	16	150	9.375	9.5	0.248161	-1.12943	19	8	3.16667	9.86325	7.71368	21	16.876	7.807	9.31392	2.81266	0.0958828	-1.46516	8	0.926007	0.29504	-0.288488	0.975014	0.314412	-0.032384	0.969766
BS54 - AP2 - Medial - Iba1 - Cell 4 - Binary	µm	255	255	82	62	1	5	25	1	1	1	4	NaN	18	117	6.5	6	0.534448	-0.738436	13	9	3.25	11.6557	5.94536	22	11.8772	9.393	6.6795	2.96931	0.383889	-0.89416	8	0.806067	0.247052	-1.12787	0.925745	0.24185	-1.16189	0.916045
BS58 - AP0 - Lateral - Iba1 - Cell 1 - Binary	µm	255	255	94	66	1	5	40	1	1	1	4	NaN	17	74	4.35294	4	-0.205555	-0.846175	7	7	1.75	18.6705	4.28788	38	6.19	5.683	3.09456	1.5475	-0.948191	-0.112462	7	0.720792	0.161592	-2.41021	0.938745	0.172951	-2.32798	0.935164
BS58 - AP0 - Lateral - Iba1 - Cell 2 - Binary	µm	255	255	95	72	1	5	30	1	1	1	5	NaN	24	151	6.29167	6.5	-0.113972	-0.989696	11	16	2.2	29.2222	10.6667	28	9.08658	13.72	6.34527	1.81732	-0.305312	-1.43393	8	0.779673	0.188927	-1.6735	0.956872	0.183027	-1.81554	0.931896
BS58 - AP0 - Medial - Iba1 - Cell 1 - Binary	µm	255	255	115	91	1	5	30	1	1	1	4	NaN	24	184	7.66667	7	0.189391	0.0656805	14	25	3.5	25.6	11.3778	28	11.117	5	7.74179	2.77926	-1.38636	4.25652	8	0.455119	0.145799	-2.16938	0.832402	0.118682	-2.66078	0.772351
BS58 - AP0 - Medial - Iba1 - Cell 2 - Binary	µm	255	255	94	99	1	5	35	1	1	1	6	NaN	24	141	5.875	5.5	0.161714	-1.38168	10	5	1.66667	20.9	7.09167	32	9.50157	5	5.36056	1.58359	-0.0314107	0.345839	8	0.330684	0.169274	-2.07335	0.859066	0.156378	-2.3645	0.770339
BS58 - AP0 - Medial - Iba1 - Cell 3 - Binary	µm	255	255	75	34	1	5	25	1	1	1	3	NaN	14	95	6.78571	6.5	0.120121	-1.12112	11	7	3.66667	-Infinity	-Infinity	19	11.0001	7.907	7.18299	3.6667	-0.128502	-0.147755	8	0.673064	0.238527	-1.31838	0.895639	0.215564	-1.53649	0.802729
BS58 - AP0 - Medial - Iba1 - Cell 4 - Binary	µm	255	255	67	72	1	5	20	1	1	1	5	NaN	12	58	4.83333	4.5	0.303162	-1.21859	10	5	2	8.27273	4.0303	17	9.97439	5	4.34079	1.99488	0.26254	-1.11355	6	0.957714	0.31816	-0.989775	0.838511	0.24663	-1.72624	0.626155
BS58 - AP0 - Medial - Iba1 - Cell 5 - Binary	µm	255	255	75	119	1	5	40	1	1	1	10	NaN	23	172	7.47826	7	0.426473	-1.20828	15	11	1.5	57.4	31.4333	33	13.9541	10.27	5.78154	1.39541	0.213202	-1.44428	8	0.936236	0.205364	-1.29867	0.946735	0.235823	-0.930439	0.972986
BS58 - AP1 - Lateral - Iba1 - Cell 1 - Binary	µm	255	255	86	62	1	5	20	1	1	1	4	NaN	6	23	3.83333	2.5	0.826032	-1.00848	8	5	2	6	3.58824	10	0.532635	0.0494584	0.847428	NaN	NaN	NaN	NaN	NaN	NaN	NaN	NaN	NaN	NaN	NaN
BS58 - AP1 - Lateral - Iba1 - Cell 2 - Binary	µm	255	255	84	66	1	5	20	1	1	1	6	NaN	13	100	7.69231	8	-0.438155	-0.74007	12	9	2	2	0.416667	17	0.310394	-0.460882	0.962446	11.1266	5	7.74404	1.85444	-0.61712	-0.551691	8	0.891758	0.266338	-0.873735	0.947318
BS58 - AP1 - Lateral - Iba1 - Cell 3 - Binary	µm	255	255	74	102	1	5	30	1	1	1	5	NaN	21	115	5.47619	5	0.62754	0.0416921	14	11	2.8	14.9385	6.82308	25	0.228138	-1.45023	0.90239	9.57546	11.794	5.56613	1.91509	0.0603456	-1.51429	7	0.724052	0.268212	-0.940842	0.905962
BS58 - AP1 - Lateral - Iba1 - Cell 4 - Binary	µm	255	255	86	88	1	5	35	1	1	1	5	NaN	21	89	4.2381	4	0.34685	-1.13386	8	5	1.6	16.7843	4.64706	31	0.168699	-2.45659	0.864674	7.41341	5	4.1694	1.48268	0.136271	-0.711491	8	0.608864	0.135593	-3.01464	0.729607
BS58 - AP1 - Lateral - Iba1 - Cell 5 - Binary	µm	255	255	79	39	1	5	25	1	1	1	6	NaN	13	65	5	5	0.526624	-0.833333	8	6	1.33333	36	15	17	0.241142	-1.59373	0.906192	6.95307	5.846	5.01033	1.15885	0.477308	-0.670133	8	0.389397	0.257	-1.49165	0.859937
BS58 - AP1 - Lateral - Iba1 - Cell 6 - Binary	µm	255	255	100	73	1	5	20	1	1	1	4	NaN	14	66	4.71429	5	-0.832632	0.485488	7	5	1.75	15.8889	9.11111	18	0.266509	-1.36698	0.90002	6.92133	5	4.75616	1.73033	-1.34516	1.77142	8	0.792845	0.190667	-2.13762	0.906984
BS58 - AP1 - Lateral - Iba1 - Cell 7 - Binary	µm	255	255	129	87	1	5	35	1	1	1	7	NaN	25	160	6.4	7	-0.335343	-1.16656	10	10	1.42857	17.5417	6.28472	31	0.180668	-1.75612	0.954866	8.38618	15.77	6.15502	1.19803	-0.889282	-0.810194	8	0.690866	0.167314	-1.99142	0.920602
BS58 - AP1 - Medial - Iba1 - Cell 1 - Binary	µm	255	255	117	62	1	5	30	1	1	1	6	NaN	19	131	6.89474	7	0.477841	0.0749438	13	9	2.16667	18.1579	9.29825	23	10.7225	9.402	6.89321	1.78708	-0.11319	-0.221884	6	0.769693	0.204949	-1.51085	0.954828	0.208479	-1.48367	0.943237
BS58 - AP1 - Medial - Iba1 - Cell 2 - Binary	µm	255	255	54	66	1	5	22	1	1	1	4	NaN	13	59	4.53846	4	0.615792	-0.200014	10	9	2.5	10.68	4.87333	19	7.91834	9.186	4.52438	1.97959	0.0286123	-1.3494	7	0.875129	0.290321	-1.21194	0.90595	0.324132	-0.9408	0.904905
BS58 - AP1 - Medial - Iba1 - Cell 3 - Binary	µm	255	255	71	56	1	5	20	1	1	1	3	NaN	10	39	3.9	3.5	1.53307	1.49967	10	9	3.33333	9.43478	4.57971	17	6.97795	8.36	4.89555	2.32598	0.404579	-1.10558	8	0.509347	0.255873	-1.86619	0.775276	0.303305	-1.5208	0.563928
BS58 - AP1 - Medial - Iba1 - Cell 4 - Binary	µm	255	255	98	108	1	5	35	1	1	1	5	NaN	21	89	4.2381	4	0.441776	-0.728434	8	16	1.6	23.5897	6.46154	27	6.67482	5	4.1788	1.33496	-0.160186	0.628334	7	0.352708	0.165153	-2.50983	0.845891	0.125331	-3.16054	0.672427
BS58 - AP2 - Lateral - Iba1 - Cell 1 - Binary	µm	255	255	76	44	1	5	25	1	1	1	4	NaN	14	93	6.64286	8	-0.438256	-1.08357	11	10	2.75	25.0303	15.1818	21	10.5079	10.606	-0.642767	2.62697	-0.504169	-1.10284	8	0.981943	0.298217	-0.691958	0.934273	0.284114	-0.780122	0.960469
BS58 - AP2 - Lateral - Iba1 - Cell 2 - Binary	µm	255	255	119	72	1	5	40	1	1	1	6	NaN	28	212	7.57143	7.5	0.213491	0.0112168	17	22	2.83333	21.3761	9.49858	34	12.973	5	7.38476	2.16217	-0.471066	-0.638163	7	0.720491	0.170972	-1.70344	0.905013	0.139344	-2.25498	0.870309
BS58 - AP2 - Lateral - Iba1 - Cell 3 - Binary	µm	255	255	28	47	1	5	30	1	1	1	7	NaN	14	57	4.07143	4	1.00389	0.443502	9	9	1.28571	15.1765	5.36275	23	7.19297	5	3.27614	1.02757	0.429519	-1.18684	8	0.816049	0.235665	-1.77176	0.935928	0.262777	-1.57111	0.93011
BS58 - AP2 - Lateral - Iba1 - Cell 4 - Binary	µm	255	255	58	65	1	5	55	1	1	1	9	NaN	27	133	4.92593	4	0.957195	0.109448	13	8	1.44444	32.1781	7.66438	47	10.3309	5	3.89636	1.14787	0.490763	-1.3087	7	0.840744	0.133175	-2.56473	0.896303	0.142372	-2.54904	0.908383
BS58 - AP2 - Lateral - Iba1 - Cell 5 - Binary	µm	255	255	73	57	1	5	30	1	1	1	5	NaN	17	93	5.47059	5	0.360599	-0.450435	11	9	2.2	13.6364	6.05051	23	8.78983	8.268	5.13528	1.75797	-0.0952885	-1.26254	8	0.836833	0.253602	-1.20367	0.977333	0.261488	-1.14011	0.967731
BS58 - AP2 - Medial - Iba1 - Cell 1 - Binary	µm	255	255	78	93	1	5	35	1	1	1	5	NaN	26	185	7.11538	6.5	0.440818	-0.678291	16	15	3.2	19.6792	8.80818	32	11.6672	14.772	6.9107	2.33345	-0.0670223	-1.40047	8	0.673676	0.175412	-1.73206	0.923742	0.188269	-1.6031	0.909216
BS58 - AP2 - Medial - Iba1 - Cell 2 - Binary	µm	255	255	76	48	1	5	20	1	1	1	5	NaN	10	34	3.4	3	0.651359	-0.6163	6	7	1.2	9.28571	3.57143	14	5.39375	7.01	3.33991	1.07875	0.365126	-1.33838	7	0.852899	0.316784	-1.38301	0.907297	0.348609	-1.18604	0.849528
BS58 - AP2 - Medial - Iba1 - Cell 3 - Binary	µm	255	255	111	65	1	5	25	1	1	1	4	NaN	16	80	5	4.5	0.504	-0.9392	10	9	2.5	12.193	5.20175	21	8.77611	5	4.78927	2.19403	0.600738	-0.550761	8	0.467367	0.226969	-1.69513	0.824332	0.237808	-1.67682	0.781893
BS59 - AP0 - Lateral - Iba1 - Cell 1 - Binary	µm	255	255	56	67	1	5	20	1	1	1	6	NaN	13	116	8.92308	10	-0.67005	-0.842921	14	10	2.33333	4.16667	1.33333	17	12.6169	10.545	9.12934	2.10282	-0.73784	-0.837694	8	0.898361	0.309531	-0.334685	0.946287	0.281999	-0.592687	0.915814
BS59 - AP0 - Lateral - Iba1 - Cell 2 - Binary	µm	255	255	40	60	1	5	30	1	1	1	5	NaN	18	78	4.33333	3.5	0.815376	-0.415512	9	6	1.8	15.9444	5.35185	24	8.25754	6.242	4.16608	1.65151	0.960135	-0.585154	8	0.874605	0.213529	-1.88832	0.886408	0.230021	-1.77153	0.881144
BS59 - AP0 - Medial - Iba1 - Cell 1 - Binary	µm	255	255	90	37	1	5	25	1	1	1	4	NaN	17	85	5	6	-0.586728	-1.045	7	15	1.75	11.0278	4.20833	21	6.37114	14.252	5.07773	1.59279	-0.420921	-0.369081	8	0.386958	0.191951	-2.06432	0.865927	0.171126	-2.34449	0.769177
BS59 - AP0 - Medial - Iba1 - Cell 2 - Binary	µm	255	255	85	56	1	5	20	1	1	1	5	NaN	8	42	5.25	5.5	-0.812958	-0.193294	7	6	1.4	33.6667	23	12	7.17611	5.905	5.12381	1.43522	-1.08729	0.649413	7	0.922879	0.314259	-1.07911	0.814667	0.363561	-0.734	0.833473
BS59 - AP1 - Lateral - Iba1 - Cell 1 - Binary	µm	255	255	57	54	1	5	20	1	1	1	6	NaN	10	58	5.8	6.5	0.16726	-1.15677	11	7	1.83333	5.03175	2.46032	16	10.7972	5.976	9.0086	1.79954	0.0652055	-1.07091	8	0.893612	0.36883	-0.416853	0.906042	0.517742	0.853647	0.92812
BS59 - AP1 - Lateral - Iba1 - Cell 2 - Binary	µm	255	255	59	127	1	5	40	1	1	1	7	NaN	30	150	5	4	1.45062	1.30192	15	6	2.14286	21.8505	7.24611	35	13.7082	6.036	4.86442	1.95831	1.55382	1.35911	8	0.875718	0.156908	-2.35194	0.820366	0.122864	-3.1634	0.683825
BS59 - AP1 - Lateral - Iba1 - Cell 3 - Binary	µm	255	255	104	35	1	5	40	1	1	1	5	NaN	18	74	4.11111	2	1.48026	1.16738	12	6	2.4	16.4712	5.75689	26	11.8297	5	3.54503	2.36594	1.4241	1.02986	8	0.859696	0.21159	-1.96418	0.845934	0.227485	-1.91367	0.874455
BS59 - AP1 - Medial - Iba1 - Cell 1 - Binary	µm	255	255	59	75	1	5	25	1	1	1	5	NaN	14	103	7.35714	7.5	0.31974	-0.775379	16	5	3.2	9.23457	6.48148	19	16.2053	5	7.02472	3.24106	0.418144	-0.167741	8	0.829672	0.347949	-0.115929	0.939324	0.30647	-0.560484	0.87133
BS59 - AP1 - Medial - Iba1 - Cell 2 - Binary	µm	255	255	112	66	1	5	30	1	1	1	3	NaN	22	95	4.31818	4	1.05299	0.32246	9	13	3	18.0667	5.38519	26	7.40729	14.655	4.42811	2.4691	0.555063	-0.986719	8	0.703861	0.166664	-2.47509	0.921368	0.160247	-2.54514	0.842894
BS59 - AP1 - Medial - Iba1 - Cell 3 - Binary	µm	255	255	134	92	1	5	40	1	1	1	5	NaN	30	215	7.16667	7	0.639749	0.114131	14	6	2.8	32.5833	11.875	34	13.2171	5	7.13264	2.64342	0.782173	-0.0623149	8	0.753426	0.152258	-1.96608	0.920722	0.144347	-2.23959	0.905633
BS59 - AP2 - Lateral - Iba1 - Cell 1 - Binary	µm	255	255	57	68	1	5	25	1	1	1	7	NaN	14	92	6.57143	7.5	-0.229705	-0.962406	11	10	1.57143	9.39216	5.27451	18	9.15429	6.641	6.85604	1.30776	-0.403636	-1.62273	6	0.854479	0.258924	-1.12519	0.929201	0.292288	-0.71305	0.931198
BS59 - AP2 - Lateral - Iba1 - Cell 2 - Binary	µm	255	255	66	75	1	5	25	1	1	1	4	NaN	11	46	4.18182	4	1.07188	1.05696	8	5	2	11.1852	4.90123	16	7.95509	5	3.86328	1.98877	1.08324	0.986387	7	0.979152	0.279573	-1.42572	0.913546	0.310117	-1.28938	0.964612
BS59 - AP2 - Lateral - Iba1 - Cell 3 - Binary	µm	255	255	59	32	1	5	25	1	1	1	6	NaN	14	52	3.71429	3.5	0.921008	0.1544	8	5	1.33333	12.875	4.53125	20	8.00628	5	3.34972	1.33438	1.13223	1.23352	6	0.821976	0.265354	-1.58657	0.932301	0.274325	-1.5971	0.931951
BS59 - AP2 - Medial - Iba1 - Cell 1 - Binary	µm	255	255	70	57	1	5	25	1	1	1	5	NaN	15	93	6.2	7	-0.25449	-1.25589	10	6	2	0.333333	-0.777778	19	9.73169	7.204	6.24584	1.94634	-0.334005	-0.749054	7	0.847713	0.279652	-0.91142	0.931358	0.259374	-1.11318	0.869278
BS66 - AP0 - Lateral - Iba1 - Cell 1 - Binary	µm	255	255	70	76	1	5	25	1	1	1	8	NaN	16	129	8.0625	8.5	-0.150257	-0.375201	14	9	1.75	10.7857	6.79762	20	13.5186	7.94	8.19952	1.68982	-0.230779	-0.428344	8	0.931631	0.251399	-0.929124	0.913658	0.260737	-0.771671	0.908168
BS66 - AP0 - Lateral - Iba1 - Cell 2 - Binary	µm	255	255	55	49	1	5	20	1	1	1	7	NaN	10	135	13.5	16	-0.968104	-0.410187	20	8	2.85714	0.777778	-2.74074	14	19.0741	7.466	13.9877	2.72487	-1.04499	-0.375358	7	0.986012	0.378221	0.502919	0.899897	0.27408	-0.231931	0.978726
BS66 - AP0 - Lateral - Iba1 - Cell 3 - Binary	µm	255	255	66	64	1	5	35	1	1	1	7	NaN	24	153	6.375	6	0.124225	-1.54599	12	7	1.71429	-2.66667	-3.51852	31	11.1163	9.965	5.98872	1.58804	0.0528093	-1.53167	8	0.877521	0.205633	-1.41355	0.968081	0.223253	-1.19284	0.961115
BS66 - AP0 - Lateral - Iba1 - Cell 4 - Binary	µm	255	255	80	69	1	5	25	1	1	1	6	NaN	16	77	4.8125	5	0.141907	-1.05899	8	5	1.33333	16.6667	6.33333	20	8.21921	5.3435	4.68806	1.36987	0.384823	0.0197649	8	0.746612	0.22167	-1.76636	0.871608	0.220388	-1.86509	0.829468
BS66 - AP0 - Lateral - Iba1 - Cell 5 - Binary	µm	255	255	89	74	1	5	30	1	1	1	9	NaN	18	129	7.16667	7.5	-0.619421	-0.865994	10	7	1.11111	15.2368	6.96491	26	9.38514	8.346	8.3506	1.04279	-1.24487	0.105754	8	0.759535	0.218983	-1.31219	0.962083	0.207458	-1.46563	0.928668
BS66 - AP0 - Medial - Iba1 - Cell 1 - Binary	µm	255	255	37	21	1	5	15	1	1	1	1	NaN	3	12	4	5	-0.707107	-1.5	5	5	5	3.25	1.70833	7	0.794618	1.36225	0.911079	NaN	NaN	NaN	NaN	NaN	NaN	NaN	NaN	NaN	NaN	NaN
BS66 - AP0 - Medial - Iba1 - Cell 2 - Binary	µm	255	255	52	50	1	5	20	1	1	1	1	NaN	10	49	4.9	6	0.274696	-0.925651	10	5	10	9.6	5.05	16	0.356136	-0.617734	0.953474	10.1369	5	4.08938	10.1369	0.417862	-0.701929	7	0.964749	0.3843	-0.463158	0.929855
BS66 - AP0 - Medial - Iba1 - Cell 3 - Binary	µm	255	255	57	75	1	5	30	1	1	1	4	NaN	19	124	6.52632	4	1.06556	-0.293956	19	6	4.75	11.842	6.08009	26	0.279693	-0.776747	0.89524	18.8328	6.189	5.57059	4.70821	1.07874	-0.305234	8	0.944237	0.32178	-0.334754	0.91012
BS66 - AP0 - Medial - Iba1 - Cell 4 - Binary	µm	255	255	66	56	1	5	20	1	1	1	4	NaN	13	79	6.07692	5	1.51588	2.12895	13	6	3.25	11.6562	7.46354	17	0.241881	-1.41418	0.844126	12.4092	5.827	6.17637	3.1023	1.24672	1.08762	6	0.929485	0.240821	-1.48976	0.73134
BS66 - AP0 - Medial - Iba1 - Cell 5 - Binary	µm	255	255	53	76	1	5	45	1	1	1	3	NaN	28	131	4.67857	4	0.984259	0.551153	14	5	4.66667	20.8817	6.48323	37	0.189613	-1.876	0.902749	14.0306	5	4.10933	4.67687	1.13086	0.968711	7	0.905055	0.207749	-1.72876	0.9344
BS66 - AP0 - Medial - Iba1 - Cell 6 - Binary	µm	255	255	84	54	1	5	25	1	1	1	4	NaN	17	119	7	6	0.164506	-1.34648	14	6	3.5	8.38182	4.26061	22	0.309805	-0.372124	0.963306	14.9455	5.632	6.80604	3.73637	0.0683946	-1.12003	8	0.891119	0.288116	-0.618197	0.93602
BS66 - AP0 - Medial - Iba1 - Cell 7 - Binary	µm	255	255	45	53	1	5	25	1	1	1	6	NaN	14	48	3.42857	3	1.35257	0.481557	7	5	1.16667	12.3563	3.90805	18	0.259988	-1.75992	0.874426	7.8598	5.5	3.32797	1.30997	1.61959	1.02751	8	0.964964	0.267325	-1.79891	0.862513
BS66 - AP1 - Lateral - Iba1 - Cell 1 - Binary	µm	255	255	78	87	1	5	30	1	1	1	12	NaN	20	193	9.65	9.5	-0.0583523	-1.14623	16	15	1.33333	30.6667	17.6667	24	14.4062	14.001	9.62166	1.20052	-0.081924	-1.34894	8	0.801637	0.174736	-1.59213	0.86823	0.115131	-2.43686	0.814737
BS66 - AP1 - Lateral - Iba1 - Cell 2 - Binary	µm	255	255	99	83	1	5	30	1	1	1	9	NaN	22	182	8.27273	7.5	0.837577	-0.0364703	22	7	2.44444	15.1051	9.85435	27	18.9901	7.505	8.22439	2.11001	0.546694	-0.821034	7	0.88464	0.252051	-0.665846	0.961643	0.275052	-0.317081	0.953989
BS66 - AP1 - Lateral - Iba1 - Cell 3 - Binary	µm	255	255	87	86	1	5	30	1	1	1	8	NaN	19	116	6.10526	5	0.576535	-0.88774	14	5	1.75	12.9583	6.52778	23	14.4665	5	5.96641	1.80831	0.608908	-0.250381	8	0.822225	0.261368	-0.980677	0.932259	0.257254	-1.09432	0.904686
BS66 - AP1 - Lateral - Iba1 - Cell 4 - Binary	µm	255	255	79	51	1	5	35	1	1	1	6	NaN	29	198	6.82759	6	1.2548	1.86656	19	7	3.16667	21.584	9.93664	33	15.1528	6.5	6.83554	2.52546	0.924889	0.18861	7	0.834966	0.175397	-1.67763	0.924994	0.16439	-1.9348	0.887093
BS66 - AP1 - Medial - Iba1 - Cell 1 - Binary	µm	255	255	81	30	1	5	40	1	1	1	10	NaN	25	172	6.88	5	0.976831	-0.468062	19	8	1.9	17.834	8.41418	31	17.0889	6.785	6.51436	1.70889	0.911504	-0.747996	8	0.929614	0.206171	-1.3376	0.893649	0.212613	-1.36182	0.89701
BS66 - AP1 - Medial - Iba1 - Cell 2 - Binary	µm	255	255	74	75	1	5	40	1	1	1	8	NaN	24	209	8.70833	7	0.456813	-1.04505	20	13	2.5	12.8656	7.0457	30	17.5418	12.226	8.15876	2.19273	0.154076	-1.41963	7	0.899139	0.235481	-0.756876	0.97001	0.245219	-0.59473	0.951074
BS66 - AP1 - Medial - Iba1 - Cell 3 - Binary	µm	255	255	98	58	1	5	40	1	1	1	5	NaN	28	220	7.85714	8	-0.161725	-0.910577	14	11	2.8	18.2754	7.82609	35	11.9688	10.835	7.16901	2.39375	-0.234365	-0.936222	7	0.879323	0.17693	-1.51648	0.95734	0.164161	-1.75067	0.927901
BS66 - AP1 - Medial - Iba1 - Cell 4 - Binary	µm	255	255	79	97	1	5	35	1	1	1	9	NaN	26	320	12.3077	14	0.250352	-1.0593	26	8	2.88889	15.0677	11.1454	31	20.8116	8.007	12.1753	2.3124	-0.047429	-1.6537	8	0.862426	0.208413	-0.685498	0.959131	0.221014	-0.522402	0.95258
BS66 - AP1 - Medial - Iba1 - Cell 5 - Binary	µm	255	255	101	62	1	5	25	1	1	1	8	NaN	18	244	13.5556	14.5	-0.0577367	-1.60486	25	10	3.125	7.20253	5.96203	22	23.6495	10.328	13.9108	2.95619	-0.0514528	-1.66185	8	0.952417	0.286537	0.0532022	0.95104	0.3141	0.416345	0.949284
BS66 - AP2 - Lateral - Iba1 - Cell 1 - Binary	µm	255	255	99	51	1	5	25	1	1	1	7	NaN	16	121	7.5625	7	0.53253	-0.603276	15	8	2.14286	12.3443	8.22951	20	13.545	7.887	7.64787	1.935	0.395745	-0.937478	8	0.86073	0.26507	-0.811049	0.96931	0.27721	-0.68422	0.953738
BS66 - AP2 - Lateral - Iba1 - Cell 2 - Binary	µm	255	255	75	94	1	5	30	1	1	1	7	NaN	19	199	10.4737	13	-0.05947	-1.66473	19	7	2.71429	3.59259	0.209877	23	18.4252	6.356	10.6888	2.63218	-0.171332	-1.7245	8	0.96591	0.311521	0.138976	0.977648	0.312153	0.190566	0.972636
BS66 - AP2 - Lateral - Iba1 - Cell 3 - Binary	µm	255	255	66	73	1	5	25	1	1	1	9	NaN	14	125	8.92857	9.5	-0.167343	-0.722784	16	6	1.77778	1.33333	-0.4	20	16.1558	6.162	8.49308	1.79509	-0.18273	-0.610105	8	0.97654	0.331601	-0.0392628	0.976184	0.301493	-0.308419	0.971093
BS66 - AP2 - Lateral - Iba1 - Cell 4 - Binary	µm	255	255	81	77	1	5	30	1	1	1	10	NaN	24	220	9.16667	9	-0.105634	-0.670198	16	7	1.6	13.25	6.4375	28	15.2753	7.282	9.3519	1.52753	-0.38942	-0.0817161	8	0.775901	0.204066	-1.09879	0.944684	0.17892	-1.43435	0.912389
BS66 - AP2 - Lateral - Iba1 - Cell 5 - Binary	µm	255	255	54	41	1	5	20	1	1	1	8	NaN	13	97	7.46154	8	-0.527709	-0.716427	11	6	1.375	27.5	19.9167	17	11.0634	6.368	7.71624	1.38293	-0.843099	0.266878	7	0.763743	0.291853	-0.689126	0.933287	0.248581	-1.05993	0.895816
BS66 - AP2 - Medial - Iba1 - Cell 1 - Binary	µm	255	255	73	73	1	5	25	1	1	1	6	NaN	16	117	7.3125	8.5	-0.901801	-0.748374	11	11	1.83333	20.3137	13.1373	21	9.97719	12.986	7.00893	1.66286	-1.15389	-0.231332	6	0.864522	0.284312	-0.669541	0.915489	0.25965	-0.884268	0.891933
BS66 - AP2 - Medial - Iba1 - Cell 2 - Binary	µm	255	255	48	85	1	5	25	1	1	1	7	NaN	16	100	6.25	7	0.13067	-1.21761	12	5	1.71429	9.31746	4.30159	23	11.8956	5	5.43679	1.69937	-0.0133203	-0.879829	7	0.871151	0.263136	-1.00189	0.947661	0.291729	-0.75692	0.954679
BS66 - AP2 - Medial - Iba1 - Cell 3 - Binary	µm	255	255	41	37	1	5	25	1	1	1	4	NaN	18	83	4.61111	3	1.59573	0.967498	15	6	3.75	13.8671	5.98844	24	14.3821	5.762	4.417	3.59553	1.35617	0.36135	6	0.917728	0.260758	-1.34122	0.887454	0.262004	-1.42317	0.850471
BS66 - AP2 - Medial - Iba1 - Cell 4 - Binary	µm	255	255	49	64	1	5	20	1	1	1	7	NaN	13	70	5.38462	5	0.5646	-0.843772	13	5	1.85714	9.28889	5.49259	17	12.8201	5	5.15574	1.83145	0.551518	-0.860105	6	0.919822	0.381386	-0.202682	0.933463	0.425965	0.146669	0.933431
BS66 - AP2 - Medial - Iba1 - Cell 5 - Binary	µm	255	255	68	85	1	5	25	1	1	1	7	NaN	18	149	8.27778	9	-0.101905	-0.942964	14	12	2	8.25	4.70833	22	13.0291	5.853	8.39462	1.8613	-0.454766	-0.999092	8	0.875578	0.251701	-0.78789	0.972889	0.237726	-0.950285	0.958234
BS72 - AP0 - Lateral - Iba1 - Cell 1 - Binary	µm	255	255	32	58	1	5	20	1	1	1	9	NaN	11	140	12.7273	14	-0.614609	-0.958222	20	9	2.22222	2.52083	0.885417	15	19.8083	8.806	13.3116	2.20092	-0.629258	-0.940787	8	0.995995	0.391766	0.622065	0.91068	0.32007	0.143042	0.949166
BS72 - AP0 - Lateral - Iba1 - Cell 2 - Binary	µm	255	255	76	58	1	5	25	1	1	1	6	NaN	17	139	8.17647	6	0.639832	-0.831011	20	8	3.33333	11.6407	8.82468	21	18.1011	7.835	8.18165	3.01686	0.539734	-1.18955	7	0.97361	0.310847	-0.215816	0.975476	0.329958	-0.0229012	0.973318
BS72 - AP0 - Lateral - Iba1 - Cell 3 - Binary	µm	255	255	83	44	1	5	25	1	1	1	6	NaN	14	75	5.35714	4	0.600339	-0.887159	12	5	2	9.7027	5.20721	18	11.8838	5	5.17208	1.98064	0.630533	-1.01815	6	0.963283	0.310065	-0.859482	0.829546	0.358648	-0.493305	0.836458
BS72 - AP0 - Lateral - Iba1 - Cell 4 - Binary	µm	255	255	69	89	1	5	30	1	1	1	5	NaN	22	171	7.77273	7	0.132511	-1.30724	15	8	3	12.9636	6.79394	26	13.738	7.405	7.82428	2.74759	0.158396	-1.36545	7	0.913543	0.236393	-0.879864	0.976112	0.232383	-0.965165	0.957404
BS72 - AP0 - Medial - Iba1 - Cell 1 - Binary	µm	255	255	45	71	1	5	45	1	1	1	6	NaN	28	185	6.60714	5	0.668173	-0.664241	15	6	2.5	16.6667	5.9881	36	14.5143	6.627	6.05281	2.41906	0.481581	-0.743917	7	0.867993	0.184967	-1.57574	0.927118	0.191863	-1.54992	0.933169
BS72 - AP0 - Medial - Iba1 - Cell 2 - Binary	µm	255	255	39	71	1	5	30	1	1	1	8	NaN	17	144	8.47059	10	-0.446554	-1.03963	14	14	1.75	25.1667	17.5278	23	12.8627	12.922	7.82886	1.60784	-0.658106	-0.874431	7	0.889949	0.25628	-0.77677	0.934713	0.233722	-1.04062	0.873353
BS72 - AP0 - Medial - Iba1 - Cell 3 - Binary	µm	255	255	109	86	1	5	35	1	1	1	6	NaN	23	145	6.30435	7	0.43369	-0.617038	15	10	2.5	15.9268	7.22493	28	11.1909	6.649	6.22738	1.86515	-0.0937264	-0.907961	8	0.610896	0.221306	-1.29882	0.921096	0.207098	-1.55977	0.845018
BS72 - AP1 - Lateral - Iba1 - Cell 1 - Binary	µm	255	255	47	50	1	5	25	1	1	1	2	NaN	16	79	4.9375	5	0.736019	-0.0699589	9	5	4.5	17.7368	7.17544	20	9.09127	5	4.85786	4.54563	0.87397	1.07004	8	0.833629	0.221815	-1.72526	0.92197	0.221403	-1.83078	0.941243
BS72 - AP1 - Lateral - Iba1 - Cell 2 - Binary	µm	255	255	51	37	1	5	25	1	1	1	5	NaN	15	111	7.4	5	0.820839	-0.278033	20	5	4	11.1529	8.68365	20	19.9604	5	6.6602	3.99209	0.812867	-0.248304	6	0.981726	0.333677	-0.210669	0.941637	0.378491	0.159051	0.982571
BS72 - AP1 - Lateral - Iba1 - Cell 3 - Binary	µm	255	255	47	45	1	5	20	1	1	1	2	NaN	6	85	14.1667	16	-0.311825	-1.52011	21	6	10.5	4.57576	7.9596	10	NaN	NaN	NaN	NaN	NaN	NaN	NaN	NaN	0.511451	1.27506	0.964486	NaN	NaN	NaN
BS72 - AP1 - Lateral - Iba1 - Cell 4 - Binary	µm	255	255	37	34	1	5	20	1	1	1	2	NaN	7	24	3.42857	3	1.21981	0.570069	6	5	3	7.25	3.39583	11	6.00011	5	3.21477	3.00006	1.2199	0.57078	8	1	0.363109	-1.1517	0.882197	NaN	NaN	NaN
BS72 - AP1 - Lateral - Iba1 - Cell 5 - Binary	µm	255	255	54	69	1	5	35	1	1	1	3	NaN	22	148	6.72727	3.5	0.859636	-0.465863	20	9	6.66667	15.689	8.26156	30	15.3258	8.973	5.99057	5.10858	0.546117	-1.46526	8	0.90543	0.238716	-1.07235	0.905499	0.271119	-0.719263	0.895796
BS72 - AP1 - Lateral - Iba1 - Cell 6 - Binary	µm	255	255	60	43	1	5	20	1	1	1	7	NaN	9	94	10.4444	9	0.22599	-1.3178	21	6	3	6.30612	7.53741	13	21.5384	6.247	10.7872	3.07691	0.229512	-1.25671	7	0.982675	0.542595	1.47411	0.962947	0.542395	1.47265	0.947859
BS72 - AP1 - Medial - Iba1 - Cell 1 - Binary	µm	255	255	65	96	1	5	30	1	1	1	6	NaN	18	105	5.83333	5.5	0.441331	-1.13484	13	6	2.16667	9.2956	3.80503	25	12.2619	5	5.14067	2.04365	0.536036	-0.917484	8	0.822786	0.266869	-1.01828	0.899669	0.303131	-0.66075	0.896602
BS72 - AP1 - Medial - Iba1 - Cell 2 - Binary	µm	255	255	61	72	1	5	25	1	1	1	4	NaN	16	138	8.625	9	-1.27837	0.748209	11	5	2.75	11.4211	7.47368	20	11.2416	5.3265	8.71802	2.81041	-1.3483	0.867348	8	0.954594	0.225849	-1.12428	0.926207	0.177375	-1.65765	0.932593
BS72 - AP1 - Medial - Iba1 - Cell 3 - Binary	µm	255	255	96	44	1	5	40	1	1	1	8	NaN	24	167	6.95833	6.5	0.352723	-0.89642	17	7	2.125	20.0723	8.43711	36	13.3659	7.511	5.73347	1.67074	0.0746307	-1.38303	8	0.86221	0.195951	-1.42191	0.950908	0.219364	-1.13362	0.963465
BS72 - AP1 - Medial - Iba1 - Cell 4 - Binary	µm	255	255	45	57	1	5	30	1	1	1	4	NaN	20	139	6.95	7.5	0.885838	1.50705	18	5	4.5	16.8	9.57708	26	17.6656	5	6.31414	4.41641	1.45093	3.67745	8	0.750981	0.224613	-1.246	0.911562	0.200193	-1.64722	0.811838
BS72 - AP1 - Medial - Iba1 - Cell 5 - Binary	µm	255	255	105	51	1	5	25	1	1	1	7	NaN	12	98	8.16667	9	-0.32842	-1.44441	13	8	1.85714	17.7429	13.9429	20	13.1893	9.689	11.5609	1.88418	-0.413182	-1.4276	6	0.972301	0.323565	-0.376067	0.910412	0.373088	0.192238	0.880627
BS72 - AP2 - Lateral - Iba1 - Cell 1 - Binary	µm	255	255	89	50	1	5	25	1	1	1	6	NaN	17	99	5.82353	4	0.708333	-0.943199	12	7	2	11.2069	5.25862	21	11.7251	7.724	5.80296	1.95418	0.572864	-1.17711	7	0.939216	0.274866	-0.944391	0.938503	0.292608	-0.809804	0.941622
BS72 - AP2 - Lateral - Iba1 - Cell 2 - Binary	µm	255	255	49	72	1	5	25	1	1	1	4	NaN	14	78	5.57143	5	0.650101	-0.355819	12	5	3	12.0357	6.35714	20	11.81	5	4.6523	2.9525	0.522023	0.119617	7	0.896859	0.267667	-1.16255	0.90871	0.305602	-0.893034	0.943464
BS72 - AP2 - Lateral - Iba1 - Cell 3 - Binary	µm	255	255	41	51	1	5	25	1	1	1	5	NaN	17	98	5.76471	5	1.20964	1.52342	15	5	3	13.2063	7.51323	21	15.3239	5	5.54254	3.06477	1.60684	2.72223	8	0.917853	0.26735	-1.03409	0.926727	0.268607	-1.12226	0.930147
BS72 - AP2 - Medial - Iba1 - Cell 1 - Binary	µm	255	255	56	72	1	5	20	1	1	1	7	NaN	8	57	7.125	8	-0.11678	-1.05554	13	6	1.85714	6.0922	5.31206	12	14.4906	5.579	8.12745	2.07009	-0.10712	-1.05536	8	0.999947	0.475125	0.468967	0.884503	0.448145	0.280108	0.826933
BS72 - AP2 - Medial - Iba1 - Cell 2 - Binary	µm	255	255	48	60	1	5	35	1	1	1	6	NaN	15	107	7.13333	7	-0.0975543	-1.41953	12	5	2	18.2333	9.82778	26	13.2091	5	4.77295	2.20151	-0.28004	-0.998019	8	0.848505	0.2384	-1.14537	0.95272	0.249822	-1.08279	0.923088
BS72 - AP2 - Medial - Iba1 - Cell 3 - Binary	µm	255	255	43	44	1	5	20	1	1	1	6	NaN	9	66	7.33333	8	0.196566	-1.59405	15	5	2.5	6.5625	5.14583	14	15.0743	5	6.15322	2.51239	0.230748	-1.58732	8	0.996298	0.480103	0.630758	0.919037	0.514251	0.884426	0.912174
BS72 - AP2 - Medial - Iba1 - Cell 4 - Binary	µm	255	255	45	63	1	5	20	1	1	1	4	NaN	12	73	6.08333	5.5	0.431141	-1.01447	12	5	3	8.48	5.36667	16	12.4358	5.301	6.05465	3.10896	0.508959	-0.607752	6	0.900306	0.357656	-0.324639	0.957453	0.328324	-0.629775	0.906028
BS72 - AP2 - Medial - Iba1 - Cell 5 - Binary	µm	255	255	51	76	1	5	25	1	1	1	4	NaN	13	51	3.92308	3	1.32272	0.680204	10	5	2.5	10.2626	4.40909	18	10.2861	5	3.37871	2.57154	1.67852	2.41831	7	0.836366	0.296151	-1.34355	0.850956	0.244911	-1.94129	0.756301
BS72 - AP2 - Medial - Iba1 - Cell 6 - Binary	µm	255	255	50	63	1	5	20	1	1	1	7	NaN	9	68	7.55556	8	-0.106768	-1.58539	12	5	1.71429	4.08333	2.52778	13	12.57	5.3645	7.68381	1.79572	-0.253945	-0.998187	8	0.764283	0.433361	0.319599	0.943953	0.404713	0.109513	0.925452
BS72 - AP2 - Medial - Iba1 - Cell 7 - Binary	µm	255	255	45	55	1	5	25	1	1	1	8	NaN	11	75	6.81818	5	0.48633	-1.14612	16	5	2	8.11628	6.22093	16	15.8879	5	6.50551	1.98598	0.422075	-0.773058	6	0.880067	0.426402	0.278922	0.938287	0.478762	0.680109	0.915589
BS74 - AP0 - Lateral - Iba1 - Cell 1 - Binary	µm	255	255	112	50	1	5	35	1	1	1	5	NaN	20	108	5.4	5	0.162284	-1.05498	9	9	1.8	17.1714	6.00952	28	7.057	11.341	5.08417	1.4114	-0.756889	-0.538908	7	0.471563	0.183531	-2.02682	0.929597	0.170799	-2.17083	0.844713
BS74 - AP0 - Medial - Iba1 - Cell 1 - Binary	µm	255	255	86	81	1	5	30	1	1	1	6	NaN	20	153	7.65	7.5	-0.087053	-0.897994	12	21	2	6.55556	3.88889	24	10.4907	15.845	7.86826	1.74846	-0.491929	-0.363943	8	0.655806	0.141629	-2.27361	0.882694	0.114531	-2.62824	0.841653
BS74 - AP0 - Medial - Iba1 - Cell 2 - Binary	µm	255	255	105	109	1	5	40	1	1	1	6	NaN	32	238	7.4375	6	0.53555	-1.12934	16	16	2.66667	19.642	7.5216	36	14.3381	14.894	7.54589	2.38969	0.396775	-1.29877	8	0.868266	0.160033	-1.83295	0.95002	0.171394	-1.56647	0.937777
BS74 - AP0 - Medial - Iba1 - Cell 3 - Binary	µm	255	255	77	102	1	5	40	1	1	1	5	NaN	29	155	5.34483	4	0.778958	-0.442389	13	8	2.6	20.5108	6.77688	33	9.66484	10.908	5.42432	1.93297	0.502393	-1.16418	8	0.623882	0.170837	-2.03338	0.928166	0.184222	-1.82309	0.913654
BS74 - AP1 - Lateral - Iba1 - Cell 1 - Binary	µm	255	255	118	75	1	5	45	1	1	1	5	NaN	35	323	9.22857	9	0.66452	-0.28071	19	15	3.8	28.8333	12.373	40	16.0126	13.519	9.15486	3.20253	0.425046	-1.06118	8	0.775486	0.142745	-1.80004	0.958269	0.14848	-1.75469	0.956642
BS74 - AP1 - Lateral - Iba1 - Cell 2 - Binary	µm	255	255	110	88	1	5	35	1	1	1	4	NaN	24	188	7.83333	7	0.461567	-0.421664	16	15	4	17.5455	8.78788	29	12.4671	13.361	7.59306	3.11677	-0.0810068	-1.19929	8	0.739819	0.195699	-1.37352	0.955577	0.18104	-1.63345	0.931193
BS74 - AP1 - Medial - Iba1 - Cell 1 - Binary	µm	255	255	75	49	1	5	25	1	1	1	6	NaN	16	93	5.8125	5.5	-0.137897	-1.38257	9	5	1.5	17.5714	8.14286	21	9.67536	5.635	5.47112	1.61256	-0.0944741	-1.31675	8	0.825319	0.258138	-1.15481	0.931294	0.253922	-1.23913	0.877568
BS74 - AP1 - Medial - Iba1 - Cell 2 - Binary	µm	255	255	52	72	1	5	50	1	1	1	5	NaN	32	152	4.75	3	0.865585	-0.473494	12	11	2.4	26.7043	6.4029	44	9.26897	10.97	4.17863	1.85379	0.440471	-1.49141	7	0.843967	0.141288	-2.51299	0.890899	0.153497	-2.44926	0.887772
BS74 - AP1 - Medial - Iba1 - Cell 3 - Binary	µm	255	255	97	141	1	5	45	1	1	1	7	NaN	28	175	6.25	6	0.0126364	-1.15123	11	12	1.57143	6.83333	3.16667	33	9.28124	9.86	6.16157	1.32589	-0.337498	-1.26522	8	0.737391	0.172149	-1.83545	0.95926	0.180241	-1.74468	0.958517
BS74 - AP1 - Medial - Iba1 - Cell 4 - Binary	µm	255	255	69	51	1	5	20	1	1	1	5	NaN	7	35	5	6	-0.70993	-0.97	7	8	1.4	2.66667	0.944444	11	7.00439	7.95	5.33484	1.40088	-0.710093	-0.969958	8	1	0.433612	-0.236711	0.951662	NaN	NaN	NaN
BS74 - AP2 - Lateral - Iba1 - Cell 1 - Binary	µm	255	255	110	89	1	5	40	1	1	1	5	NaN	29	198	6.82759	6	0.570227	-0.559244	15	17	3	21	8.40881	33	12.148	15.612	6.9581	2.42959	0.204612	-0.827604	8	0.778315	0.158727	-1.99338	0.948081	0.154526	-2.04173	0.914064
BS74 - AP2 - Lateral - Iba1 - Cell 2 - Binary	µm	255	255	106	81	1	5	45	1	1	1	7	NaN	33	275	8.33333	9	-0.125271	-0.673125	14	18	2	13.0068	5.46939	39	11.4355	16.745	8.21404	1.63364	-0.800676	-0.393012	8	0.693045	0.140135	-1.97714	0.965366	0.133847	-2.15994	0.949212
BS74 - AP2 - Medial - Iba1 - Cell 1 - Binary	µm	255	255	80	47	1	5	30	1	1	1	5	NaN	21	116	5.52381	4	1.10889	0.398027	13	8	2.6	16.0204	6.90476	25	11.1701	7.836	5.66286	2.23403	0.777337	-0.278332	8	0.834809	0.195943	-1.83949	0.864908	0.190367	-1.96944	0.740844
BS74 - AP2 - Medial - Iba1 - Cell 2 - Binary	µm	255	255	111	121	1	5	35	1	1	1	8	NaN	26	119	4.57692	4	0.693072	-0.814594	9	7	1.125	20.3704	5.20988	31	8.06667	6.676	4.57025	1.00833	0.168092	-1.38986	7	0.692201	0.173853	-2.17954	0.922528	0.185395	-2.07185	0.913098
BS74 - AP2 - Medial - Iba1 - Cell 3 - Binary	µm	255	255	93	169	1	5	45	1	1	1	6	NaN	27	157	5.81481	6	0.30578	-1.14996	12	9	2	23.0732	7.17886	36	9.50883	11.003	5.31191	1.58481	-0.0186156	-1.65024	8	0.819842	0.167464	-1.94206	0.957814	0.175613	-1.86002	0.952499
BS74 - AP2 - Medial - Iba1 - Cell 4 - Binary	µm	255	255	75	68	1	5	33.0612	1	1	1	4	NaN	25	185	7.4	6	0.442281	-1.09822	16	12	4	14.6038	6.86164	29	15.2584	12.185	7.56891	3.81459	0.563558	-0.904685	7	0.875466	0.185028	-1.67345	0.877902	0.187659	-1.50618	0.869564
BS75 - AP0 - Lateral - Iba1 - Cell 1 - Binary	µm	255	255	72	60	1	5	25	1	1	1	6	NaN	16	79	4.9375	5	-0.143861	-0.454904	9	13	1.5	11.5185	4.67901	20	7.26778	11.167	5.00618	1.2113	-0.225021	-0.758675	8	0.555538	0.236391	-1.60436	0.845683	0.223525	-1.79095	0.736742
BS75 - AP0 - Lateral - Iba1 - Cell 2 - Binary	µm	255	255	68	75	1	5	25	1	1	1	6	NaN	15	125	8.33333	8	0.205826	-0.436453	15	9	2.5	12.3684	9.03509	19	12.335	8.987	8.44305	2.05583	-0.0880152	-1.26792	8	0.750984	0.257433	-0.83698	0.962782	0.24741	-0.925796	0.939929
BS75 - AP0 - Lateral - Iba1 - Cell 3 - Binary	µm	255	255	67	89	1	5	25	1	1	1	4	NaN	14	64	4.57143	4.5	0.117016	-1.01091	7	5	1.75	1	1	19	7.11453	5.3355	4.40758	1.77863	0.0296507	-0.392071	7	0.682657	0.196726	-2.13591	0.7993	0.165206	-2.57917	0.662287
BS75 - AP0 - Lateral - Iba1 - Cell 4 - Binary	µm	255	255	49	85	1	5	25	1	1	1	6	NaN	13	97	7.46154	8	-0.0589836	-1.61794	13	6	2.16667	-25.6667	-26.0556	19	13.3855	6.043	6.27387	2.23091	-0.0979239	-1.63287	8	0.929573	0.349579	-0.159932	0.942396	0.405977	0.448087	0.938726
BS75 - AP0 - Lateral - Iba1 - Cell 5 - Binary	µm	255	255	48	59	1	5	20	1	1	1	7	NaN	10	72	7.2	7.5	-0.336403	-0.897125	12	7	1.71429	5.5625	3.83333	14	11.2034	7.251	7.63826	1.60049	-0.392781	-0.975081	8	0.98131	0.414336	0.191145	0.917175	0.402486	0.18262	0.977927
BS75 - AP0 - Lateral - Iba1 - Cell 6 - Binary	µm	255	255	56	111	1	5	25	1	1	1	6	NaN	14	75	5.35714	6	-0.147636	-1.44971	9	6	1.5	19.5714	9.54762	21	9.73221	6.203	5.50963	1.62204	0.179019	-0.627081	7	0.776962	0.279141	-1.11532	0.904225	0.299711	-0.913833	0.835207
BS75 - AP0 - Medial - Iba1 - Cell 1 - Binary	µm	255	255	78	76	1	5	25	1	1	1	6	NaN	18	110	6.11111	6	0.122842	-1.0558	12	9	2	12.9512	6.17886	23	10.6145	8.248	5.90163	1.76909	0.0564516	-1.03625	8	0.832804	0.252626	-1.08416	0.959876	0.25723	-1.04053	0.932592
BS75 - AP0 - Medial - Iba1 - Cell 2 - Binary	µm	255	255	46	71	1	5	25	1	1	1	8	NaN	15	103	6.86667	7	0.0345358	-1.4718	12	11	1.5	3.13333	0.822222	20	10.7075	6.143	6.43594	1.33843	-0.212172	-1.59897	8	0.920053	0.300719	-0.576374	0.982355	0.307733	-0.470746	0.975369
BS75 - AP0 - Medial - Iba1 - Cell 3 - Binary	µm	255	255	74	89	1	5	35	1	1	1	12	NaN	23	298	12.9565	9	0.0397573	-1.52963	24	7	2	2.68182	-0.333333	28	22.6532	7.01	12.8202	1.88776	-0.0053883	-1.68686	7	0.920205	0.232362	-0.423154	0.958982	0.243228	-0.238584	0.967367
BS75 - AP0 - Medial - Iba1 - Cell 4 - Binary	µm	255	255	60	132	1	5	40	1	1	1	7	NaN	28	180	6.42857	6.5	0.169475	-1.11542	13	21	1.85714	16.3061	5.7483	34	9.96985	20.878	6.14138	1.42426	-0.87982	-0.357842	7	0.661467	0.170829	-1.88195	0.91794	0.166147	-1.9767	0.861494
BS75 - AP1 - Lateral - Iba1 - Cell 1 - Binary	µm	255	255	44	66	1	5	30	1	1	1	7	NaN	20	114	5.7	6	0.0607708	-0.689082	10	5	1.42857	16.2381	6.21429	24	10.5692	5	5.63224	1.50988	-0.123097	0.241955	8	0.850474	0.225984	-1.39315	0.956583	0.190299	-1.919	0.929704
BS75 - AP1 - Lateral - Iba1 - Cell 2 - Binary	µm	255	255	53	53	1	5	27	1	1	1	6	NaN	12	96	8	9.5	-0.838004	-0.49	12	6	2	15.5185	12.0741	18	11.3739	6.797	6.06679	1.89565	-1.0997	-0.0740707	8	0.873551	0.302592	-0.572324	0.913667	0.251654	-0.919889	0.946824
BS75 - AP1 - Lateral - Iba1 - Cell 3 - Binary	µm	255	255	85	77	1	5	25	1	1	1	10	NaN	16	102	6.375	6	0.400348	-1.12329	12	7	1.2	8	3.77381	21	11.7847	7.36	6.31288	1.17847	0.37815	-1.20776	8	0.875071	0.279416	-0.837242	0.951369	0.302036	-0.590847	0.945648
BS75 - AP1 - Lateral - Iba1 - Cell 4 - Binary	µm	255	255	65	56	1	5	30	1	1	1	8	NaN	22	180	8.18182	9.5	-0.256232	-1.34471	15	6	1.875	12.1034	5.72414	27	13.9525	5.784	8.0521	1.74406	-0.284316	-1.27209	8	0.867821	0.230016	-0.898937	0.9705	0.213537	-1.16354	0.942464
BS75 - AP1 - Lateral - Iba1 - Cell 5 - Binary	µm	255	255	81	103	1	5	35	1	1	1	5	NaN	21	105	5	5	0.375722	-1.02444	11	9	2.2	17.0944	5.66667	30	9.37449	9.72	4.36987	1.8749	0.220252	-1.5529	7	0.909793	0.199051	-1.80603	0.906543	0.227415	-1.49164	0.900755
BS75 - AP1 - Lateral - Iba1 - Cell 6 - Binary	µm	255	255	56	47	1	5	20	1	1	1	8	NaN	12	61	5.08333	4.5	0.441076	-1.10793	10	7	1.25	8.95	4.78333	16	9.60222	6.986	5.15907	1.20028	0.396664	-1.29404	7	0.989146	0.348388	-0.579204	0.97611	0.400667	-0.101182	0.9906
BS75 - AP1 - Medial - Iba1 - Cell 1 - Binary	µm	255	255	39	46	1	5	30	1	1	1	5	NaN	10	33	3.3	3	0.503725	-0.895847	6	5	1.2	5.83333	1.625	18	6.03283	5	2.60017	1.20657	0.300324	-1.10997	8	0.899137	0.279892	-1.67326	0.885095	0.330949	-1.34667	0.858983
BS75 - AP1 - Medial - Iba1 - Cell 2 - Binary	µm	255	255	77	56	1	5	30	1	1	1	3	NaN	20	87	4.35	3	1.16088	-0.0357999	13	5	4.33333	15.3641	5.66194	27	12.3431	5	3.83667	4.11435	1.17364	-0.104639	7	0.927014	0.218366	-1.88087	0.794473	0.265434	-1.50716	0.834015
BS75 - AP1 - Medial - Iba1 - Cell 3 - Binary	µm	255	255	74	101	1	5	35	1	1	1	7	NaN	24	155	6.45833	6.5	0.230108	-0.381545	14	12	2	17.087	7.53986	28	10.2299	12.08	6.54461	1.46141	-0.186114	-1.1371	8	0.678474	0.202794	-1.48325	0.941689	0.203714	-1.45879	0.930717
BS75 - AP1 - Medial - Iba1 - Cell 4 - Binary	µm	255	255	47	50	1	5	20	1	1	1	3	NaN	9	33	3.66667	3	1.96296	2.73148	9	5	3	8.91667	4.52083	14	8.98844	5	2.45554	2.99615	1.97551	2.79953	6	0.99003	0.338813	-1.18509	0.885038	0.364842	-0.988688	0.854191
BS75 - AP1 - Medial - Iba1 - Cell 5 - Binary	µm	255	255	59	57	1	5	45	1	1	1	8	NaN	32	150	4.6875	4	1.14282	0.525203	12	5	1.5	22.6197	5.96479	37	12.3066	5	4.53779	1.53833	1.20377	0.873878	7	0.88186	0.167871	-2.08719	0.930742	0.155634	-2.48213	0.93752
BS75 - AP1 - Medial - Iba1 - Cell 6 - Binary	µm	255	255	44	64	1	5	30	1	1	1	8	NaN	19	126	6.63158	6	0.367883	-1.0662	12	6	1.5	7.375	2.625	24	11.5812	5	6.45514	1.44765	0.211361	-1.3813	8	0.811604	0.244686	-1.05394	0.961994	0.235644	-1.19061	0.939678
BS75 - AP1 - Medial - Iba1 - Cell 7 - Binary	µm	255	255	90	52	1	5	25	1	1	1	6	NaN	18	125	6.94444	5.5	0.163361	-1.48851	13	6	2.16667	9.34146	4.52033	22	11.9572	8.038	6.94301	1.99287	0.203912	-1.5345	7	0.859328	0.277929	-0.682733	0.954372	0.279527	-0.678554	0.926097
BS75 - AP2 - Lateral - Iba1 - Cell 1 - Binary	µm	255	255	54	45	1	5	20	1	1	1	4	NaN	9	40	4.44444	5	-0.290176	-1.13281	7	5	1.75	4.14286	1.61905	13	7.36923	5.367	4.52878	1.84231	-0.392958	-0.949847	6	0.930336	0.446718	-0.0873432	0.96603	0.40601	-0.385872	0.973422
BS75 - AP2 - Lateral - Iba1 - Cell 2 - Binary	µm	255	255	66	42	1	5	25	1	1	1	8	NaN	9	55	6.11111	5	0.0793659	-1.35451	11	5	1.375	14.4444	8.82407	21	10.9939	5	-96.7677	1.37424	0.0708237	-1.3113	6	0.990452	0.289683	-1.04055	0.894417	0.463271	0.362049	0.98432
BS75 - AP2 - Lateral - Iba1 - Cell 3 - Binary	µm	255	255	91	82	1	5	35	1	1	1	9	NaN	20	135	6.75	5	0.448382	-1.33858	13	8	1.44444	11.4	5	25	12.8065	8.27	6.63468	1.42295	0.47412	-1.38421	7	0.942051	0.223618	-1.27884	0.919559	0.272399	-0.689647	0.948182
BS75 - AP2 - Lateral - Iba1 - Cell 4 - Binary	µm	255	255	67	47	1	5	20	1	1	1	6	NaN	13	86	6.61538	5	-0.0298514	-1.47824	11	5	1.83333	5.11111	2.40741	17	11.3615	5	6.61057	1.89359	0.117482	-1.50901	8	0.919897	0.332612	-0.412254	0.945759	0.330776	-0.451632	0.890019
BS75 - AP2 - Lateral - Iba1 - Cell 5 - Binary	µm	255	255	47	79	1	5	30	1	1	1	4	NaN	15	55	3.66667	3	0.924566	-0.235708	7	5	1.75	14.7843	4.37255	21	7.25841	5	3.59055	1.8146	1.72638	2.1524	8	0.614478	0.207238	-2.2199	0.820661	0.204863	-2.3717	0.773386
BS75 - AP2 - Lateral - Iba1 - Cell 6 - Binary	µm	255	255	64	67	1	5	20	1	1	1	7	NaN	13	84	6.46154	6	1.06209	1.05992	15	6	2.14286	10.4681	7.53546	17	13.9049	5.878	6.81296	1.98642	0.649706	0.280006	6	0.898759	0.310272	-0.658363	0.950204	0.330833	-0.435087	0.927725
BS75 - AP2 - Medial - Iba1 - Cell 1 - Binary	µm	255	255	65	102	1	5	35	1	1	1	7	NaN	24	145	6.04167	5	0.513667	-1.10711	14	8	2	15.2437	6.02151	30	11.987	8.513	5.72624	1.71243	0.525834	-1.35334	8	0.922519	0.218149	-1.33893	0.9221	0.229096	-1.26464	0.886972
BS75 - AP2 - Medial - Iba1 - Cell 2 - Binary	µm	255	255	54	63	1	5	25	1	1	1	10	NaN	15	112	7.46667	7	0.0510769	-0.949683	13	5	1.3	8.64286	5.33333	19	13.5342	5	7.39265	1.35342	0.151991	-0.685021	8	0.825974	0.288632	-0.623589	0.944303	0.287094	-0.686126	0.923791
BS75 - AP2 - Medial - Iba1 - Cell 3 - Binary	µm	255	255	92	68	1	5	25	1	1	1	5	NaN	14	96	6.85714	7	-0.317087	-1.26098	10	6	2	18.8667	11.5	18	9.53413	5.707	6.97898	1.90683	-0.843055	-0.709081	7	0.689943	0.28048	-0.843231	0.939543	0.264666	-1.0104	0.888533
BS76 - AP0 - Lateral - Iba1 - Cell 1 - Binary	µm	255	255	74	54	1	5	20	1	1	1	7	NaN	6	44	7.33333	7.5	-0.203708	-0.758423	13	5	1.85714	4.96078	4.79085	10	0.70483	1.91643	0.914288	NaN	NaN	NaN	NaN	NaN	NaN	NaN	NaN	NaN	NaN	NaN
BS76 - AP0 - Lateral - Iba1 - Cell 2 - Binary	µm	255	255	50	53	1	5	25	1	1	1	7	NaN	12	82	6.83333	6.5	0.439392	-1.27538	15	6	2.14286	7.23392	4.36257	18	0.382938	-0.0207117	0.926242	15.6173	5.745	7.18757	2.23105	0.50701	-1.0929	6	0.964147	0.487593	0.901325	0.959733
BS76 - AP0 - Lateral - Iba1 - Cell 3 - Binary	µm	255	255	71	34	1	5	20	1	1	1	8	NaN	13	68	5.23077	5	0.0472778	-1.64981	9	7	1.125	6.11111	2.35185	17	0.341666	-0.566554	0.962778	9.2423	7.66	5.27447	1.15529	0.162873	-1.60271	8	0.959019	0.373855	-0.243623	0.946953
BS76 - AP0 - Lateral - Iba1 - Cell 4 - Binary	µm	255	255	67	48	1	5	20	1	1	1	4	NaN	11	34	3.09091	3	0.568984	-0.380883	5	7	1.25	Infinity	Infinity	16	0.264477	-1.89564	0.956159	4.48632	7.332	2.83384	1.12158	-0.162032	-0.277431	7	0.750471	0.275632	-1.78369	0.902233
BS76 - AP0 - Lateral - Iba1 - Cell 5 - Binary	µm	255	255	88	61	1	5	25	1	1	1	6	NaN	6	50	8.33333	8	0.142153	-0.857355	14	6	2.33333	5.28571	6.09524	10	0.439218	0.188317	0.788996	NaN	NaN	NaN	NaN	NaN	NaN	NaN	NaN	NaN	NaN	NaN
BS76 - AP0 - Medial - Iba1 - Cell 1 - Binary	µm	255	255	103	38	1	5	30	1	1	1	10	NaN	19	105	5.52632	5	-0.142149	-1.11079	8	12	0.8	12.8462	4.84615	23	7.74728	15.029	5.60899	0.774728	-0.472368	-0.66963	8	0.803553	0.185381	-2.00367	0.936655	0.165792	-2.24156	0.917066
BS76 - AP0 - Medial - Iba1 - Cell 2 - Binary	µm	255	255	84	82	1	5	25	1	1	1	7	NaN	14	127	9.07143	9.5	-0.18124	-0.520348	15	12	2.14286	11.4211	8.87719	18	12.5892	12.278	9.46098	1.79845	-0.549102	-0.978264	8	0.878947	0.232692	-1.08238	0.929166	0.216114	-1.18626	0.92355
BS76 - AP0 - Medial - Iba1 - Cell 3 - Binary	µm	255	255	79	96	1	5	30	1	1	1	7	NaN	15	86	5.73333	6	0.137088	-1.45601	10	6	1.42857	20.6667	9.4375	24	10.0949	6.643	4.87449	1.44213	0.0919804	-1.4103	7	0.878556	0.242061	-1.30857	0.945062	0.279309	-0.936251	0.950224
BS76 - AP0 - Medial - Iba1 - Cell 4 - Binary	µm	255	255	46	35	1	5	19.127	1	1	1	5	NaN	8	42	5.25	4.5	0.628059	-0.792117	11	8	2.2	6.81699	4.91503	12	9.68586	7.731	5.03815	1.93717	0.168126	-1.68312	8	0.916853	0.415384	-0.328273	0.836804	0.399881	-0.436792	0.76269
BS76 - AP0 - Medial - Iba1 - Cell 5 - Binary	µm	255	255	100	94	1	5	30	1	1	1	8	NaN	20	130	6.5	6.5	-0.473845	-0.715646	10	8	1.25	12.3704	5.7037	24	9.65044	6.34	6.61867	1.20631	-0.537344	1.4338	8	0.606793	0.202726	-1.57958	0.894099	0.197961	-1.73524	0.84224
BS76 - AP1 - Lateral - Iba1 - Cell 1 - Binary	µm	255	255	52	42	1	5	20	1	1	1	6	NaN	6	26	4.33333	4.5	0.469588	-0.752078	8	5	1.33333	5.91304	3.62319	11	0.500766	0.0324004	0.958683	NaN	NaN	NaN	NaN	NaN	NaN	NaN	NaN	NaN	NaN	NaN
BS76 - AP1 - Lateral - Iba1 - Cell 2 - Binary	µm	255	255	34	38	1	5	20	1	1	1	6	NaN	11	71	6.45455	5	1.12523	-0.0304836	13	5	2.16667	9.94667	7.21333	15	0.289684	-0.96593	0.829167	13.2406	5	5.94396	2.20677	1.20003	0.348155	8	0.936492	0.330769	-0.754428	0.900578
BS76 - AP1 - Lateral - Iba1 - Cell 3 - Binary	µm	255	255	50	60	1	5	25	1	1	1	9	NaN	13	114	8.76923	9	-0.0753987	-1.04129	16	5	1.77778	7.73077	6.07051	17	0.367954	0.214255	0.97717	16.2278	5.424	8.7603	1.80309	-0.0649513	-0.942941	8	0.985585	0.338	-0.0636274	0.961605
BS76 - AP1 - Lateral - Iba1 - Cell 4 - Binary	µm	255	255	73	54	1	5	20	1	1	1	10	NaN	10	104	10.4	10.5	-0.207343	-1.32909	16	7	1.6	3.5	2.875	14	0.351121	0.0240248	0.945477	16.2671	7.955	10.7457	1.62671	-0.184887	-1.29388	6	0.966804	0.354505	0.140048	0.90025
BS76 - AP1 - Lateral - Iba1 - Cell 5 - Binary	µm	255	255	45	42	1	5	20	1	1	1	7	NaN	11	68	6.18182	7	-0.328554	-1.24974	10	5	1.42857	3.66667	1.45	15	0.369947	-0.311129	0.854422	10.2503	5	6.11069	1.46433	-0.37815	-0.195958	8	0.563937	0.258383	-1.266	0.722937
BS76 - AP1 - Lateral - Iba1 - Cell 6 - Binary	µm	255	255	63	68	1	5	25	1	1	1	6	NaN	13	78	6	7	-0.540833	-1.1384	9	7	1.5	31	18.7222	18	0.324201	-0.582794	0.93244	8.97483	7.43	5.84876	1.4958	-0.845709	-0.723978	8	0.817023	0.342326	-0.39886	0.874117
BS76 - AP1 - Lateral - Iba1 - Cell 7 - Binary	µm	255	255	51	22	1	5	20	1	1	1	8	NaN	7	61	8.71429	9	-0.281069	-1.33601	14	7	1.75	3.22222	2.19048	12	0.445996	0.380277	0.882422	14.1246	7.24	7.11234	1.76558	-0.281052	-1.33603	8	1	NaN	NaN	NaN
BS76 - AP1 - Lateral - Iba1 - Cell 8 - Binary	µm	255	255	38	32	1	5	30	1	1	1	8	NaN	20	111	5.55	5.5	0.532896	-0.670075	11	8	1.375	16	6.46296	25	0.215272	-1.56195	0.929174	9.5288	8.113	5.43438	1.1911	0.495314	-1.20047	8	0.885073	0.215802	-1.64018	0.88697
BS76 - AP1 - Medial - Iba1 - Cell 1 - Binary	µm	255	255	35	80	1	5	35	1	1	1	10	NaN	19	92	4.84211	4	0.727001	-0.488232	10	8	1	14.2857	4.93651	25	7.38985	17.728	4.67275	0.738985	-0.176941	-1.46109	8	0.52867	0.174331	-2.31646	0.773844	0.15094	-2.68361	0.640811
BS76 - AP1 - Medial - Iba1 - Cell 2 - Binary	µm	255	255	45	82	1	5	25	1	1	1	4	NaN	14	61	4.35714	4	0.586905	-0.547644	8	5	2	19.4444	7.61111	22	8.19538	5.241	4.44527	2.04885	0.817905	-0.285892	6	0.876607	0.237849	-1.72497	0.870533	0.295511	-1.25195	0.918067
BS76 - AP1 - Medial - Iba1 - Cell 3 - Binary	µm	255	255	70	74	1	5	25	1	1	1	6	NaN	14	77	5.5	5	1.196	1.06033	14	6	2.33333	11.0833	6.78205	18	13.4059	5.979	5.70969	2.23432	1.20806	0.82547	6	0.929178	0.30704	-0.817216	0.923648	0.351087	-0.392549	0.923147
BS76 - AP1 - Medial - Iba1 - Cell 4 - Binary	µm	255	255	72	53	1	5	20	1	1	1	8	NaN	12	93	7.75	8	-0.304752	-0.575027	13	7	1.625	7.66667	5.60494	16	10.3155	5.71	7.94294	1.28944	-1.2445	0.101066	8	0.720794	0.308371	-0.552021	0.913978	0.230835	-1.24266	0.862072
BS76 - AP1 - Medial - Iba1 - Cell 5 - Binary	µm	255	255	65	49	1	5	20	1	1	1	11	NaN	13	88	6.76923	4	0.211445	-1.79858	13	6	1.18182	5.25225	1.51351	18	13.6088	7.399	6.25923	1.23716	0.303528	-1.64096	7	0.939106	0.369596	-0.10516	0.918217	0.426028	0.443415	0.892625
BS76 - AP1 - Medial - Iba1 - Cell 6 - Binary	µm	255	255	50	78	1	5	25	1	1	1	4	NaN	14	62	4.42857	4.5	-0.117016	-1.01091	7	14	1.75	8.8	3.46667	19	6.40402	5.684	4.33438	1.601	-0.259844	-1.21529	8	0.773387	0.212784	-2.01473	0.82015	0.175872	-2.45996	0.647714
BS76 - AP1 - Medial - Iba1 - Cell 7 - Binary	µm	255	255	60	73	1	5	25	1	1	1	5	NaN	13	46	3.53846	4	-0.099063	-1.26676	5	5	1	12.5303	3.18182	24	4.95246	5	2.99283	0.990492	-0.113398	-1.04226	6	0.676992	0.186217	-2.45454	0.902687	0.225588	-2.154	0.880074
BS76 - AP2 - Lateral - Iba1 - Cell 1 - Binary	µm	255	255	66	53	1	5	25	1	1	1	10	NaN	14	114	8.14286	7.5	0.261601	-0.814824	16	7	1.6	9.78431	7.63235	18	14.571	7.338	8.21036	1.4571	0.0759649	-1.01149	8	0.90141	0.314715	-0.316137	0.969822	0.295598	-0.500369	0.942344
BS76 - AP2 - Lateral - Iba1 - Cell 2 - Binary	µm	255	255	104	71	1	5	35	1	1	1	4	NaN	14	58	4.14286	2.5	0.912699	-0.370549	11	6	2.75	11.3125	3.69792	29	9.48406	6.406	3.14422	2.37101	0.665119	-1.13719	6	0.906399	0.228535	-1.89523	0.856168	0.344735	-0.741037	0.897085
BS76 - AP2 - Lateral - Iba1 - Cell 3 - Binary	µm	255	255	62	45	1	5	20	1	1	1	5	NaN	9	42	4.66667	5	-0.035667	-1.75692	8	6	1.6	0.515152	-1.45455	15	8.3097	7.128	4.05979	1.66194	0.0620403	-1.79857	8	0.949931	0.383728	-0.564348	0.858579	0.426457	-0.241696	0.852993
BS76 - AP2 - Lateral - Iba1 - Cell 4 - Binary	µm	255	255	61	53	1	5	20	1	1	1	5	NaN	10	52	5.2	5	0.454083	0.0646462	10	12	2	8.36842	5.12281	14	8.75426	11.554	5.10978	1.75085	0.0469783	-0.969904	8	0.798954	0.301174	-1.14292	0.815861	0.12727	-2.6134	0.590091
BS76 - AP2 - Lateral - Iba1 - Cell 5 - Binary	µm	255	255	64	53	1	5	20	1	1	1	5	NaN	11	76	6.90909	6	0.210611	-1.27546	12	8	2.4	6.5625	4.42708	15	12.0187	8.366	7.09296	2.40374	0.224962	-1.35127	6	0.934824	0.311429	-0.730866	0.86205	0.366198	-0.151594	0.820779
BS76 - AP2 - Lateral - Iba1 - Cell 6 - Binary	µm	255	255	53	62	1	5	20	1	1	1	7	NaN	11	54	4.90909	5	0.137146	-0.938639	8	5	1.14286	8.22222	4.05556	15	8.11582	5	4.86905	1.1594	0.121534	0.704356	8	0.688778	0.298888	-1.13373	0.91477	0.228561	-1.81276	0.806715
BS76 - AP2 - Lateral - Iba1 - Cell 7 - Binary	µm	255	255	64	60	1	5	20	1	1	1	10	NaN	13	87	6.69231	6	-0.140637	-0.845462	11	10	1.1	7.875	4.64583	17	10.1606	9.612	6.77711	1.01606	-0.280987	-0.914311	8	0.898108	0.287842	-0.839133	0.946766	0.240221	-1.29712	0.911819
BS76 - AP2 - Medial - Iba1 - Cell 1 - Binary	µm	255	255	85	58	1	5	25	1	1	1	7	NaN	14	130	9.28571	9	0.0527361	-0.898644	16	9	2.28571	5.04762	3.36508	19	15.5616	7.888	8.95805	2.22309	-0.102971	-0.80952	7	0.889842	0.299056	-0.335237	0.974102	0.282618	-0.473871	0.956245
BS76 - AP2 - Medial - Iba1 - Cell 2 - Binary	µm	255	255	80	55	1	5	30	1	1	1	5	NaN	19	145	7.63158	8	0.285715	-0.600801	12	7	2.4	0.888889	1.68519	23	9.48192	10.837	7.78417	1.89638	-0.766128	-0.353914	8	0.532444	0.181011	-1.71464	0.938527	0.171215	-1.84876	0.898461
BS76 - AP2 - Medial - Iba1 - Cell 3 - Binary	µm	255	255	36	45	1	5	25	1	1	1	10	NaN	14	89	6.35714	4	1.27236	-0.112367	15	5	1.5	10.6829	6.30488	19	16.1575	5.503	6.01678	1.61575	1.36658	0.2584	7	0.924407	0.282492	-0.945423	0.864996	0.284603	-1.03889	0.792972
BS76 - AP2 - Medial - Iba1 - Cell 4 - Binary	µm	255	255	42	76	1	5	25	1	1	1	9	NaN	15	98	6.53333	6	-0.0668766	-1.26118	10	5	1.11111	30	17.4167	19	10.9528	5.638	6.58083	1.21698	-0.107688	-1.06097	8	0.864864	0.275544	-0.889058	0.942801	0.255859	-1.11641	0.891033
BS76 - AP2 - Medial - Iba1 - Cell 5 - Binary	µm	255	255	86	50	1	5	30	1	1	1	7	NaN	21	109	5.19048	5	1.73009	3.93787	14	7	2	16.8406	7.45411	25	9.50085	6.63	5.24701	1.35726	0.670044	-0.676816	8	0.645129	0.201692	-1.79923	0.895169	0.230493	-1.50523	0.892259
BS77 - AP0 - Lateral - Iba1 - Cell 1 - Binary	µm	255	255	23	57	1	5	20	1	1	1	8	NaN	11	62	5.63636	6	0.758128	0.178137	11	8	1.375	9.81667	6.25833	15	8.79995	7.644	5.61434	1.09999	-0.0323095	-1.30075	7	0.749943	0.317216	-0.820905	0.96008	0.327001	-0.733438	0.911082
BS77 - AP0 - Lateral - Iba1 - Cell 2 - Binary	µm	255	255	57	64	1	5	30	1	1	1	7	NaN	22	144	6.54545	7	-0.0410912	-1.35792	11	5	1.57143	-37	-19.6667	26	10.5976	5	6.5386	1.51395	-0.343438	-1.42491	8	0.844339	0.212561	-1.3725	0.949547	0.227501	-1.2527	0.949095
BS77 - AP0 - Lateral - Iba1 - Cell 3 - Binary	µm	255	255	80	38	1	5	25	1	1	1	6	NaN	16	78	4.875	4	1.22745	0.510095	12	6	2	12.5227	5.98864	20	10.3142	5.574	4.82005	1.71903	0.904218	-0.0875524	6	0.717663	0.251712	-1.44861	0.859113	0.288535	-1.15869	0.909029
BS77 - AP0 - Lateral - Iba1 - Cell 4 - Binary	µm	255	255	76	74	1	5	30	1	1	1	6	NaN	16	142	8.875	8.5	0.211231	-0.993256	15	9	2.5	15.4865	10.3423	24	13.4113	5	5.19819	2.23522	-0.186325	-0.973938	6	0.834304	0.238431	-0.921892	0.964662	0.240479	-0.94803	0.944456
BS77 - AP0 - Medial - Iba1 - Cell 1 - Binary	µm	255	255	71	118	1	5	35	1	1	1	13	NaN	27	211	7.81481	8	-0.0140944	-0.346439	13	9	1	-0.857143	1.45238	31	11.7553	6.623	7.84567	0.904254	-0.00727621	-0.725986	8	0.578416	0.162606	-1.78623	0.91805	0.15202	-2.01192	0.890806
BS77 - AP0 - Medial - Iba1 - Cell 2 - Binary	µm	255	255	55	90	1	5	40	1	1	1	7	NaN	25	146	5.84	6	0.0678643	0.308557	10	7	1.42857	7.59259	3.24691	32	8.3285	8.645	5.85711	1.18979	-0.147441	0.137541	8	0.680401	0.166033	-2.04506	0.949262	0.165852	-2.10326	0.934479
BS77 - AP0 - Medial - Iba1 - Cell 3 - Binary	µm	255	255	147	85	1	5	45	1	1	1	5	NaN	33	324	9.81818	9	0.0688053	-1.47859	20	9	4	3.77778	-0.185185	41	16.6391	10.917	9.26875	3.32783	-0.0431262	-1.67795	8	0.876992	0.168854	-1.35892	0.95409	0.186633	-1.01868	0.943829
BS77 - AP1 - Lateral - Iba1 - Cell 1 - Binary	µm	255	255	76	63	1	5	25	1	1	1	11	NaN	19	134	7.05263	6	0.0887175	-1.18224	13	5	1.18182	9.15	4.4	23	12.5299	5	7.01723	1.13908	-0.0603436	-1.24499	8	0.862411	0.270128	-0.700814	0.960553	0.269399	-0.739025	0.939306
BS77 - AP1 - Lateral - Iba1 - Cell 2 - Binary	µm	255	255	70	54	1	5	20	1	1	1	4	NaN	10	62	6.2	6	-0.319284	-0.360428	9	6	2.25	8	5.33333	15	8.61136	5.689	6.08599	2.15284	0.276827	-1.03966	8	0.718255	0.279202	-1.09878	0.899474	0.308248	-0.918567	0.811506
BS77 - AP1 - Lateral - Iba1 - Cell 3 - Binary	µm	255	255	58	79	1	5	30	1	1	1	8	NaN	18	80	4.44444	3	0.933517	-0.478058	11	5	1.375	13.9855	4.86957	25	10.4286	5	3.98116	1.30357	0.611299	-1.09195	7	0.854172	0.240358	-1.53471	0.896979	0.263186	-1.37325	0.925506
BS77 - AP1 - Lateral - Iba1 - Cell 4 - Binary	µm	255	255	49	52	1	5	25	1	1	1	6	NaN	16	105	6.5625	6	0.354093	-0.901835	12	10	2	13.1333	7.28889	20	10.2396	7.958	6.78319	1.70659	0.15337	-1.30302	8	0.813257	0.229874	-1.37521	0.916336	0.237044	-1.23458	0.883678
BS77 - AP1 - Lateral - Iba1 - Cell 5 - Binary	µm	255	255	64	67	1	5	25	1	1	1	8	NaN	17	94	5.52941	4	0.353666	-1.46644	11	7	1.375	7.725	2.75833	22	11.2494	8.455	5.37159	1.40618	0.415858	-1.36548	8	0.928964	0.285201	-0.910585	0.92314	0.29842	-0.755078	0.88957
BS77 - AP1 - Lateral - Iba1 - Cell 6 - Binary	µm	255	255	53	78	1	5	25	1	1	1	9	NaN	14	100	7.14286	7	0.986334	0.121012	13	7	1.44444	13.172	8.36559	18	10.6049	7.348	7.21878	1.17832	0.0705456	-1.04163	8	0.597254	0.258738	-1.01872	0.951599	0.265491	-0.958758	0.912037
BS77 - AP1 - Lateral - Iba1 - Cell 7 - Binary	µm	255	255	73	62	1	5	25	1	1	1	8	NaN	17	136	8	8	0.132824	-1.56617	13	6	1.625	-32.3333	-26.3333	21	13.0958	6.759	8.10829	1.63697	0.0599794	-1.61231	8	0.957187	0.262433	-0.734924	0.981777	0.28896	-0.439976	0.993981
BS77 - AP1 - Medial - Iba1 - Cell 1 - Binary	µm	255	255	67	47	1	5	20	1	1	1	8	NaN	10	78	7.8	8	-0.00225095	-1.62289	14	5	1.75	5.78261	4.21739	14	13.9645	5	7.85966	1.74556	0.0358029	-1.67243	8	0.985449	0.456547	0.607951	0.945244	0.53599	1.25964	0.931298
BS77 - AP1 - Medial - Iba1 - Cell 2 - Binary	µm	255	255	47	51	1	5	20	1	1	1	8	NaN	6	41	6.83333	7	0.551664	-0.63021	14	5	1.75	6.34568	6.01235	12	NaN	NaN	NaN	NaN	NaN	NaN	NaN	NaN	0.508003	0.578192	0.971252	NaN	NaN	NaN
BS77 - AP1 - Medial - Iba1 - Cell 3 - Binary	µm	255	255	59	34	1	5	20	1	1	1	7	NaN	10	87	8.7	9	-1.04037	0.866081	12	12	1.71429	12.3333	12.6667	14	11.0213	11.335	9.13282	1.57447	-1.75771	2.44063	8	0.836662	0.280523	-0.773816	0.890628	0.197773	-1.42729	0.887443
BS77 - AP1 - Medial - Iba1 - Cell 4 - Binary	µm	255	255	57	44	1	5	20	1	1	1	8	NaN	9	74	8.22222	9	0.232427	-1.5199	16	5	2	6.26471	5.7451	13	16.3405	5.307	8.22506	2.04256	0.240102	-1.46867	8	0.983513	0.515781	1.04936	0.987042	0.523744	1.10775	0.98288
BS77 - AP2 - Lateral - Iba1 - Cell 1 - Binary	µm	255	255	54	50	1	5	20	1	1	1	7	NaN	12	67	5.58333	4.5	1.06329	-0.198108	10	6	1.42857	13.3	7.15	16	10.3132	6.012	5.72993	1.47332	1.42532	1.07847	7	0.849287	0.268475	-1.245	0.919232	0.299014	-0.978521	0.874462
BS77 - AP2 - Lateral - Iba1 - Cell 2 - Binary	µm	255	255	41	25	1	5	20	1	1	1	7	NaN	10	51	5.1	4	0.774199	-0.664686	11	7	1.57143	7.92754	4.73913	15	8.79871	5	4.70668	1.25696	0.209363	-1.63095	6	0.704226	0.374384	-0.498189	0.92342	0.425073	-0.13329	0.862608
BS77 - AP2 - Lateral - Iba1 - Cell 3 - Binary	µm	255	255	80	64	1	5	30	1	1	1	6	NaN	23	154	6.69565	6	0.583466	-0.855899	15	8	2.5	15.1346	7.13462	27	13.4106	7.059	6.74841	2.2351	0.574784	-1.0858	7	0.822868	0.221186	-1.23376	0.918691	0.243349	-1.00505	0.920456
BS77 - AP2 - Lateral - Iba1 - Cell 4 - Binary	µm	255	255	50	62	1	5	30	1	1	1	11	NaN	23	169	7.34783	8	0.0868315	-0.825417	15	11	1.36364	15.973	7.95946	27	11.237	9.126	7.4011	1.02154	-0.689212	-0.881387	8	0.729157	0.213711	-1.23071	0.941854	0.200937	-1.44952	0.887285
BS77 - AP2 - Lateral - Iba1 - Cell 5 - Binary	µm	255	255	55	42	1	5	30	1	1	1	5	NaN	18	103	5.72222	5	0.328776	-0.579266	11	10	2.2	14.4	6.4	23	9.33508	9.224	5.59738	1.86702	0.399764	-0.930619	8	0.74157	0.221666	-1.53307	0.908055	0.214568	-1.67364	0.859874
BS77 - AP2 - Medial - Iba1 - Cell 1 - Binary	µm	255	255	53	29	1	5	25	1	1	1	7	NaN	12	60	5	3.5	1.01933	0.28019	14	6	2	11.1096	5.73059	23	12.0681	5.928	9.89353	1.72402	0.777751	-0.590855	6	0.834975	0.282302	-1.26757	0.832702	0.406711	-0.135518	0.872844
BS77 - AP2 - Medial - Iba1 - Cell 2 - Binary	µm	255	255	73	43	1	5	25	1	1	1	8	NaN	18	135	7.5	6	0.747884	-0.677748	15	5	1.875	12.0746	6.95522	22	14.542	5	7.38152	1.81774	0.827593	-1.02532	7	0.89856	0.248481	-0.949041	0.905314	0.263949	-0.851536	0.903094
BS77 - AP2 - Medial - Iba1 - Cell 3 - Binary	µm	255	255	67	65	1	5	20	1	1	1	6	NaN	14	115	8.21429	8.5	-0.289974	-1.09496	14	11	2.33333	3.70588	1.66667	19	12.8491	5	7.81615	2.14151	-0.535369	-1.10364	7	0.916936	0.300929	-0.461187	0.934964	0.283306	-0.660195	0.85445
BS77 - AP2 - Medial - Iba1 - Cell 4 - Binary	µm	255	255	49	67	1	5	20	1	1	1	6	NaN	12	78	6.5	7	-0.10075	-1.46251	12	10	2	6.22727	3.44697	16	11.8082	5.316	6.618	1.96803	-0.273744	-1.39588	6	0.803898	0.401574	0.0674188	0.879364	0.411628	0.152788	0.784027
BS77 - AP2 - Medial - Iba1 - Cell 5 - Binary	µm	255	255	84	69	1	5	25	1	1	1	8	NaN	18	182	10.1111	12	-0.736454	-0.550872	16	7	2	-Infinity	-Infinity	22	15.4446	6.185	10.2145	1.93057	-0.838993	-0.40143	7	0.891222	0.265738	-0.439033	0.926843	0.231647	-0.807958	0.948672
BS77 - AP2 - Medial - Iba1 - Cell 6 - Binary	µm	255	255	61	62	1	5	25	1	1	1	8	NaN	19	173	9.10526	10	-0.0908481	-1.01379	15	6	1.875	-4	-3.83333	23	15.4199	5.715	9.09424	1.92749	-0.0456631	-1.34903	8	0.864812	0.241506	-0.772391	0.952768	0.235968	-0.861398	0.949944
BS77 - AP2 - Medial - Iba1 - Cell 7 - Binary	µm	255	255	44	54	1	5	25	1	1	1	6	NaN	16	91	5.6875	5	0.474254	-0.877881	10	6	1.66667	11.2	5.11667	20	9.76427	5.635	5.8092	1.62738	0.0858507	-1.02202	7	0.725714	0.229187	-1.53154	0.900075	0.202907	-1.8379	0.816978
BS77 - AP2 - Medial - Iba1 - Cell 8 - Binary	µm	255	255	63	57	1	5	20	1	1	1	7	NaN	12	86	7.16667	6.5	0.251862	-0.993878	11	6	1.57143	6.33333	3.11111	16	11.1163	5.891	7.27668	1.58804	0.248144	-0.581257	8	0.789478	0.289967	-0.775692	0.946071	0.288323	-0.830412	0.911028
BS78 - AP0 - Lateral - Iba1 - Cell 1 - Binary	µm	255	255	61	57	1	5	25	1	1	1	4	NaN	16	71	4.4375	4	1.20358	1.27613	10	7	2.5	13.6667	5.35606	22	7.39368	5	4.92326	1.84842	-0.0583896	-0.755882	8	0.608337	0.239853	-1.63251	0.926832	0.243731	-1.66889	0.902756
BS78 - AP0 - Lateral - Iba1 - Cell 2 - Binary	µm	255	255	77	74	1	5	20	1	1	1	8	NaN	12	87	7.25	6.5	0.605889	-0.365331	15	7	1.875	9.19178	7.28311	16	12.4327	6.282	7.44774	1.55409	0.152875	-1.18333	8	0.816811	0.342159	-0.283292	0.968174	0.343939	-0.258296	0.942883
BS78 - AP0 - Lateral - Iba1 - Cell 3 - Binary	µm	255	255	56	56	1	5	25	1	1	1	8	NaN	17	70	4.11765	4	0.218119	-0.776803	7	5	0.875	9.33333	2.76667	21	6.92312	5	4.08763	0.86539	-0.14176	-0.314973	8	0.555882	0.233598	-1.76613	0.891597	0.244158	-1.72955	0.883022
BS78 - AP0 - Lateral - Iba1 - Cell 4 - Binary	µm	255	255	74	82	1	5	35	1	1	1	10	NaN	27	247	9.14815	10	-0.190863	-1.24273	17	16	1.7	11.1667	5.05556	32	14.2951	14.811	9.07906	1.42951	-0.493286	-1.26249	7	0.856993	0.19849	-1.09398	0.961029	0.203145	-1.01458	0.936802
BS78 - AP0 - Medial - Iba1 - Cell 1 - Binary	µm	255	255	121	86	1	5	40	1	1	1	5	NaN	30	157	5.23333	5.5	-0.393717	-0.349133	8	9	1.6	11.1905	3.31746	34	6.13872	30.541	5.29786	1.22774	-3.33955	13.2048	7	0.298753	0.127264	-2.75588	0.866252	0.110587	-3.16467	0.786191
BS78 - AP0 - Medial - Iba1 - Cell 2 - Binary	µm	255	255	84	46	1	5	30	1	1	1	7	NaN	15	141	9.4	11	-0.699915	-0.490109	15	10	2.14286	2.2	-0.6	19	13.9599	5.719	9.61742	1.99428	-1.05554	0.0534564	8	0.898774	0.28972	-0.388637	0.941479	0.243531	-0.819459	0.95247
BS78 - AP0 - Medial - Iba1 - Cell 3 - Binary	µm	255	255	80	88	1	5	25	1	1	1	4	NaN	16	106	6.625	7	-0.591406	-0.648175	10	10	2.5	13.7193	7.22807	21	8.76126	11.844	6.77088	2.19031	-0.759208	-0.888484	8	0.880925	0.247995	-1.13398	0.958635	0.256068	-1.05088	0.943773
BS78 - AP1 - Lateral - Iba1 - Cell 1 - Binary	µm	255	255	50	56	1	5	20	1	1	1	10	NaN	9	71	7.88889	8	0.368987	-0.792066	15	6	1.5	7.21429	7.00595	13	16.0838	5.582	8.08704	1.60838	0.366413	-0.801525	8	0.999865	0.432509	0.376601	0.987072	0.440008	0.431597	0.983178
BS78 - AP1 - Lateral - Iba1 - Cell 2 - Binary	µm	255	255	84	75	1	5	25	1	1	1	11	NaN	14	157	11.2143	12	-0.488576	-0.969027	18	13	1.63636	0.7	-1.35	18	17.7948	12.015	11.7678	1.61771	-0.596902	-0.88053	7	0.922278	0.300308	-0.201655	0.881009	0.241549	-0.675326	0.889157
BS78 - AP1 - Lateral - Iba1 - Cell 3 - Binary	µm	255	255	77	52	1	5	30	1	1	1	6	NaN	17	185	10.8824	11	-0.3189	-1.33817	18	12	3	20.0323	16.2312	26	17.748	5	9.18507	2.958	-0.542041	-1.21567	7	0.883477	0.26036	-0.44075	0.973768	0.271064	-0.343724	0.946376
BS78 - AP1 - Lateral - Iba1 - Cell 4 - Binary	µm	255	255	42	68	1	5	25	1	1	1	6	NaN	18	98	5.44444	4.5	0.81631	-0.596556	12	7	2	12.1316	5.39474	22	11.8105	7.01	5.62967	1.96841	0.874479	-0.548957	7	0.917279	0.262798	-1.1161	0.935032	0.27254	-0.972555	0.922176
BS78 - AP1 - Lateral - Iba1 - Cell 5 - Binary	µm	255	255	56	58	1	5	25	1	1	1	11	NaN	12	98	8.16667	9	-0.364613	-1.16912	13	6	1.18182	2.29412	0.588235	16	13.2741	5.995	8.29927	1.20674	-0.308009	-1.10971	7	0.920829	0.370423	0.0974103	0.966772	0.329953	-0.229493	0.954528
BS78 - AP1 - Medial - Iba1 - Cell 1 - Binary	µm	255	255	64	41	1	5	30	1	1	1	10	NaN	18	131	7.27778	6	0.116372	-1.20511	13	7	1.3	5.35294	2.09804	23	12.9099	6.343	7.0984	1.29099	0.131322	-1.03707	8	0.852938	0.261839	-0.796135	0.963033	0.25631	-0.884374	0.934709
BS78 - AP1 - Medial - Iba1 - Cell 2 - Binary	µm	255	255	54	63	1	5	25	1	1	1	7	NaN	11	84	7.63636	7	0.180219	-1.16641	14	9	2	7.47222	6.00694	15	12.8736	8.018	7.77825	1.83908	-0.0403014	-1.38299	8	0.915012	0.366271	-0.0827448	0.964144	0.362562	-0.0850003	0.931962
BS78 - AP1 - Medial - Iba1 - Cell 3 - Binary	µm	255	255	70	86	1	5	30	1	1	1	5	NaN	17	59	3.47059	3	0.0752322	-1.29144	5	5	1	11.9425	2.85057	24	5.30281	5	3.32411	1.06056	0.543288	-0.347752	8	0.497569	0.183428	-2.48314	0.865049	0.209501	-2.27848	0.896855
BS78 - AP1 - Medial - Iba1 - Cell 4 - Binary	µm	255	255	69	94	1	5	35	1	1	1	10	NaN	23	168	7.30435	7	0.174739	-0.882682	13	10	1.3	13.1333	6.06667	30	11.7042	9.998	6.69969	1.17042	0.135427	-0.900843	8	0.802828	0.188878	-1.54477	0.961837	0.193784	-1.49987	0.932442
BS78 - AP1 - Medial - Iba1 - Cell 5 - Binary	µm	255	255	64	63	1	5	20	1	1	1	7	NaN	10	72	7.2	6	0.258073	-1.60305	12	8	1.71429	-27.6667	-27.8333	16	12.1488	7.474	4.18786	1.73555	0.313264	-1.30123	7	0.861252	0.320254	-0.602858	0.932557	0.389241	0.0686284	0.903629
BS78 - AP2 - Lateral - Iba1 - Cell 1 - Binary	µm	255	255	86	63	1	5	35	1	1	1	9	NaN	23	149	6.47826	7	0.266387	-1.26861	13	6	1.44444	12.9184	5.21769	28	12.225	6.167	6.32406	1.35834	0.142048	-1.49905	8	0.907431	0.228687	-1.12917	0.965868	0.234289	-1.12143	0.950824
BS78 - AP2 - Lateral - Iba1 - Cell 2 - Binary	µm	255	255	91	55	1	5	25	1	1	1	10	NaN	16	139	8.6875	8	0.228498	-1.29435	15	6	1.5	8.28	5.50667	20	13.9359	6.215	8.79786	1.39359	0.0538614	-1.44629	7	0.866152	0.272312	-0.596641	0.958895	0.266509	-0.653456	0.925182
BS78 - AP2 - Lateral - Iba1 - Cell 3 - Binary	µm	255	255	82	74	1	5	30	1	1	1	7	NaN	21	182	8.66667	8	-0.124649	-0.782947	14	6	2	17.4815	9.73148	27	13.1141	6.857	7.91736	1.87344	-0.62546	-0.200703	7	0.803562	0.209668	-1.1503	0.973083	0.191721	-1.38499	0.953137
BS78 - AP2 - Lateral - Iba1 - Cell 4 - Binary	µm	255	255	51	63	1	5	30	1	1	1	9	NaN	19	126	6.63158	6	0.496399	-1.10237	15	7	1.66667	12.76	6.92667	23	12.489	7.097	6.64469	1.38766	0.34254	-1.5256	7	0.91609	0.269299	-0.786131	0.95412	0.282207	-0.673993	0.94732
BS78 - AP2 - Lateral - Iba1 - Cell 5 - Binary	µm	255	255	69	60	1	5	20	1	1	1	8	NaN	12	113	9.41667	10	-0.371317	-0.467199	16	5	2	6.56	5.29333	17	15.7949	5	8.71512	1.97436	-0.490303	-0.383909	6	0.960801	0.338289	-0.0353843	0.978824	0.282871	-0.5606	0.987852
BS78 - AP2 - Lateral - Iba1 - Cell 6 - Binary	µm	255	255	49	101	1	5	35	1	1	1	7	NaN	24	162	6.75	7	0.307597	-0.178688	14	9	2	19.9014	8.59624	29	10.3218	8.749	6.80128	1.47455	-0.544582	-0.74139	7	0.647732	0.185036	-1.66607	0.950816	0.184627	-1.67374	0.90608
BS78 - AP2 - Lateral - Iba1 - Cell 7 - Binary	µm	255	255	28	34	1	5	30	1	1	1	10	NaN	17	91	5.35294	5	1.89017	3.42741	17	5	1.7	13.3623	7.90942	21	17.3479	5	5.01623	1.73479	2.26719	5.08847	7	0.929639	0.268461	-1.12659	0.907462	0.247618	-1.47392	0.882306
BS78 - AP2 - Medial - Iba1 - Cell 1 - Binary	µm	255	255	65	69	1	5	30	1	1	1	9	NaN	17	171	10.0588	10	-0.704618	0.181899	15	12	1.66667	13.1765	10.1471	22	14.1268	12.272	9.99178	1.56965	-0.831589	0.46277	7	0.910247	0.227001	-0.922811	0.950878	0.204549	-1.15295	0.955707
BS78 - AP2 - Medial - Iba1 - Cell 2 - Binary	µm	255	255	118	84	1	5	35	1	1	1	11	NaN	22	208	9.45455	10.5	-0.216024	-1.1539	16	19	1.45455	6.5	3.125	26	13.9965	8.511	9.52728	1.27241	-0.520197	-1.04602	8	0.801316	0.201414	-1.17789	0.915532	0.177609	-1.51868	0.837658
BS78 - AP2 - Medial - Iba1 - Cell 3 - Binary	µm	255	255	98	91	1	5	35	1	1	1	5	NaN	20	142	7.1	7.5	-0.238417	-1.20499	12	10	2.4	47	25.0833	25	10.1099	11.726	7.04801	2.02198	-0.620676	-1.17579	8	0.751248	0.169739	-2.03167	0.83479	0.147616	-2.12587	0.891386
BS78 - AP2 - Medial - Iba1 - Cell 4 - Binary	µm	255	255	87	84	1	5	35	1	1	1	8	NaN	25	196	7.84	7	0.106952	-1.16216	16	9	2	16.009	7.55405	31	14.8197	7.123	7.44175	1.85246	0.0388135	-1.20375	8	0.85618	0.191138	-1.41879	0.879909	0.223156	-1.01202	0.903715
BS78 - AP2 - Medial - Iba1 - Cell 5 - Binary	µm	255	255	78	63	1	5	45	1	1	1	8	NaN	32	326	10.1875	11	-0.519518	-0.649099	16	16	2	17.3333	8.61765	36	13.42	19.066	10.3344	1.6775	-1.04289	0.127029	7	0.771416	0.135916	-1.92397	0.930844	0.108065	-2.42351	0.928065
BS79 - AP0 - Lateral - Iba1 - Cell 1 - Binary	µm	255	255	83	39	1	5	25	1	1	1	6	NaN	15	120	8	8	-0.300945	-1.10107	14	6	2.33333	7.625	4.75	19	13.9153	6.441	8.18169	2.31922	-0.205586	-1.0417	8	0.920868	0.317115	-0.261567	0.962725	0.31208	-0.275285	0.936428
BS79 - AP0 - Lateral - Iba1 - Cell 2 - Binary	µm	255	255	71	56	1	5	25	1	1	1	7	NaN	13	52	4	4	2.35757	5.09735	10	5	1.42857	11.7059	5.33333	17	9.78674	5	3.73509	1.39811	2.79818	6.56783	6	0.850101	0.254572	-1.70016	0.86336	0.249929	-1.91861	0.923786
BS79 - AP0 - Lateral - Iba1 - Cell 3 - Binary	µm	255	255	44	45	1	5	15	1	1	1	2	NaN	4	22	5.5	5.5	0	-1.36	7	6	3.5	4.33333	3.66667	8	NaN	NaN	NaN	NaN	NaN	NaN	NaN	NaN	0.468119	-0.13188	0.967422	NaN	NaN	NaN
BS79 - AP0 - Lateral - Iba1 - Cell 4 - Binary	µm	255	255	47	71	1	5	20	1	1	1	4	NaN	10	41	4.1	4	1.90248	2.88204	11	5	2.75	9.02667	5.28	14	10.9822	5	3.64116	2.74554	2.01798	3.20984	6	0.9659	0.365523	-0.801841	0.908983	0.300557	-1.50444	0.860227
BS79 - AP0 - Lateral - Iba1 - Cell 5 - Binary	µm	255	255	76	54	1	5	25	1	1	1	8	NaN	16	80	5	5.5	-0.0439828	-1.61873	9	5	1.125	9.28571	3.39683	20	8.61145	5	4.96468	1.07643	-0.149768	-1.58517	6	0.90542	0.289194	-0.981617	0.959102	0.298546	-0.924739	0.943789
BS79 - AP0 - Lateral - Iba1 - Cell 6 - Binary	µm	255	255	51	83	1	5	25	1	1	1	8	NaN	16	129	8.0625	7.5	0.0989619	-1.32958	15	7	1.875	7.97959	4.89796	20	15.224	7.816	8.17124	1.903	0.0603666	-1.32332	8	0.980312	0.320417	-0.162501	0.98962	0.330306	-0.03126	0.986028
BS79 - AP0 - Medial - Iba1 - Cell 1 - Binary	µm	255	255	93	29	1	5	25	1	1	1	7	NaN	16	84	5.25	5.5	-0.639823	-0.615047	7	5	1	11.3448	4.50575	20	7.09231	5	5.26449	1.01319	-0.235047	-1.3734	8	0.632229	0.231711	-1.53897	0.943172	0.246805	-1.42959	0.946456
BS79 - AP0 - Medial - Iba1 - Cell 2 - Binary	µm	255	255	80	67	1	5	35	1	1	1	6	NaN	24	128	5.33333	5	0.651637	-0.702835	13	11	2.16667	16.661	6.02279	30	9.64908	11.951	4.99514	1.60818	-0.0432144	-1.66377	7	0.799241	0.204753	-1.65657	0.888678	0.226691	-1.43116	0.906634
BS79 - AP0 - Medial - Iba1 - Cell 3 - Binary	µm	255	255	103	78	1	5	35	1	1	1	5	NaN	21	103	4.90476	5	0.492515	-0.365248	10	12	2	22.04	7.10667	29	7.39396	9.624	4.38897	1.47879	-0.404347	-0.870533	7	0.658424	0.194168	-1.90785	0.960056	0.211733	-1.70074	0.939933
BS79 - AP0 - Medial - Iba1 - Cell 4 - Binary	µm	255	255	74	38	1	5	25	1	1	1	6	NaN	12	74	6.16667	5.5	0.141238	-1.3358	11	6	1.83333	7.3871	4.36559	16	11.0038	6.12	6.30028	1.83396	0.232717	-0.997195	7	0.840019	0.346216	-0.42145	0.944571	0.332517	-0.51172	0.881441
BS79 - AP1 - Lateral - Iba1 - Cell 1 - Binary	µm	255	255	66	85	1	5	25	1	1	1	7	NaN	13	93	7.15385	7	-0.0180941	-0.894405	14	7	2	7.9697	4.45455	21	12.5361	6.398	7.14913	1.79087	-0.344343	-0.915972	8	0.871337	0.297781	-0.661694	0.94387	0.344106	-0.164967	0.909237
BS79 - AP1 - Lateral - Iba1 - Cell 2 - Binary	µm	255	255	88	60	1	5	25	1	1	1	6	NaN	17	93	5.47059	5	0.520442	0.355207	11	10	1.83333	14.1806	6.54861	21	8.1144	8.301	5.70036	1.3524	-0.226607	-0.959679	8	0.723578	0.205122	-1.83383	0.902903	0.223087	-1.53613	0.930481
BS79 - AP1 - Lateral - Iba1 - Cell 3 - Binary	µm	255	255	60	56	1	5	25	1	1	1	7	NaN	18	82	4.55556	5	-0.381288	-0.537075	8	5	1.14286	12.6364	3.84848	23	7.92221	5	4.3738	1.13174	-0.393314	-0.408017	8	0.86288	0.232704	-1.63657	0.9091	0.20665	-1.98937	0.847611
BS79 - AP1 - Lateral - Iba1 - Cell 4 - Binary	µm	255	255	61	61	1	5	30	1	1	1	3	NaN	19	113	5.94737	6	0.130147	-0.932779	10	8	3.33333	21.3333	8.72222	23	8.90832	7.798	5.96581	2.96944	0.342443	-1.47319	7	0.775517	0.215629	-1.51618	0.936999	0.231669	-1.35854	0.933182
BS79 - AP1 - Lateral - Iba1 - Cell 5 - Binary	µm	255	255	110	52	1	5	35	1	1	1	6	NaN	20	87	4.35	4	0.472644	-1.08117	8	5	1.33333	20.5556	5.83333	31	8.06315	5	3.76048	1.34386	0.285933	-0.821881	8	0.62797	0.190632	-2.07823	0.913081	0.195775	-2.11806	0.868917
BS79 - AP1 - Medial - Iba1 - Cell 1 - Binary	µm	255	255	107	70	1	5	30	1	1	1	3	NaN	14	47	3.35714	3	0.934324	-0.207887	7	5	2.33333	18.3667	4.31111	26	6.75497	5.1	2.67752	2.25166	1.18969	0.0124064	7	0.715334	0.174011	-2.63431	0.7943	0.189064	-2.64124	0.793614
BS79 - AP1 - Medial - Iba1 - Cell 2 - Binary	µm	255	255	43	48	1	5	25	1	1	1	2	NaN	13	43	3.30769	3	1.36758	1.37065	7	5	3.5	15.2069	4.57471	20	7.13741	5	3.21698	3.5687	1.69582	2.71492	8	0.91218	0.209967	-2.31233	0.866845	0.166052	-2.88405	0.809583
BS79 - AP1 - Medial - Iba1 - Cell 3 - Binary	µm	255	255	61	51	1	5	20	1	1	1	8	NaN	8	54	6.75	7.5	-0.631836	-1.02321	9	7	1.125	17.6667	14.8889	12	8.30269	6.519	6.89122	1.03784	-1.00731	-0.7538	8	0.899138	0.380835	-0.262932	0.966315	0.354696	-0.445908	0.957866
BS79 - AP1 - Medial - Iba1 - Cell 4 - Binary	µm	255	255	57	48	1	5	20	1	1	1	3	NaN	8	44	5.5	6	-0.278099	-1.18835	9	9	3	4.6	2.46667	12	9.92332	9.455	5.75138	3.30777	-0.233372	-1.12769	8	0.995793	0.436445	-0.136819	0.772604	0.330677	-0.877199	0.683922
BS79 - AP2 - Lateral - Iba1 - Cell 1 - Binary	µm	255	255	41	66	1	5	25	1	1	1	7	NaN	11	69	6.27273	7	0.446854	0.0142373	12	11	1.71429	8.91304	6.18841	15	9.21433	10.797	6.40758	1.31633	-0.430385	-0.519553	8	0.702446	0.260522	-1.29561	0.799481	0.189816	-1.9818	0.626053
BS79 - AP2 - Lateral - Iba1 - Cell 2 - Binary	µm	255	255	72	48	1	5	20	1	1	1	5	NaN	12	87	7.25	7.5	-0.415237	-0.911828	11	9	2.2	-2.6	-3.06667	16	9.85907	8.903	7.34179	1.97181	-0.780869	-0.642835	6	0.837343	0.3146	-0.539239	0.957596	0.274916	-0.90397	0.93147
BS79 - AP2 - Lateral - Iba1 - Cell 3 - Binary	µm	255	255	50	48	1	5	20	1	1	1	2	NaN	9	51	5.66667	4	1.48405	0.976053	15	6	7.5	8.1875	6.89931	13	16.0371	5.663	5.96427	8.01857	1.47215	0.934332	8	0.999017	0.397064	-0.318932	0.860336	0.429715	-0.0794888	0.848349
BS79 - AP2 - Lateral - Iba1 - Cell 4 - Binary	µm	255	255	49	37	1	5	20	1	1	1	5	NaN	8	39	4.875	4.5	0.487792	-0.923441	9	5	1.8	6.26667	3.33333	15	8.92835	5	3.69385	1.78567	0.292319	-0.764928	6	0.867582	0.351877	-0.77689	0.941199	0.380844	-0.563645	0.917751
BS79 - AP2 - Lateral - Iba1 - Cell 5 - Binary	µm	255	255	57	47	1	5	20	1	1	1	5	NaN	10	64	6.4	7	0.0568679	-1.50478	12	9	2.4	5.75758	3.36364	15	11.0245	5.824	6.96533	2.2049	-0.293695	-1.53337	6	0.923349	0.415194	0.0581706	0.931751	0.502458	0.892116	0.918504
BS79 - AP2 - Medial - Iba1 - Cell 1 - Binary	µm	255	255	58	53	1	5	20	1	1	1	5	NaN	10	30	3	2	1.06066	-0.4	6	9	1.2	13.25	3.91667	18	5.27599	5	2.60774	1.0552	1.07737	0.899601	8	0.43925	0.239387	-2.1539	0.869961	0.241851	-2.26392	0.743121
BS79 - AP2 - Medial - Iba1 - Cell 2 - Binary	µm	255	255	70	81	1	5	20	1	1	1	8	NaN	14	101	7.21429	7.5	-0.258299	-1.10294	11	5	1.375	112.333	79	18	11.0563	5	7.13229	1.38204	-0.204229	-0.984274	8	0.917501	0.306809	-0.514688	0.948868	0.312835	-0.465989	0.935566
BS79 - AP2 - Medial - Iba1 - Cell 3 - Binary	µm	255	255	99	104	1	5	35	1	1	1	5	NaN	24	112	4.66667	4	0.494239	-1.14437	9	6	1.8	18.8182	5.27273	29	8.5279	5.522	4.5708	1.70558	0.971734	-0.126194	8	0.629174	0.174378	-2.22271	0.851425	0.160124	-2.5672	0.769064
BS80 - AP0 - Lateral - Iba1 - Cell 1 - Binary	µm	255	255	72	41	1	5	25	1	1	1	3	NaN	13	67	5.15385	5	0.613959	-0.418137	10	8	3.33333	13.8485	6.15152	21	8.18123	8.343	4.76673	2.72708	0.0551164	-1.29551	8	0.779195	0.240974	-1.49967	0.961544	0.259251	-1.30993	0.952205
BS80 - AP0 - Lateral - Iba1 - Cell 2 - Binary	µm	255	255	66	77	1	5	20	1	1	1	5	NaN	12	88	7.33333	5.5	0.256598	-1.3707	13	7	2.6	7.64865	5.27928	16	11.8878	5	7.35553	2.37757	0.128427	-1.52461	8	0.94207	0.34379	-0.253751	0.963819	0.349985	-0.226329	0.955414
BS80 - AP0 - Lateral - Iba1 - Cell 3 - Binary	µm	255	255	79	104	1	5	30	1	1	1	6	NaN	21	187	8.90476	11	-0.325608	-1.32418	16	7	2.66667	-42.5	-35.0833	27	13.8062	6.827	8.58487	2.30103	-0.469976	-1.48268	7	0.947902	0.246271	-0.663205	0.978991	0.26334	-0.438479	0.965638
BS80 - AP0 - Lateral - Iba1 - Cell 4 - Binary	µm	255	255	61	58	1	5	20	1	1	1	7	NaN	10	88	8.8	7.5	0.0493862	-1.10517	16	5	2.28571	6.5	5.9881	14	16.9315	5.269	8.87888	2.41879	-0.0863778	-1.1471	6	0.914279	0.41845	0.40261	0.90131	0.277684	-0.761485	0.790569
BS80 - AP0 - Medial - Iba1 - Cell 1 - Binary	µm	255	255	62	98	1	5	30	1	1	1	12	NaN	19	186	9.78947	9	0.196732	-1.17511	19	9	1.58333	10.6579	7.68421	23	15.8267	9.971	10.0414	1.31889	-0.141078	-1.57227	7	0.832903	0.262422	-0.481113	0.968407	0.266656	-0.389403	0.957498
BS80 - AP0 - Medial - Iba1 - Cell 2 - Binary	µm	255	255	47	78	1	5	28.5872	1	1	1	5	NaN	17	90	5.29412	5	0.416287	-0.534168	11	5	2.2	13.0123	5.99383	21	10.8738	5	5.20687	2.17476	0.502047	0.244473	8	0.794928	0.249508	-1.32384	0.924926	0.239509	-1.51347	0.894659
BS80 - AP0 - Medial - Iba1 - Cell 3 - Binary	µm	255	255	77	90	1	5	30	1	1	1	7	NaN	22	203	9.22727	8	0.750463	-0.0434551	21	7	3	16.2617	11.217	26	17.8756	5.92	9.12368	2.55366	0.542328	-0.771033	8	0.879208	0.223231	-0.881331	0.954088	0.231695	-0.846996	0.957418
BS80 - AP0 - Medial - Iba1 - Cell 4 - Binary	µm	255	255	91	81	1	5	30	1	1	1	5	NaN	21	175	8.33333	8	0.827699	0.458715	21	5	4.2	15.0638	10.3067	25	22.0283	5	8.10616	4.40566	1.07327	2.07513	8	0.845285	0.229255	-1.00596	0.889072	0.168225	-1.92097	0.795796
BS80 - AP0 - Medial - Iba1 - Cell 5 - Binary	µm	255	255	88	109	1	5	35	1	1	1	7	NaN	26	234	9	9	0.199357	-1.43497	19	13	2.71429	13.0295	6.64012	30	17.2151	10.579	9.11296	2.4593	0.064351	-1.61313	8	0.938657	0.234736	-0.646281	0.981979	0.253017	-0.357184	0.982637
BS80 - AP1 - Lateral - Iba1 - Cell 1 - Binary	µm	255	255	55	36	1	5	25	1	1	1	6	NaN	9	48	5.33333	4	0.601741	-0.50651	12	6	2	7.69333	4.8	16	11.2946	5.813	5.76287	1.88243	0.469948	-0.979741	6	0.938981	0.397648	-0.286885	0.929013	0.392336	-0.328278	0.873994
BS80 - AP1 - Lateral - Iba1 - Cell 2 - Binary	µm	255	255	36	50	1	5	25	1	1	1	6	NaN	14	87	6.21429	6.5	-0.0829988	-0.612798	10	7	1.66667	15.1667	8.25	20	8.72085	7.727	5.98977	1.45347	-0.64478	-0.81522	8	0.830152	0.269779	-1.0207	0.987451	0.264454	-1.06288	0.972487
BS80 - AP1 - Lateral - Iba1 - Cell 3 - Binary	µm	255	255	76	73	1	5	35	1	1	1	6	NaN	17	113	6.64706	7	0.0763253	-1.33538	12	8	2	29.4286	15.9048	25	10.6821	5	5.90996	1.78034	-0.122764	-1.69111	6	0.878822	0.256248	-0.989382	0.952252	0.290775	-0.639414	0.950221
BS80 - AP1 - Lateral - Iba1 - Cell 4 - Binary	µm	255	255	67	62	1	5	20	1	1	1	5	NaN	13	71	5.46154	5	0.0971002	-1.3643	10	5	2	8.93333	4.64444	17	9.70631	5.2295	5.45975	1.94126	0.08605	-1.0759	8	0.87691	0.32702	-0.649076	0.964372	0.338605	-0.587796	0.946995
BS80 - AP1 - Lateral - Iba1 - Cell 5 - Binary	µm	255	255	72	50	1	5	25	1	1	1	5	NaN	15	96	6.4	5	1.11206	0.0872449	16	6	3.2	11.7759	7.78736	19	14.5661	5.868	6.30423	2.91321	1.00786	-0.508693	6	0.952259	0.297073	-0.705996	0.935016	0.330029	-0.430519	0.951719
BS80 - AP1 - Medial - Iba1 - Cell 1 - Binary	µm	255	255	53	59	1	5	25	1	1	1	4	NaN	9	55	6.11111	6	1.52832	1.79996	13	5	3.25	9.32787	7.06011	14	12.9697	5	5.69634	3.24243	1.51892	1.74594	8	0.99683	0.343079	-0.573933	0.958466	0.348074	-0.536827	0.943386
BS80 - AP1 - Medial - Iba1 - Cell 2 - Binary	µm	255	255	34	43	1	5	15	1	1	1	3	NaN	4	14	3.5	2.5	1.02721	-0.782007	7	5	2.33333	5	3.23457	8	NaN	NaN	NaN	NaN	NaN	NaN	NaN	NaN	0.567022	-0.0646594	0.66553	NaN	NaN	NaN
BS80 - AP1 - Medial - Iba1 - Cell 3 - Binary	µm	255	255	74	52	1	5	20	1	1	1	3	NaN	8	52	6.5	7	-0.434651	-1.15429	10	5	3.33333	3.96296	2.2963	12	10.047	6.948	6.23044	3.34899	-0.427306	-1.1478	8	0.999873	0.484658	0.489302	0.954252	0.471114	0.394494	0.931422
BS80 - AP1 - Medial - Iba1 - Cell 4 - Binary	µm	255	255	67	43	1	5	20	1	1	1	6	NaN	9	68	7.55556	7	0.424505	-1.42397	14	7	2.33333	6.66667	5.75694	13	13.4194	5.65	7.48999	2.23656	0.363827	-1.40528	7	0.821965	0.432713	0.308077	0.945714	0.44784	0.419005	0.93218
BS80 - AP1 - Medial - Iba1 - Cell 5 - Binary	µm	255	255	60	59	1	5	25	1	1	1	6	NaN	13	148	11.3846	13	-0.784548	-0.660062	16	10	2.66667	9.42857	10.0952	17	15.0785	10.195	11.6696	2.51308	-0.64992	-0.943419	6	0.842674	0.270195	-0.465745	0.96037	0.269643	-0.476912	0.923701
BS80 - AP2 - Lateral - Iba1 - Cell 1 - Binary	µm	255	255	62	37	1	5	30	1	1	1	8	NaN	17	124	7.29412	7	-0.0957537	-1.33688	13	10	1.625	8.54839	4.29032	23	11.9674	8.288	6.99527	1.49593	-0.216772	-1.19306	8	0.849609	0.249424	-0.936156	0.904233	0.219961	-1.27246	0.854073
BS80 - AP2 - Lateral - Iba1 - Cell 2 - Binary	µm	255	255	104	46	1	5	35	1	1	1	4	NaN	24	175	7.29167	7	-0.237497	-0.916244	12	8	3	17.1818	7.62121	29	10.5602	9.5	7.29713	2.64005	-0.708586	-0.557898	8	0.696563	0.189601	-1.52834	0.939222	0.196927	-1.46201	0.922516
BS80 - AP2 - Lateral - Iba1 - Cell 3 - Binary	µm	255	255	89	73	1	5	25	1	1	1	5	NaN	15	129	8.6	9	-0.137405	-1.42136	16	9	3.2	29.2857	22.9841	24	13.8726	8.275	9.42321	2.77452	-0.310721	-1.5874	8	0.921198	0.300039	-0.378838	0.94502	0.343293	0.0852786	0.951077
BS80 - AP2 - Medial - Iba1 - Cell 1 - Binary	µm	255	255	73	63	1	5	20	1	1	1	9	NaN	12	115	9.58333	9	-0.0220024	-1.48019	17	7	1.88889	0.52381	-1.74603	18	15.8669	7.346	7.95911	1.76298	-0.104074	-1.54818	6	0.964894	0.365852	0.228959	0.991653	0.370046	0.285856	0.98476
BS80 - AP2 - Medial - Iba1 - Cell 2 - Binary	µm	255	255	57	62	1	5	30	1	1	1	5	NaN	20	102	5.1	5	-0.195141	-0.0167593	9	11	1.8	17.5882	5.94118	24	7.22194	5	5.1329	1.44439	-1.30461	1.07799	6	0.686956	0.21215	-1.69221	0.940378	0.173849	-2.20357	0.91262
BS80 - AP2 - Medial - Iba1 - Cell 3 - Binary	µm	255	255	82	74	1	5	35	1	1	1	5	NaN	25	169	6.76	6	0.44077	-0.493613	14	13	2.8	17.641	7.61111	29	12.0096	12.776	6.92397	2.40191	0.335387	-0.813651	8	0.821644	0.178845	-1.77729	0.91531	0.181468	-1.71517	0.906911
BS80 - AP2 - Medial - Iba1 - Cell 4 - Binary	µm	255	255	80	91	1	5	30	1	1	1	6	NaN	23	188	8.17391	6	0.646095	-1.12964	18	5	3	12.95	6.66667	27	18.2171	5	8.07774	3.03619	0.633725	-1.17006	8	0.956707	0.248528	-0.669479	0.962075	0.245207	-0.787501	0.936481
BS80 - AP2 - Medial - Iba1 - Cell 5 - Binary	µm	255	255	56	42	1	5	20	1	1	1	4	NaN	7	42	6	6	0	-0.62	8	6	2	4	3.33333	11	8.95711	5.5	6.44705	2.23928	-0.00012417	-0.619959	8	1	0.3469	-0.691263	0.974052	NaN	NaN	NaN
BS81 - AP0 - Lateral - Iba1 - Cell 1 - Binary	µm	255	255	39	55	1	5	20	1	1	1	5	NaN	7	21	3	3	0	-0.62	5	6	1	5.71429	2.19048	11	5.93504	5.539	3.28592	1.18701	-0.00094304	-0.619646	8	1	0.418284	-0.893287	0.853783	NaN	NaN	NaN
BS81 - AP0 - Lateral - Iba1 - Cell 2 - Binary	µm	255	255	42	55	1	5	25	1	1	1	4	NaN	12	40	3.33333	2.5	0.91565	-0.249527	7	5	1.75	11.2414	3.94253	17	7.2916	5	3.08738	1.8229	1.63695	2.50751	7	0.770366	0.280078	-1.64898	0.892212	0.273851	-1.82944	0.837392
BS81 - AP0 - Medial - Iba1 - Cell 1 - Binary	µm	255	255	51	83	1	5	25	1	1	1	5	NaN	16	70	4.375	4	0.254486	-0.679566	8	6	1.6	24	7.66667	23	7.505	5.867	4.09603	1.501	0.205948	-0.54272	8	0.810326	0.230771	-1.70403	0.947324	0.236375	-1.68091	0.912386
BS81 - AP0 - Medial - Iba1 - Cell 2 - Binary	µm	255	255	97	65	1	5	30	1	1	1	5	NaN	17	92	5.41176	5	-0.188759	-1.07978	9	7	1.8	-37.5	-17.8333	22	8.83103	5.835	5.32306	1.76621	-0.390782	-0.519545	7	0.613813	0.240542	-1.42033	0.880666	0.20418	-1.85025	0.795585
BS81 - AP0 - Medial - Iba1 - Cell 3 - Binary	µm	255	255	52	63	1	5	25	1	1	1	4	NaN	12	71	5.91667	6	0.0226738	-1.71484	8	5	2	7.90909	4.42424	16	7.87875	5	5.87668	1.96969	-0.00743583	-1.06265	6	0.620019	0.264826	-1.20968	0.937673	0.25898	-1.31264	0.877106
BS81 - AP1 - Lateral - Iba1 - Cell 1 - Binary	µm	255	255	82	87	1	5	30	1	1	1	3	NaN	17	76	4.47059	4	0.393795	-0.863462	9	7	3	22.2222	7.24074	30	7.96591	7.312	3.41098	2.6553	0.223901	-1.24563	7	0.911748	0.216262	-1.83108	0.928644	0.280682	-1.09842	0.976113
BS81 - AP1 - Lateral - Iba1 - Cell 2 - Binary	µm	255	255	154	100	1	5	50	1	1	1	4	NaN	36	207	5.75	6	0.164954	-0.893028	11	11	2.75	26.4333	6.75556	46	10.1546	10.994	4.99209	2.53866	-0.0602654	-0.938267	8	0.778072	0.13903	-2.32811	0.947431	0.146439	-2.22229	0.926282
BS81 - AP1 - Lateral - Iba1 - Cell 3 - Binary	µm	255	255	100	79	1	5	35	1	1	1	7	NaN	26	180	6.92308	7.5	-0.295118	-0.833549	11	14	1.57143	12.7027	5.0991	31	9.26874	12.462	6.87453	1.32411	-0.803602	-0.213808	7	0.703453	0.153107	-2.0966	0.958225	0.137033	-2.34256	0.939977
BS81 - AP1 - Lateral - Iba1 - Cell 4 - Binary	µm	255	255	77	120	1	5	35	1	1	1	8	NaN	27	218	8.07407	8	-0.3669	-0.862834	13	11	1.625	15.7143	7.14286	31	12.2897	10.544	8.18326	1.53621	-0.590318	-0.578752	7	0.824224	0.175182	-1.55915	0.966036	0.167194	-1.68517	0.954995
BS81 - AP1 - Medial - Iba1 - Cell 1 - Binary	µm	255	255	120	153	1	5	45	1	1	1	6	NaN	35	175	5	4	1.09975	0.890153	13	8	2.16667	26.9678	7.10115	42	10.0215	6.391	4.62384	1.67025	0.62579	0.567108	7	0.658892	0.140221	-2.48301	0.884888	0.121759	-2.96596	0.803461
BS81 - AP1 - Medial - Iba1 - Cell 2 - Binary	µm	255	255	110	85	1	5	35	1	1	1	5	NaN	28	159	5.67857	5.5	0.642616	-0.0808709	11	21	2.2	26.9459	8.30631	32	8.42096	20.263	5.69821	1.68419	-0.29341	-0.585379	7	0.550468	0.140398	-2.48772	0.885455	0.14119	-2.55509	0.864191
BS81 - AP2 - Lateral - Iba1 - Cell 1 - Binary	µm	255	255	77	55	1	5	25	1	1	1	6	NaN	16	102	6.375	7	-0.652019	-1.09836	9	6	1.5	15.6087	8.02899	20	9.67825	6.715	6.59283	1.61304	-0.717879	-0.758065	7	0.870863	0.259208	-1.0767	0.929384	0.252839	-1.08371	0.8945
BS81 - AP2 - Lateral - Iba1 - Cell 2 - Binary	µm	255	255	77	77	1	5	25	1	1	1	4	NaN	17	172	10.1176	11	-0.662006	0.0386223	14	5	3.5	11.6111	8.77778	21	13.8028	5	10.247	3.45069	-0.891513	0.873556	6	0.901499	0.223399	-0.948114	0.942573	0.196014	-1.28446	0.925594
BS81 - AP2 - Lateral - Iba1 - Cell 3 - Binary	µm	255	255	68	52	1	5	35	1	1	1	4	NaN	21	83	3.95238	4	0.280433	-1.03548	8	11	2	20.8485	5.09091	30	6.36603	9.133	3.46899	1.59151	0.0145005	-1.54173	8	0.898209	0.176867	-2.33773	0.87862	0.191512	-2.24882	0.838873
BS81 - AP2 - Lateral - Iba1 - Cell 4 - Binary	µm	255	255	90	60	1	5	20	1	1	1	4	NaN	13	64	4.92308	5	0.055058	-1.2076	9	10	2.25	9.21053	4.17544	18	8.1935	10.055	4.57365	2.04838	-0.105823	-1.48493	8	0.963503	0.304828	-0.97235	0.962424	0.320672	-0.806436	0.933164
BS81 - AP2 - Medial - Iba1 - Cell 1 - Binary	µm	255	255	240	109	1	5	75	1	1	1	5	NaN	59	243	4.11864	4	0.690184	-0.698597	8	15	1.6	17.4	2.86667	74	6.41597	18.452	3.96098	1.28319	0.674436	-0.83699	7	0.355593	0.0786394	-3.77211	0.878044	0.0789497	-3.90148	0.860874
BS81 - AP2 - Medial - Iba1 - Cell 2 - Binary	µm	255	255	51	63	1	5	30	1	1	1	6	NaN	16	94	5.875	6	0.0560096	-1.37366	10	8	1.66667	17.7391	7.7029	26	9.62343	8.046	1.69451	1.6039	0.0616224	-1.44076	8	0.920076	0.242889	-1.30049	0.954506	0.278562	-0.885177	0.968013
BS81 - AP2 - Medial - Iba1 - Cell 3 - Binary	µm	255	255	88	49	1	5	40	1	1	1	5	NaN	24	118	4.91667	5	1.01807	0.34135	12	5	2.4	17.7308	6.25	28	11.9506	5	4.81042	2.39012	1.30085	1.66906	8	0.667697	0.198746	-1.81583	0.905223	0.188044	-2.06189	0.847632
BS85 - AP0 - Lateral - Iba1 - Cell 1 - Binary	µm	255	255	51	41	1	5	15	1	1	1	2	NaN	4	12	3	3	0	-1	4	5	2	5.77778	2.44444	9	0.35885	-1.38991	0.805032	NaN	NaN	NaN	NaN	NaN	NaN	NaN	NaN	NaN	NaN	NaN
BS85 - AP0 - Lateral - Iba1 - Cell 2 - Binary	µm	255	255	67	59	1	5	20	1	1	1	5	NaN	12	52	4.33333	4.5	0.239063	-1.27562	8	8	1.6	8.91667	3.90278	16	0.308927	-1.14286	0.892693	7.97691	8.059	4.28655	1.59538	0.342262	-1.17443	8	0.94972	0.300606	-1.2387	0.771551
BS85 - AP0 - Lateral - Iba1 - Cell 3 - Binary	µm	255	255	64	88	1	5	25	1	1	1	6	NaN	15	103	6.86667	7	-0.214039	-0.701201	12	5	2	10.8462	6.25641	19	0.281325	-0.768642	0.970327	11.7402	5	6.78026	1.95669	-0.43896	-0.463412	6	0.905713	0.25905	-1.03111	0.967102
BS85 - AP0 - Lateral - Iba1 - Cell 4 - Binary	µm	255	255	113	105	1	5	30	1	1	1	4	NaN	22	123	5.59091	5	0.562951	-0.937593	12	21	3	15.6829	5.58943	28	0.0974104	-3.39711	0.598101	10.9086	23.076	5.56545	2.72716	0.314106	-1.19794	8	0.834626	0.0350034	-4.38257	0.354884
BS85 - AP0 - Medial - Iba1 - Cell 1 - Binary	µm	255	255	98	122	1	5	40	1	1	1	7	NaN	33	321	9.72727	8	0.34631	-1.24398	20	14	2.85714	20.0727	9.77576	37	18.5373	15.549	9.85655	2.64819	0.390507	-1.20688	8	0.923609	0.158456	-1.54355	0.96185	0.161286	-1.47606	0.936685
BS85 - AP0 - Medial - Iba1 - Cell 2 - Binary	µm	255	255	82	98	1	5	30	1	1	1	9	NaN	17	129	7.58824	8	-0.0820863	-1.51978	14	9	1.55556	29.5965	18.6491	26	12.5925	7.39	6.74017	1.39917	-0.344888	-1.4001	6	0.888217	0.26752	-0.756275	0.950326	0.318281	-0.161895	0.965262
BS85 - AP0 - Medial - Iba1 - Cell 3 - Binary	µm	255	255	42	98	1	5	30	1	1	1	6	NaN	20	83	4.15	3	1.00926	0.0937168	9	5	1.5	16.9216	5.33987	24	9.12389	5	4.0282	1.52065	1.10782	0.649642	8	0.913722	0.210646	-1.91711	0.903545	0.217318	-1.99311	0.912117
BS85 - AP0 - Medial - Iba1 - Cell 4 - Binary	µm	255	255	56	50	1	5	25	1	1	1	6	NaN	13	75	5.76923	6	-0.238601	-0.115873	9	11	1.5	13	5.83333	17	7.55622	9.706	5.88703	1.25937	-0.0205272	-1.42694	8	0.465236	0.209046	-1.81707	0.821288	0.220584	-1.68714	0.707828
BS85 - AP0 - Medial - Iba1 - Cell 5 - Binary	µm	255	255	81	53	1	5	25	1	1	1	8	NaN	14	80	5.71429	5.5	0.44102	-0.9651	10	7	1.25	12.4074	6.38889	18	8.25538	7.018	5.80638	1.03192	-0.00908331	-1.19311	7	0.601736	0.255999	-1.28028	0.908771	0.256158	-1.32806	0.84276
BS85 - AP1 - Lateral - Iba1 - Cell 1 - Binary	µm	255	255	82	154	1	5	45	1	1	1	8	NaN	32	177	5.53125	5	0.605083	-0.515469	13	13	1.625	26.7946	7.70536	40	9.83908	10.791	5.22202	1.22988	0.385833	-1.29805	8	0.751863	0.142282	-2.3664	0.887107	0.157715	-2.21699	0.900164
BS85 - AP1 - Lateral - Iba1 - Cell 2 - Binary	µm	255	255	62	57	1	5	25	1	1	1	9	NaN	18	124	6.88889	6.5	0.0751241	-1.07769	10	5	1.11111	10.6	5.32222	22	10.5722	5.711	6.9404	1.17469	0.256062	0.0213328	8	0.714012	0.20829	-1.48663	0.920383	0.201793	-1.61954	0.893958
BS85 - AP1 - Lateral - Iba1 - Cell 3 - Binary	µm	255	255	89	42	1	5	25	1	1	1	3	NaN	14	74	5.28571	5.5	0.687455	0.315197	11	5	3.66667	11.3522	5.96855	18	10.7317	5	5.16498	3.57722	0.892354	0.480932	7	0.866845	0.257729	-1.36594	0.879635	0.22328	-1.81615	0.814232
BS85 - AP1 - Lateral - Iba1 - Cell 4 - Binary	µm	255	255	75	82	1	5	25	1	1	1	6	NaN	16	114	7.125	7	-0.116006	-1.30476	11	9	1.83333	11.8889	6.88889	20	10.3161	7.88	7.1541	1.71934	-0.134201	-1.32437	7	0.926381	0.258871	-0.918379	0.984806	0.251822	-1.01157	0.974212
BS85 - AP1 - Medial - Iba1 - Cell 1 - Binary	µm	255	255	58	51	1	5	25	1	1	1	9	NaN	15	109	7.26667	8	-0.0167654	-1.30298	14	9	1.55556	9.09302	5.52713	20	11.4884	9.299	6.83328	1.27649	-0.291636	-1.55523	7	0.890089	0.313518	-0.392175	0.976115	0.317888	-0.343312	0.958881
BS85 - AP1 - Medial - Iba1 - Cell 2 - Binary	µm	255	255	76	46	1	5	25	1	1	1	5	NaN	10	41	4.1	4	0.872249	-0.154842	9	7	1.8	11.8788	5.0202	19	7.67775	6.046	3.70214	1.53555	0.538032	-1.06962	8	0.772726	0.279591	-1.44388	0.919197	0.342519	-0.959778	0.878914
BS85 - AP1 - Medial - Iba1 - Cell 3 - Binary	µm	255	255	58	66	1	5	30	1	1	1	3	NaN	21	84	4	3	0.75	-0.357143	9	5	3	18.3218	5.27011	27	8.95986	5	3.67695	2.98662	0.894949	0.528774	7	0.857838	0.194156	-2.11023	0.907546	0.178468	-2.47139	0.867541
BS85 - AP1 - Medial - Iba1 - Cell 4 - Binary	µm	255	255	60	69	1	5	20	1	1	1	8	NaN	13	77	5.92308	5	0.744717	-0.716766	13	7	1.625	9.72222	6.05556	17	12.2218	7.155	5.90678	1.52772	0.62011	-1.04197	8	0.919644	0.328022	-0.58494	0.938829	0.348571	-0.403575	0.909476
BS85 - AP1 - Medial - Iba1 - Cell 5 - Binary	µm	255	255	48	43	1	5	15	1	1	1	2	NaN	7	22	3.14286	3	0.028286	-1.45155	5	5	2.5	4.66667	1.63889	11	5.00016	5	3.16737	2.50008	0.0279584	-1.45173	8	1	0.422047	-0.848132	0.80396	NaN	NaN	NaN
BS85 - AP2 - Lateral - Iba1 - Cell 1 - Binary	µm	255	255	70	51	1	5	35	1	1	1	7	NaN	22	119	5.40909	5	0.876457	0.426149	13	6	1.85714	16.6952	6.99683	26	11.5106	6.335	5.41173	1.64438	1.19799	0.350652	7	0.79714	0.174861	-2.15906	0.752145	0.167523	-2.45771	0.658924
BS85 - AP2 - Lateral - Iba1 - Cell 2 - Binary	µm	255	255	60	60	1	5	20	1	1	1	6	NaN	9	58	6.44444	7	-1.14407	0.844067	9	5	1.5	10.9524	7.69048	15	9.03731	5	8.29734	1.50622	-1.20535	0.973862	8	0.986145	0.336419	-0.584394	0.974269	0.299741	-0.866538	0.96965
BS85 - AP2 - Medial - Iba1 - Cell 1 - Binary	µm	255	255	50	90	1	5	35	1	1	1	6	NaN	22	91	4.13636	4	-0.0859178	-1.19188	7	19	1.16667	10.1795	2.89744	28	5.58638	8.231	4.0734	0.931063	-0.868309	-0.767122	8	0.641174	0.192868	-2.09076	0.959032	0.194665	-2.10495	0.928101
BS85 - AP2 - Medial - Iba1 - Cell 2 - Binary	µm	255	255	75	76	1	5	25	1	1	1	6	NaN	16	91	5.6875	6	-0.0571589	-0.394067	9	6	1.5	-10.2	-2.86667	20	8.21217	6.091	5.76531	1.36869	-0.161737	-1.09821	7	0.815741	0.227389	-1.50154	0.968518	0.233639	-1.446	0.956435
BS85 - AP2 - Medial - Iba1 - Cell 3 - Binary	µm	255	255	69	106	1	5	30	1	1	1	6	NaN	23	117	5.08696	4	0.741645	-0.237379	13	12	2.16667	16.0423	6.31481	27	9.44204	10.531	5.15766	1.57367	0.184116	-1.3655	8	0.793658	0.207609	-1.7315	0.873408	0.247538	-1.22636	0.89264
BS86 - AP0 - Lateral - Iba1 - Cell 1 - Binary	µm	255	255	64	86	1	5	25	1	1	1	7	NaN	17	153	9	10	-0.322398	-1.37813	15	5	2.14286	-2	-3.70833	21	15.3554	5	9.00316	2.19362	-0.289745	-1.39665	8	0.950172	0.304342	-0.165506	0.974617	0.310979	-0.101295	0.959783
BS86 - AP0 - Lateral - Iba1 - Cell 2 - Binary	µm	255	255	71	93	1	5	20	1	1	1	3	NaN	10	58	5.8	5.5	0.289051	-1.28282	11	7	3.66667	6.53763	3.91398	15	10.9676	6.087	5.29684	3.65585	0.438111	-0.958526	7	0.841143	0.386029	-0.262359	0.93506	0.45375	0.318822	0.882358
BS86 - AP0 - Lateral - Iba1 - Cell 3 - Binary	µm	255	255	54	59	1	5	25	1	1	1	9	NaN	15	109	7.26667	7	-0.22941	-1.06056	12	7	1.33333	5	2.5	19	11.8424	6.605	7.42529	1.31583	-0.187346	-1.21706	7	0.90633	0.297919	-0.544896	0.966954	0.295702	-0.563642	0.938272
BS86 - AP0 - Medial - Iba1 - Cell 1 - Binary	µm	255	255	116	66	1	5	35	1	1	1	6	NaN	26	123	4.73077	3	1.05987	-0.0325987	13	8	2.16667	17.5745	5.7565	31	11.5242	7.654	4.69148	1.9207	1.01045	-0.455916	7	0.935345	0.197959	-1.84488	0.880577	0.210678	-1.76156	0.857052
BS86 - AP0 - Medial - Iba1 - Cell 2 - Binary	µm	255	255	53	99	1	5	20	1	1	1	2	NaN	9	45	5	3	1.48431	1.05019	13	5	6.5	8.18421	5.78509	14	12.9857	5	4.42856	6.49283	1.56811	1.21638	6	0.975948	0.391828	-0.457581	0.88529	0.47288	0.153994	0.934012
BS86 - AP0 - Medial - Iba1 - Cell 3 - Binary	µm	255	255	46	65	1	5	20	1	1	1	5	NaN	7	23	3.28571	3	0.283729	-1.2208	6	6	1.2	-3.66667	-2.66667	17	6.18615	5.69	4.90645	1.23723	0.288897	-1.21155	8	0.999983	0.27854	-1.77266	0.823148	NaN	NaN	NaN
BS86 - AP1 - Lateral - Iba1 - Cell 1 - Binary	µm	255	255	66	48	1	5	30	1	1	1	8	NaN	22	165	7.5	6	0.485484	-1.12606	17	7	2.125	14.124	7.7135	26	15.3938	6.908	7.5145	1.92423	0.542023	-0.898696	8	0.840598	0.240378	-0.901924	0.943035	0.238174	-0.999918	0.899578
BS86 - AP1 - Lateral - Iba1 - Cell 2 - Binary	µm	255	255	51	39	1	5	20	1	1	1	4	NaN	8	37	4.625	5	-0.12865	-1.35432	8	7	2	5.41026	2.82051	12	8.41482	6.785	4.62808	2.10371	-0.0268293	-1.16404	8	0.988766	0.503241	0.278895	0.949545	0.452592	-0.0756495	0.942533
BS86 - AP1 - Lateral - Iba1 - Cell 3 - Binary	µm	255	255	67	69	1	5	20	1	1	1	9	NaN	11	98	8.90909	11	-0.511273	-1.43759	14	11	1.55556	1.83333	-0.65	15	13.2336	9.829	9.12974	1.4704	-0.612316	-1.27256	6	0.89981	0.402697	0.371224	0.934346	0.343841	-0.0856577	0.869397
BS86 - AP1 - Lateral - Iba1 - Cell 4 - Binary	µm	255	255	58	73	1	5	20	1	1	1	5	NaN	15	118	7.86667	9	-0.217862	-1.37631	14	8	2.8	6.45	3.7	19	13.3841	8.62	8.12651	2.67682	-0.223536	-1.08184	8	0.875829	0.324087	-0.241762	0.938589	0.308938	-0.303745	0.931427
BS86 - AP1 - Lateral - Iba1 - Cell 5 - Binary	µm	255	255	61	67	1	5	25	1	1	1	6	NaN	14	78	5.57143	6	0.167789	-0.583394	10	12	1.66667	11.2051	5.73077	18	8.24962	5.367	5.66785	1.37494	-0.320113	-0.748457	7	0.644733	0.2532	-1.34489	0.903693	0.22663	-1.65728	0.824051
BS86 - AP1 - Medial - Iba1 - Cell 1 - Binary	µm	255	255	52	35	1	5	20	1	1	1	10	NaN	7	67	9.57143	10	-0.380896	-0.347033	15	7	1.5	5.23529	6.07843	11	15.0121	6.947	9.87687	1.50121	-0.381572	-0.347124	8	1	0.391986	0.0629323	0.835248	NaN	NaN	NaN
BS86 - AP1 - Medial - Iba1 - Cell 2 - Binary	µm	255	255	57	65	1	5	20	1	1	1	7	NaN	8	59	7.375	6.5	0.600111	-1.00946	14	6	2	6.55128	6.15385	12	14.8296	5.526	7.24734	2.11852	0.582046	-1.08203	8	0.985337	0.467179	0.477474	0.959334	0.483285	0.590217	0.946893
BS86 - AP1 - Medial - Iba1 - Cell 3 - Binary	µm	255	255	94	84	1	5	40	1	1	1	8	NaN	26	309	11.8846	13.5	-0.586988	-0.81899	19	18	2.375	16.2846	11.6829	30	16.7892	18.78	12.0929	2.09866	-0.887014	-0.7836	8	0.909457	0.184288	-1.06473	0.968112	0.170254	-1.26889	0.951228
BS86 - AP1 - Medial - Iba1 - Cell 4 - Binary	µm	255	255	66	74	1	5	25	1	1	1	7	NaN	15	187	12.4667	13	-0.995329	-0.217035	18	14	2.57143	14.1538	15.8333	19	17.5896	13.864	12.7128	2.51279	-1.16532	0.233521	8	0.908719	0.256805	-0.464242	0.917816	0.214284	-0.886818	0.874885
BS86 - AP1 - Medial - Iba1 - Cell 5 - Binary	µm	255	255	72	109	1	5	35	1	1	1	6	NaN	19	82	4.31579	4	0.387513	-0.889492	9	10	1.5	15.3793	4.71264	27	6.82777	8.714	3.95331	1.13796	-0.0698469	-1.57401	8	0.819235	0.226325	-1.67628	0.965654	0.241616	-1.52197	0.96312
BS86 - AP1 - Medial - Iba1 - Cell 6 - Binary	µm	255	255	107	83	1	5	30	1	1	1	7	NaN	19	154	8.10526	8	0.142712	-1.45221	17	7	2.42857	10.1667	5.97917	23	16.1546	5.593	8.07429	2.3078	0.148302	-1.53337	8	0.932832	0.302118	-0.236102	0.942943	0.317367	-0.0844205	0.926364
BS86 - AP1 - Medial - Iba1 - Cell 7 - Binary	µm	255	255	59	49	1	5	20	1	1	1	6	NaN	9	55	6.11111	6	0.169936	-1.22336	9	5	1.5	4	2.33333	13	10.2482	5.5	6.25929	1.70803	0.306475	-0.668461	8	0.832215	0.345638	-0.588105	0.946727	0.3355	-0.662451	0.92398
BS86 - AP2 - Lateral - Iba1 - Cell 1 - Binary	µm	255	255	49	71	1	5	20	1	1	1	13	NaN	14	120	8.57143	10	-0.800915	-0.77986	13	8	1	119.667	115.333	18	12.7078	8.527	8.71833	0.977519	-0.867818	-0.492122	7	0.946409	0.315035	-0.273057	0.952198	0.281581	-0.55098	0.940368
BS86 - AP2 - Lateral - Iba1 - Cell 2 - Binary	µm	255	255	92	71	1	5	35	1	1	1	6	NaN	24	234	9.75	10	-0.886992	0.3158	15	8	2.5	15.3784	9.84685	28	13.8044	9.319	9.87601	2.30074	-1.17767	0.649508	6	0.87786	0.199476	-1.09509	0.929854	0.168334	-1.52069	0.946308
BS86 - AP2 - Lateral - Iba1 - Cell 3 - Binary	µm	255	255	58	74	1	5	20	1	1	1	9	NaN	13	127	9.76923	11	-0.0668717	-1.30746	17	7	1.88889	6.13636	4.94697	17	17.3155	7.754	9.91097	1.92394	-0.0154936	-1.23976	6	0.952654	0.35429	0.18361	0.972045	0.339303	0.0858242	0.952889
BS86 - AP2 - Lateral - Iba1 - Cell 4 - Binary	µm	255	255	66	54	1	5	25	1	1	1	9	NaN	19	159	8.36842	8	-0.2171	-0.279733	14	7	1.55556	17.6	9.33333	23	12.5664	5	8.38551	1.39627	-0.399793	-0.591404	6	0.907121	0.224669	-1.06248	0.93938	0.19684	-1.41763	0.927213
BS86 - AP2 - Lateral - Iba1 - Cell 5 - Binary	µm	255	255	73	68	1	5	25	1	1	1	9	NaN	17	167	9.82353	12	-0.145573	-1.3737	19	10	2.11111	9.59649	7.32456	21	16.6921	9.583	10.1483	1.85468	-0.203538	-1.42017	7	0.907084	0.288	-0.321081	0.929214	0.286902	-0.259336	0.900728
BS86 - AP2 - Medial - Iba1 - Cell 1 - Binary	µm	255	255	72	22	1	5	20	1	1	1	8	NaN	13	93	7.15385	7	0.0763383	-1.6663	13	5	1.625	6.65	3.74167	17	13.3068	5.3215	7.12491	1.66335	0.0198208	-1.66199	8	0.918687	0.36913	0.000542664	0.967227	0.399326	0.265865	0.95549
BS86 - AP2 - Medial - Iba1 - Cell 2 - Binary	µm	255	255	65	67	1	5	20	1	1	1	8	NaN	13	172	13.2308	14	-0.0460302	-0.895234	23	8	2.875	6.96774	8.07527	17	21.2566	8.038	13.7175	2.65707	-0.222008	-1.07159	8	0.958705	0.339341	0.345116	0.955345	0.309757	0.140833	0.978601
BS86 - AP2 - Medial - Iba1 - Cell 3 - Binary	µm	255	255	56	64	1	5	25	1	1	1	6	NaN	14	119	8.5	7.5	0.646379	-0.44017	20	7	3.33333	10.1692	9.11692	18	14.269	5	8.50644	2.37817	-0.108015	-1.67441	7	0.735219	0.339412	-0.0576727	0.958749	0.351822	0.0391338	0.9369
BS86 - AP2 - Medial - Iba1 - Cell 4 - Binary	µm	255	255	77	60	1	5	35	1	1	1	8	NaN	25	187	7.48	7	0.498747	-0.98866	18	9	2.25	15.6049	8.02058	29	15.9445	9.549	7.56561	1.99306	0.432453	-1.18811	8	0.954076	0.229889	-0.935439	0.963926	0.252594	-0.589762	0.983909
BS86 - AP2 - Medial - Iba1 - Cell 5 - Binary	µm	255	255	42	62	1	5	20	1	1	1	8	NaN	11	111	10.0909	13	-0.251527	-1.56309	17	7	2.125	5.70175	4.80702	15	15.8602	8.247	10.3756	1.98252	-0.318942	-1.6274	8	0.961276	0.389678	0.393624	0.96195	0.417123	0.683009	0.928555
BS86 - AP2 - Medial - Iba1 - Cell 6 - Binary	µm	255	255	63	78	1	5	25	1	1	1	5	NaN	16	95	5.9375	5	0.194972	-0.498261	9	5	1.8	8.77778	5.07407	20	9.43297	5.756	5.99411	1.88659	0.141871	0.0599906	7	0.880274	0.235101	-1.37904	0.936639	0.2119	-1.67474	0.905963
BS87 - AP0 - Lateral - Iba1 - Cell 1 - Binary	µm	255	255	61	60	1	5	20	1	1	1	7	NaN	11	71	6.45455	8	-0.872484	-0.957527	9	5	1.28571	19.6667	14.8333	15	8.93503	5.4265	6.55159	1.27643	-0.833491	-0.964758	8	0.894521	0.361136	-0.29278	0.946511	0.35036	-0.369984	0.86996
BS87 - AP0 - Lateral - Iba1 - Cell 2 - Binary	µm	255	255	68	50	1	5	25	1	1	1	6	NaN	14	112	8	10.5	-0.230117	-1.76055	13	7	2.16667	-94	-92	19	12.9116	8.718	7.85802	2.15194	-0.18753	-1.71888	8	0.956482	0.329232	-0.213321	0.941177	0.382557	0.316676	0.942657
BS87 - AP0 - Lateral - Iba1 - Cell 3 - Binary	µm	255	255	67	73	1	5	25	1	1	1	14	NaN	17	145	8.52941	9	0.0727742	0.75857	15	5	1.07143	18.7857	11.6667	21	14.7892	5	8.48223	1.05637	0.15413	1.3947	8	0.866367	0.228641	-1.05116	0.95562	0.203528	-1.39033	0.953601
BS87 - AP0 - Lateral - Iba1 - Cell 4 - Binary	µm	255	255	36	73	1	5	25	1	1	1	5	NaN	16	77	4.8125	3.5	0.356067	-1.2442	9	5	1.8	7.63636	2.54545	21	8.77515	5	4.48939	1.75503	0.377234	-1.34336	7	0.887714	0.282597	-1.08163	0.940607	0.271079	-1.23685	0.924408
BS87 - AP0 - Medial - Iba1 - Cell 1 - Binary	µm	255	255	52	38	1	5	15	1	1	1	4	NaN	4	31	7.75	8.5	-0.83315	-0.902018	10	5	2.5	3.33333	3.33333	8	0.575941	0.877	0.920826	NaN	NaN	NaN	NaN	NaN	NaN	NaN	NaN	NaN	NaN	NaN
BS87 - AP0 - Medial - Iba1 - Cell 2 - Binary	µm	255	255	52	32	1	5	15	1	1	1	1	NaN	4	41	10.25	10.5	-0.103753	-1.31952	18	5	18	4.27778	6.59259	8	1.02055	3.83255	0.952352	NaN	NaN	NaN	NaN	NaN	NaN	NaN	NaN	NaN	NaN	NaN
BS87 - AP0 - Medial - Iba1 - Cell 3 - Binary	µm	255	255	42	40	1	5	15	1	1	1	3	NaN	3	13	4.33333	5	-0.528005	-1.5	6	6	2	3.71429	2.42857	7	0.794618	1.42302	0.834782	NaN	NaN	NaN	NaN	NaN	NaN	NaN	NaN	NaN	NaN	NaN
BS87 - AP0 - Medial - Iba1 - Cell 4 - Binary	µm	255	255	80	48	1	5	25	1	1	1	6	NaN	15	66	4.4	3	1.2575	-0.0570177	11	5	1.83333	12.1325	5.02811	20	0.286251	-1.19121	0.912876	11.2719	5.418	4.14952	1.87865	1.25805	0.0470591	6	0.955271	0.295365	-1.20242	0.899151
BS87 - AP0 - Medial - Iba1 - Cell 5 - Binary	µm	255	255	53	75	1	5	20	1	1	1	6	NaN	11	76	6.90909	7	-0.114518	-1.61931	9	5	1.5	8.58333	5.68056	15	0.218665	-1.56006	0.85858	9.15203	5	6.83055	1.52534	-0.0980574	-1.55057	8	0.89162	0.131328	-2.41272	0.73941
BS87 - AP1 - Lateral - Iba1 - Cell 1 - Binary	µm	255	255	57	33	1	5	25	1	1	1	8	NaN	15	132	8.8	9	-0.108447	-1.06387	12	7	1.5	8.68182	6.22727	19	11.2543	5.882	8.99106	1.40678	-0.309595	-0.742834	6	0.692709	0.198692	-1.43918	0.919261	0.177222	-1.69378	0.850736
BS87 - AP1 - Lateral - Iba1 - Cell 2 - Binary	µm	255	255	56	54	1	5	30	1	1	1	10	NaN	14	153	10.9286	11.5	-0.376181	-1.06882	17	7	1.7	16.1541	13.4552	24	15.7597	6.589	22.8728	1.57597	-0.612057	-1.0245	6	0.907804	0.267982	-0.478753	0.97441	0.30256	-0.101071	0.960903
BS87 - AP1 - Lateral - Iba1 - Cell 3 - Binary	µm	255	255	50	60	1	5	25	1	1	1	9	NaN	13	177	13.6154	15	-0.646674	-0.959898	21	8	2.33333	-9.83333	-19.4722	17	21.4301	8.023	14.1115	2.38112	-0.619787	-0.897355	7	0.954187	0.3375	0.310345	0.901731	0.320809	0.272646	0.861282
BS87 - AP1 - Lateral - Iba1 - Cell 4 - Binary	µm	255	255	61	77	1	5	25	1	1	1	7	NaN	16	168	10.5	12	-0.777909	-0.578367	17	8	2.42857	4.23077	0.179487	20	15.3365	8.153	10.7174	2.19092	-0.968299	-0.526826	7	0.940855	0.282341	-0.31236	0.945586	0.241496	-0.702336	0.961308
BS87 - AP1 - Lateral - Iba1 - Cell 5 - Binary	µm	255	255	48	66	1	5	30	1	1	1	4	NaN	21	177	8.42857	9	-0.156772	-0.992681	15	16	3.75	13.6429	7.65476	25	12.2004	14.873	8.52508	3.05011	-0.592665	-0.985631	8	0.712233	0.212373	-1.17463	0.93402	0.178246	-1.64964	0.872293
BS87 - AP1 - Medial - Iba1 - Cell 1 - Binary	µm	255	255	62	85	1	5	30	1	1	1	4	NaN	20	76	3.8	3	0.734537	-0.589711	8	6	2	16.9474	4.75439	25	7.51007	5.0735	3.74881	1.87752	0.831363	0.749577	7	0.646756	0.183109	-2.40405	0.819959	0.147981	-3.04303	0.692726
BS87 - AP1 - Medial - Iba1 - Cell 2 - Binary	µm	255	255	49	37	1	5	25	1	1	1	4	NaN	15	61	4.06667	2	0.680194	-1.17735	9	7	2.25	12.5256	4.35897	21	8.69453	7.769	3.8243	2.17363	0.692076	-1.06303	7	0.911588	0.256481	-1.56154	0.89147	0.293563	-1.20623	0.89451
BS87 - AP1 - Medial - Iba1 - Cell 3 - Binary	µm	255	255	51	41	1	5	25	1	1	1	4	NaN	17	90	5.29412	5	0.579141	-0.992121	12	6	3	11.6053	5.33772	21	11.8542	6.355	5.35712	2.96355	0.603911	-0.930456	6	0.965708	0.299993	-0.766291	0.963488	0.33087	-0.439665	0.970979
BS87 - AP1 - Medial - Iba1 - Cell 4 - Binary	µm	255	255	51	47	1	5	20	1	1	1	4	NaN	10	41	4.1	4	0.0873919	-1.20675	6	9	1.5	-Infinity	-Infinity	14	6.07901	9.152	4.26686	1.51975	-0.0615771	-0.938186	6	0.82012	0.28619	-1.47216	0.905329	0.32677	-1.1208	0.826078
BS87 - AP1 - Medial - Iba1 - Cell 5 - Binary	µm	255	255	30	41	1	5	20	1	1	1	4	NaN	9	53	5.88889	5	0.48496	-1.17682	12	7	3	7	5.09877	13	10.8715	6.759	5.71084	2.71787	0.208147	-1.60171	7	0.944355	0.469754	0.361822	0.983718	0.487272	0.490285	0.98264
BS87 - AP2 - Lateral - Iba1 - Cell 1 - Binary	µm	255	255	98	55	1	5	30	1	1	1	9	NaN	24	155	6.45833	5.5	0.218234	-1.3326	12	5	1.33333	12.1333	4.6	28	12.1988	5	6.42968	1.35542	0.330649	-1.39133	8	0.885821	0.213996	-1.30586	0.94159	0.208325	-1.46888	0.903146
BS87 - AP2 - Lateral - Iba1 - Cell 2 - Binary	µm	255	255	78	53	1	5	30	1	1	1	5	NaN	18	93	5.16667	4	1.18035	0.275735	13	7	2.6	15.1159	6.44928	24	11.7379	7.003	4.87254	2.34759	1.15296	-0.15876	8	0.871968	0.215158	-1.67923	0.865511	0.241997	-1.40237	0.875256
BS87 - AP2 - Lateral - Iba1 - Cell 3 - Binary	µm	255	255	78	77	1	5	30	1	1	1	11	NaN	19	193	10.1579	10	-0.169163	-0.593479	17	16	1.54545	10.8571	6.7381	23	15.4951	13.784	10.4875	1.40865	-0.414134	-0.527721	8	0.872488	0.194242	-1.31594	0.886305	0.155294	-1.73495	0.915842
BS87 - AP2 - Lateral - Iba1 - Cell 4 - Binary	µm	255	255	84	58	1	5	25	1	1	1	7	NaN	16	115	7.1875	5.5	0.576469	-0.810091	16	8	2.28571	10.8571	7.11905	20	14.5277	8.632	7.13511	2.07539	0.284095	-1.2038	6	0.930465	0.308623	-0.422921	0.969869	0.31324	-0.375123	0.94821
BS87 - AP2 - Lateral - Iba1 - Cell 5 - Binary	µm	255	255	73	68	1	5	25	1	1	1	12	NaN	19	196	10.3158	11	0.0583214	-1.3028	19	6	1.58333	8.10714	5.55952	23	19.4322	7.089	10.5736	1.61935	0.0733145	-1.2108	6	0.96033	0.278887	-0.216172	0.987215	0.278144	-0.180629	0.987733
BS87 - AP2 - Lateral - Iba1 - Cell 6 - Binary	µm	255	255	85	61	1	5	30	1	1	1	11	NaN	19	277	14.5789	15	-0.768284	-0.102858	23	16	2.09091	18.5556	20.8788	24	20.6433	16.186	14.2039	1.87666	-1.2273	0.407996	7	0.914872	0.229291	-0.487301	0.914596	0.188906	-0.932216	0.922846
BS87 - AP2 - Medial - Iba1 - Cell 1 - Binary	µm	255	255	78	78	1	5	30	1	1	1	6	NaN	18	129	7.16667	7	-0.253103	-1.50044	11	6	1.83333	17.6667	8.44608	27	11.1458	6.086	6.59759	1.85763	-0.487231	-1.3966	7	0.861006	0.238564	-1.08238	0.963448	0.258247	-0.862929	0.953637
BS87 - AP2 - Medial - Iba1 - Cell 2 - Binary	µm	255	255	83	74	1	5	25	1	1	1	6	NaN	18	153	8.5	8	0.0231356	-0.871291	15	9	2.5	4.25	1.29167	23	13.8793	8.202	8.34711	2.31321	-0.18261	-1.05956	8	0.803965	0.259539	-0.677557	0.953971	0.26209	-0.664475	0.926248
BS87 - AP2 - Medial - Iba1 - Cell 3 - Binary	µm	255	255	83	96	1	5	30	1	1	1	8	NaN	19	133	7	6	0.289598	-0.973684	13	7	1.625	13.2105	6.76316	23	11.6804	6.199	7.10461	1.46004	0.125246	-1.37547	8	0.761536	0.236309	-1.10817	0.943953	0.242956	-1.05179	0.932094
BS87 - AP2 - Medial - Iba1 - Cell 4 - Binary	µm	255	255	93	91	1	5	25	1	1	1	7	NaN	16	104	6.5	8.5	-0.463359	-1.43273	11	10	1.57143	-37	-29.4167	22	10.3079	11.722	6.28868	1.47256	-0.562984	-1.41496	6	0.968552	0.305728	-0.548173	0.94953	0.315056	-0.356815	0.935031
BS87 - AP2 - Medial - Iba1 - Cell 5 - Binary	µm	255	255	72	68	1	5	25	1	1	1	5	NaN	14	122	8.71429	8	0.382611	-0.513374	13	7	2.6	4.89744	5.12821	18	11.8094	8.94	8.96872	2.36188	-0.431705	0.128242	7	0.679625	0.231317	-1.10754	0.958759	0.224888	-1.16796	0.930549
BS88 - AP0 - Lateral - Iba1 - Cell 1 - Binary	µm	255	255	64	67	1	5	25	1	1	1	4	NaN	15	58	3.86667	4	0.119119	-1.46426	6	9	1.5	13.3158	4.01754	22	6.00365	9.814	3.58744	1.50091	0.0321684	-1.33181	7	0.779308	0.230559	-1.86731	0.951011	0.247295	-1.70128	0.925289
BS88 - AP0 - Lateral - Iba1 - Cell 2 - Binary	µm	255	255	53	44	1	5	15	1	1	1	5	NaN	7	57	8.14286	9	-0.580525	-1.10094	13	6	2.6	4.70588	4.16667	11	15.2713	5.5	8.84642	3.05427	-0.581352	-1.10067	8	1	0.537059	0.980764	0.916375	NaN	NaN	NaN
BS88 - AP0 - Lateral - Iba1 - Cell 3 - Binary	µm	255	255	96	59	1	5	30	1	1	1	7	NaN	17	137	8.05882	8	0.325644	-0.428539	16	9	2.28571	13.3396	8.88679	22	14.0131	8.381	7.81543	2.00187	0.0843106	-0.863524	7	0.882461	0.252939	-0.837216	0.971519	0.251034	-0.87305	0.95184
BS88 - AP0 - Lateral - Iba1 - Cell 4 - Binary	µm	255	255	127	51	1	5	40	1	1	1	7	NaN	24	119	4.95833	4.5	0.42338	-0.934568	11	5	1.57143	18.86	5.64	34	10.9457	5	4.38178	1.56368	0.360418	-1.04771	7	0.907927	0.186002	-1.90831	0.92377	0.200003	-1.82888	0.936219
BS88 - AP0 - Lateral - Iba1 - Cell 5 - Binary	µm	255	255	51	78	1	5	20	1	1	1	5	NaN	9	23	2.55556	2	1.78182	2.26637	7	5	1.4	8.16667	3.20139	13	6.9801	5	2.28641	1.39602	2.03884	2.985	7	0.924292	0.338946	-1.63116	0.736905	0.313535	-1.81751	0.635257
BS88 - AP0 - Lateral - Iba1 - Cell 6 - Binary	µm	255	255	53	35	1	5	25	1	1	1	5	NaN	13	53	4.07692	3	0.822788	-0.888839	9	6	1.8	10.8413	3.93651	21	9.52032	5.632	3.59259	1.90406	1.03581	-0.23932	8	0.81935	0.249435	-1.71251	0.829747	0.264452	-1.68019	0.744443
BS88 - AP0 - Medial - Iba1 - Cell 1 - Binary	µm	255	255	39	68	1	5	20	1	1	1	7	NaN	9	62	6.88889	7	1.0797	1.25338	13	5	1.85714	8.30435	7.07971	13	13.0017	5	6.62615	1.85738	1.07938	1.25831	7	0.99997	0.327591	-0.638021	0.883106	0.297666	-0.857476	0.836584
BS88 - AP0 - Medial - Iba1 - Cell 2 - Binary	µm	255	255	52	91	1	5	30	1	1	1	7	NaN	20	172	8.6	8.5	0.0859256	-1.33014	16	5	2.28571	12.5758	7.69697	24	16.1302	5	8.53268	2.30432	0.121185	-1.18573	8	0.959891	0.249014	-0.688491	0.984438	0.246132	-0.777892	0.976687
BS88 - AP0 - Medial - Iba1 - Cell 3 - Binary	µm	255	255	57	90	1	5	25	1	1	1	5	NaN	17	66	3.88235	4	0.935327	0.273156	8	13	1.6	14.5185	4.7963	21	7.03143	5	3.84323	1.40629	0.423661	0.669547	7	0.52446	0.228201	-1.87449	0.908637	0.226421	-1.97708	0.885287
BS88 - AP0 - Medial - Iba1 - Cell 4 - Binary	µm	255	255	106	65	1	5	40	1	1	1	9	NaN	30	260	8.66667	10	0.00378004	-1.04227	16	17	1.77778	17.5556	7.37037	35	14.3587	6.591	8.53452	1.59541	-0.392155	-1.07855	7	0.741303	0.171162	-1.47823	0.952919	0.164081	-1.66988	0.911852
BS88 - AP1 - Lateral - Iba1 - Cell 1 - Binary	µm	255	255	93	26	1	5	25	1	1	1	2	NaN	11	40	3.63636	3	1.64555	2.14635	8	5	4	10.1167	4.38333	15	8.01367	5	3.48053	4.00683	1.84209	2.64228	8	0.95317	0.308916	-1.33753	0.914191	0.294644	-1.60308	0.91036
BS88 - AP1 - Lateral - Iba1 - Cell 2 - Binary	µm	255	255	59	47	1	5	20	1	1	1	4	NaN	10	84	8.4	7	0.316984	-1.49437	15	5	3.75	6.77778	5.99259	14	16.9929	5.553	8.47354	4.24824	0.769204	-0.526637	8	0.835203	0.365716	-0.0845677	0.88479	0.358411	-0.22088	0.750927
BS88 - AP1 - Lateral - Iba1 - Cell 3 - Binary	µm	255	255	47	51	1	5	15	1	1	1	6	NaN	8	47	5.875	6	-0.292493	-0.893973	9	6	1.5	5	3.24444	12	9.26245	5.559	6.12043	1.54374	-0.339092	-0.837229	6	0.974327	0.426168	-0.0412391	0.979367	0.388149	-0.307376	0.990774
BS88 - AP1 - Lateral - Iba1 - Cell 4 - Binary	µm	255	255	67	45	1	5	20	1	1	1	7	NaN	11	97	8.81818	9	-0.524015	-0.741926	13	10	1.85714	-13.3333	-14.8333	15	10.7904	9.864	9.27069	1.54148	-1.68566	2.05589	6	0.596451	0.289125	-0.64625	0.910421	0.234197	-1.06922	0.846071
BS88 - AP1 - Lateral - Iba1 - Cell 5 - Binary	µm	255	255	43	33	1	5	35	1	1	1	6	NaN	18	109	6.05556	5.5	1.09333	0.714289	14	5	2.33333	30.1429	14.5	32	13.8691	5	-6.52276	2.31151	1.26617	1.49062	6	0.852466	0.200075	-1.72004	0.89062	0.215693	-1.61846	0.874159
BS88 - AP1 - Lateral - Iba1 - Cell 6 - Binary	µm	255	255	72	41	1	5	30	1	1	1	7	NaN	20	167	8.35	7.5	0.171799	-1.26744	16	7	2.28571	11.9091	6.98485	25	15.1471	6.52	8.37726	2.16386	0.0934903	-1.01874	7	0.872087	0.230201	-0.98153	0.918249	0.268198	-0.586146	0.935493
BS88 - AP1 - Lateral - Iba1 - Cell 7 - Binary	µm	255	255	75	52	1	5	20	1	1	1	4	NaN	12	61	5.08333	4	1.48526	1.5602	13	5	3.25	10.011	6.27839	16	12.9737	5	4.73473	3.24343	1.51582	1.58113	8	0.989581	0.322409	-0.854092	0.887895	0.327922	-0.945284	0.864967
BS88 - AP1 - Medial - Iba1 - Cell 1 - Binary	µm	255	255	103	56	1	5	25	1	1	1	9	NaN	16	92	5.75	5	0.646588	-0.0653124	13	5	1.44444	11.5882	6.29412	20	12.1887	5	5.66826	1.3543	0.592684	0.445339	7	0.768517	0.281498	-0.938264	0.91492	0.249017	-1.35348	0.878605
BS88 - AP1 - Medial - Iba1 - Cell 2 - Binary	µm	255	255	64	37	1	5	20	1	1	1	6	NaN	10	51	5.1	5	1.12436	0.826936	12	5	2	8.54286	5.76667	14	12.0667	5	4.77225	2.01112	1.1824	1.05313	8	0.985578	0.39978	-0.267781	0.966255	0.35181	-0.757572	0.947997
BS88 - AP1 - Medial - Iba1 - Cell 3 - Binary	µm	255	255	97	74	1	5	30	1	1	1	7	NaN	21	141	6.71429	7	-0.278413	-1.28223	11	6	1.57143	-Infinity	-Infinity	25	11.438	6.587	6.8332	1.634	-0.378016	-0.898559	8	0.866931	0.225335	-1.24827	0.913176	0.184926	-1.78525	0.838201
BS88 - AP1 - Medial - Iba1 - Cell 4 - Binary	µm	255	255	90	65	1	5	30	1	1	1	2	NaN	18	116	6.44444	5	0.633134	-0.894846	15	5	7.5	12.5192	6.49359	24	15.1483	5	5.92232	7.57413	0.725015	-0.834933	8	0.949271	0.267927	-0.853669	0.926753	0.276745	-0.822072	0.908196
BS88 - AP1 - Medial - Iba1 - Cell 5 - Binary	µm	255	255	36	63	1	5	20	1	1	1	6	NaN	11	96	8.72727	4	0.531016	-1.28652	20	6	3.33333	7.98889	7.91111	15	18.36	6.319	8.78483	3.06001	0.433644	-1.50828	8	0.926224	0.429907	0.545627	0.931541	0.547322	1.56649	0.965904
BS88 - AP2 - Lateral - Iba1 - Cell 1 - Binary	µm	255	255	44	43	1	5	30	1	1	1	6	NaN	18	89	4.94444	4	0.750436	-0.586088	10	5	1.66667	14.1818	5.62879	22	9.77357	5	4.82577	1.62893	0.663945	-0.77864	6	0.93475	0.239659	-1.4449	0.937202	0.236953	-1.54732	0.928392
BS88 - AP2 - Lateral - Iba1 - Cell 2 - Binary	µm	255	255	76	88	1	5	25	1	1	1	6	NaN	19	135	7.10526	5	0.824194	-0.685363	19	7	3.16667	12.9551	8.16854	23	17.1913	6.333	7.05925	2.86522	0.769544	-0.899449	7	0.933512	0.286771	-0.555987	0.936012	0.317653	-0.251939	0.959107
BS88 - AP2 - Lateral - Iba1 - Cell 3 - Binary	µm	255	255	48	73	1	5	25	1	1	1	8	NaN	10	72	7.2	7	-0.0127784	-1.24589	13	8	1.625	23.0556	18.3333	19	11.0083	5.235	21.3585	1.37603	-0.30548	-1.54759	8	0.825753	0.332187	-0.487221	0.920513	0.457993	0.565308	0.894667
BS88 - AP2 - Lateral - Iba1 - Cell 4 - Binary	µm	255	255	45	41	1	5	15	1	1	1	5	NaN	5	27	5.4	5	0.12244	-1.17029	9	6	1.8	4.78571	3.78571	9	NaN	NaN	NaN	NaN	NaN	NaN	NaN	NaN	0.601982	0.78604	0.915954	NaN	NaN	NaN
BS88 - AP2 - Lateral - Iba1 - Cell 5 - Binary	µm	255	255	74	59	1	5	15	1	1	1	6	NaN	9	72	8	8	0.258097	-0.635276	13	6	2.16667	8	7.42424	13	13.8661	5.603	8.32335	2.31102	0.213425	-0.529419	8	0.956517	0.349019	-0.287149	0.968701	0.342168	-0.33739	0.955394
BS88 - AP2 - Medial - Iba1 - Cell 1 - Binary	µm	255	255	83	80	1	5	30	1	1	1	5	NaN	16	117	7.3125	8.5	-0.376583	-1.4169	11	5	2.2	16.0794	8.90476	23	11.0208	5	6.44112	2.20417	-0.409668	-1.3206	7	0.866839	0.25692	-0.922247	0.940321	0.285087	-0.647327	0.947325
BS88 - AP2 - Medial - Iba1 - Cell 2 - Binary	µm	255	255	49	48	1	5	15	1	1	1	4	NaN	3	9	3	3	0	-1.5	4	5	1	4	2	7	NaN	NaN	NaN	NaN	NaN	NaN	NaN	NaN	0.683046	0.448158	0.999326	NaN	NaN	NaN
BS88 - AP2 - Medial - Iba1 - Cell 3 - Binary	µm	255	255	47	39	1	5	15	1	1	1	4	NaN	6	31	5.16667	5	0.0338433	-1.95184	9	5	2.25	5	3.13793	10	NaN	NaN	NaN	NaN	NaN	NaN	NaN	NaN	0.648483	1.14936	0.92097	NaN	NaN	NaN
BS42 - AP0 - Lateral - Cell 1 - Binary	µm	255	255	59	39	1	5	25	1	1	1	5	NaN	17	64	3.76471	3	1.72345	2.64269	10	5	2	16.4869	5.43446	24	9.63651	5	3.45006	1.9273	2.07331	3.75232	7	0.794704	0.194947	-2.27549	0.826946	0.204443	-2.3265	0.868402
BS42 - AP0 - Medial - Cell 1 - Binary	µm	255	255	90	86	1	5	45	1	1	1	5	NaN	37	256	6.91892	7	0.184873	-1.22647	14	10	2.8	20.7222	6.49537	41	11.0897	10.066	7.00318	2.21794	-0.20836	-1.49168	8	0.686394	0.15443	-1.8537	0.946332	0.158964	-1.79597	0.930645
BS42 - AP0 - Medial - Cell 2 - Binary	µm	255	255	83	86	1	5	40	1	1	1	5	NaN	29	175	6.03448	6	-0.153626	-1.01021	10	17	2	19.3759	5.80142	36	8.8677	7.445	5.89294	1.77354	-0.484128	-1.13904	7	0.660165	0.155551	-2.13116	0.939397	0.157484	-2.11511	0.909226
BS42 - AP0 - Medial - Cell 3 - Binary	µm	255	255	75	115	1	5	25	1	1	1	3	NaN	16	88	5.5	5	1.08334	0.146482	11	6	3.66667	13.4651	6.34884	20	10.9954	6.448	5.6187	3.66513	1.21019	0.0516628	6	0.898495	0.242892	-1.39163	0.90747	0.273289	-1.0906	0.904268
BS42 - AP1 - Lateral - Cell 1 - Binary	µm	255	255	87	77	1	5	30	1	1	1	4	NaN	19	94	4.94737	4	0.824653	0.272743	10	12	2.5	17.1034	6.1954	25	7.99318	10.261	4.82316	1.9983	0.235976	-1.23421	8	0.804653	0.203616	-1.8609	0.971446	0.214512	-1.72572	0.959766
BS42 - AP1 - Lateral - Cell 2 - Binary	µm	255	255	78	99	1	5	25	1	1	1	4	NaN	18	117	6.5	6.5	0.182987	-1.21231	13	12	3.25	10.4043	4.99291	23	12.1329	12.331	6.34644	3.03321	0.0558014	-1.41354	7	0.885451	0.259656	-0.992859	0.924634	0.267049	-0.925995	0.879316
BS42 - AP1 - Lateral - Cell 3 - Binary	µm	255	255	92	61	1	5	20	1	1	1	3	NaN	9	34	3.77778	3	0.656841	-0.557221	8	6	2.66667	8.51613	3.69892	16	7.8647	5.982	3.15026	2.62157	0.650223	-0.600812	6	0.983703	0.352018	-0.981812	0.951825	0.344398	-1.03997	0.921416
BS42 - AP1 - Medial - Cell 1 - Binary	µm	255	255	90	74	1	5	40	1	1	1	5	NaN	32	275	8.59375	10	0.274135	-1.20335	19	13	3.8	19.2437	8.83908	36	16.6355	13.152	8.67388	3.32709	0.206403	-1.43553	8	0.928199	0.179882	-1.32399	0.957191	0.197295	-1.0478	0.953455
BS42 - AP1 - Medial - Cell 2 - Binary	µm	255	255	103	82	1	5	30	1	1	1	4	NaN	18	127	7.05556	6.5	0.558241	-0.47509	14	9	3.5	13.1	7.43333	22	13.2401	8.159	7.25724	3.31001	0.548574	-0.497953	7	0.872509	0.238074	-1.12509	0.95341	0.250984	-0.955455	0.951156
BS42 - AP1 - Medial - Cell 3 - Binary	µm	255	255	132	72	1	5	45	1	1	1	3	NaN	27	105	3.88889	3	3.11811	11.2689	15	12	5	26.4235	7.27687	39	6.77328	12.209	3.5167	2.25776	0.382234	-1.05218	7	0.414428	0.138593	-2.79242	0.903685	0.141181	-2.83064	0.87896
BS42 - AP2 - Lateral - Cell 1 - Binary	µm	255	255	86	51	1	5	30	1	1	1	3	NaN	18	68	3.77778	3	0.652584	-0.772589	7	5	2.33333	16.0909	4.36364	23	6.52996	5	3.68216	2.17665	0.367886	-0.109998	8	0.53012	0.213417	-2.04682	0.900375	0.205324	-2.2212	0.856904
BS42 - AP2 - Lateral - Cell 2 - Binary	µm	255	255	130	75	1	5	30	1	1	1	5	NaN	23	154	6.69565	6	1.20588	1.53294	15	10	3	19.84	9.34333	27	10.9595	9.932	6.74621	2.1919	0.84971	-0.501375	8	0.56893	0.174914	-1.85464	0.931554	0.189099	-1.68414	0.909126
BS42 - AP2 - Lateral - Cell 3 - Binary	µm	255	255	60	65	1	5	30	1	1	1	3	NaN	14	53	3.78571	3.5	0.541188	-0.602138	8	9	2.66667	16.08	4.74667	25	6.10833	5	3.20245	2.03611	-0.0671862	-1.58002	7	0.80758	0.232776	-1.79961	0.958917	0.253105	-1.64718	0.958125
BS42 - AP2 - Medial - Cell 1 - Binary	µm	255	255	90	76	1	5	25	1	1	1	5	NaN	19	146	7.68421	8	-0.0239207	-0.970988	12	7	2.4	9.5	5.3125	23	11.1976	6.247	7.83166	2.23952	-0.178836	-1.13627	8	0.887238	0.20117	-1.45393	0.932196	0.185712	-1.66238	0.889887
BS42 - AP2 - Medial - Cell 2 - Binary	µm	255	255	59	70	1	5	30	1	1	1	3	NaN	14	48	3.42857	2.5	1.7016	2.13714	10	16	3.33333	14.4944	4.4794	25	6.27349	15.079	3.85555	2.09116	0.337878	-1.35798	8	0.559557	0.153395	-3.03834	0.714308	0.113758	-3.60097	0.402655
BS1016R - AP0 - Lateral - Cell 1 - Binary	µm	255	255	83	81	1	5	30	1	1	1	7	NaN	21	142	6.7619	7	0.119646	-0.932453	13	9	1.85714	11.6047	5.21705	26	11.4731	9.762	6.55297	1.63901	-0.203731	-1.21236	8	0.813372	0.23658	-1.07083	0.951983	0.242496	-0.978679	0.944518
BS1016R - AP0 - Lateral - Cell 2 - Binary	µm	255	255	65	79	1	5	30	1	1	1	6	NaN	20	169	8.45	8.5	0.112029	-0.587809	16	15	2.66667	13.9877	8.5679	24	12.5931	9.851	8.73297	2.09885	-0.605133	-0.77501	8	0.72786	0.207616	-1.29243	0.929388	0.190244	-1.3963	0.931529
BS1016R - AP0 - Lateral - Cell 3 - Binary	µm	255	255	99	109	1	5	36	1	1	1	7	NaN	28	174	6.21429	5	0.525557	-1.06841	13	13	1.85714	19.7963	6.94444	33	12.2651	5	6.03992	1.75216	0.44988	-1.44044	8	0.857785	0.176975	-1.75322	0.926192	0.175352	-1.87264	0.906164
BS1016R - AP0 - Medial - Cell 1 - Binary	µm	255	255	72	44	1	5	30	1	1	1	5	NaN	23	150	6.52174	5	0.509033	-1.03007	15	7	3	15.3393	7.1994	27	12.9381	8.518	6.51918	2.58763	0.618185	-1.30286	8	0.891312	0.224697	-1.21228	0.924273	0.235361	-1.12814	0.89376
BS1016R - AP0 - Medial - Cell 2 - Binary	µm	255	255	61	46	1	5	35	1	1	1	7	NaN	17	99	5.82353	7	-0.0721176	-0.935907	11	9	1.57143	18.1407	7.37037	30	8.88163	8.58	-0.827762	1.2688	-0.2691	-1.35561	6	0.816925	0.222756	-1.51411	0.919647	0.268326	-1.00253	0.943953
BS1016R - AP0 - Medial - Cell 3 - Binary	µm	255	255	73	81	1	5	25	1	1	1	6	NaN	18	118	6.55556	7	-0.0506585	-0.926787	12	10	2	13	6.38889	23	10.4436	8.548	6.2264	1.74061	-0.324715	-0.882032	8	0.884971	0.246457	-1.07486	0.965375	0.250253	-1.06122	0.954028
BS1016R - AP0 - Medial - Cell 4 - Binary	µm	255	255	59	86	1	5	40	1	1	1	6	NaN	20	130	6.5	6.5	-0.253069	-1.01566	11	8	1.83333	18.5907	7.09705	33	10.1183	5	12.9851	1.68639	-0.766284	-0.0447057	7	0.76343	0.197587	-1.61152	0.937739	0.189818	-1.76693	0.88286
BS1016R - AP0 - Medial - Cell 5 - Binary	µm	255	255	86	83	1	5	35	1	1	1	7	NaN	22	170	7.72727	8	0.152166	-1.07029	16	9	2.28571	14.4703	7.70776	27	13.0429	9.188	7.71568	1.86327	-0.294053	-1.26207	7	0.847415	0.225533	-1.0524	0.969707	0.241282	-0.794363	0.961186
BS1016R - AP0 - Medial - Cell 6 - Binary	µm	255	255	101	73	1	5	25	1	1	1	9	NaN	18	164	9.11111	10	-0.383882	-0.685858	16	5	1.77778	13.0526	7.68421	23	16.3343	5	8.77792	1.81493	-0.400532	0.278773	8	0.825057	0.238049	-0.860962	0.936091	0.211456	-1.21243	0.900456
BS1016R - AP0 - Medial - Cell 7 - Binary	µm	255	255	66	80	1	5	30	1	1	1	7	NaN	22	145	6.59091	7	-0.388912	-0.984821	11	7	1.57143	16.6667	7.51515	27	9.44695	6.928	6.44117	1.34956	-0.688591	-0.936448	7	0.82225	0.215417	-1.31476	0.976326	0.201919	-1.5031	0.955309
BS1016R - AP0 - Medial - Cell 8 - Binary	µm	255	255	102	101	1	5	30	1	1	1	7	NaN	20	157	7.85	8	-0.253801	-0.26051	13	9	1.85714	-164.333	-71.3333	24	10.6301	8.97	7.91949	1.51858	0.1207	-1.45728	8	0.544286	0.193013	-1.50955	0.929452	0.204637	-1.389	0.910395
BS1016R - AP1 - Lateral - Cell 1 - Binary	µm	255	255	74	68	1	5	30	1	1	1	2	NaN	22	121	5.5	5	0.602661	-1.0961	10	5	5	12.2	3.46667	26	11.3238	6.077	5.50954	5.66191	0.840587	-0.0268381	8	0.756041	0.209616	-1.60921	0.901474	0.192006	-1.95143	0.815387
BS1016R - AP1 - Lateral - Cell 2 - Binary	µm	255	255	121	143	1	5	35	1	1	1	5	NaN	27	159	5.88889	6	0.626909	0.348433	13	14	2.6	21.1026	7.53846	32	9.21403	12.647	5.70224	1.84281	-0.317621	-0.379359	8	0.591748	0.169559	-1.9875	0.928851	0.161717	-2.15266	0.882961
BS1016R - AP1 - Lateral - Cell 3 - Binary	µm	255	255	66	93	1	5	30	1	1	1	8	NaN	13	111	8.53846	10	-0.135445	-1.52191	16	8	2	7.34483	5.45402	17	14.1883	5	8.57024	1.77354	-0.247072	-1.68227	8	0.924123	0.381306	0.28074	0.95813	0.382691	0.314476	0.916233
BS1016R - AP1 - Lateral - Cell 4 - Binary	µm	255	255	49	59	1	5	25	1	1	1	6	NaN	11	48	4.36364	3	0.666002	-1.04197	9	5	1.5	8.07143	3.40476	17	8.98159	5	4.10865	1.49693	0.418936	-1.2859	6	0.88886	0.332855	-0.950421	0.899661	0.415722	-0.315514	0.890684
BS1016R - AP1 - Medial - Cell 1 - Binary	µm	255	255	169	78	1	5	60	1	1	1	10	NaN	44	306	6.95455	5	0.729396	-0.506058	17	11	1.7	24.3356	6.5	54	15.8956	13.164	6.48112	1.58956	0.776784	-0.797864	8	0.886936	0.130193	-2.20978	0.927784	0.139682	-2.03221	0.89953
BS1016R - AP1 - Medial - Cell 2 - Binary	µm	255	255	64	57	1	5	25	1	1	1	6	NaN	18	85	4.72222	5	0.421391	-0.679618	9	6	1.5	14.4483	5.37931	22	9.52365	5.738	4.85363	1.58728	0.603045	0.309926	8	0.756227	0.214719	-1.82552	0.867258	0.208356	-1.93773	0.789519
BS1016R - AP1 - Medial - Cell 3 - Binary	µm	255	255	116	149	1	5	40	1	1	1	4	NaN	25	98	3.92	3	0.947053	-0.0204226	9	14	2.25	20.9211	4.72807	36	7.03442	12.256	3.5662	1.7586	0.485228	-1.15678	8	0.638175	0.154312	-2.65497	0.893081	0.165747	-2.54728	0.882
BS1016R - AP2 - Lateral - Cell 1 - Binary	µm	255	255	67	66	1	5	30	1	1	1	5	NaN	9	76	8.44444	10	-0.687276	-0.806427	13	8	2.6	4.54545	3.22727	13	12.0392	9.289	8.79375	2.40784	-1.01303	-0.0462595	6	0.800916	0.374742	-0.072475	0.856797	0.306454	-0.573255	0.839265
BS1016R - AP2 - Lateral - Cell 2 - Binary	µm	255	255	93	73	1	5	35	1	1	1	6	NaN	26	270	10.3846	10.5	0.297538	-0.878931	22	15	3.66667	16.8159	11.005	30	18.5562	13.599	10.5302	3.0927	0.0147402	-1.36435	7	0.914334	0.201428	-0.957646	0.980743	0.202498	-0.930637	0.971912
BS1016R - AP2 - Lateral - Cell 3 - Binary	µm	255	255	68	69	1	5	30	1	1	1	5	NaN	19	210	11.0526	12	0.0637605	-1.55697	21	10	4.2	9.22414	6.54598	24	19.8873	11.639	11.0102	3.97746	0.0804209	-1.54144	8	0.943098	0.234675	-0.727599	0.932573	0.251559	-0.458944	0.923771
BS1016R - AP2 - Lateral - Cell 4 - Binary	µm	255	255	88	96	1	5	35	1	1	1	6	NaN	20	117	5.85	5.5	0.257862	-1.19854	12	6	2	13	4.87179	28	9.24705	6.316	5.16051	1.54117	-0.306681	-1.43547	8	0.671308	0.218491	-1.46586	0.939737	0.240428	-1.27714	0.903628
BS1016R - AP2 - Medial - Cell 1 - Binary	µm	255	255	136	34	1	5	25	1	1	1	4	NaN	18	107	5.94444	6	-0.318862	-1.02838	9	15	2.25	13.6667	5.97778	22	8.16879	5	5.9714	2.0422	-0.83549	-0.0754881	8	0.692352	0.201581	-1.76039	0.888761	0.158024	-2.2932	0.854533
BS1016R - AP2 - Medial - Cell 2 - Binary	µm	255	255	87	92	1	5	39.7256	1	1	1	2	NaN	11	84	7.63636	8	0.243421	-1.20723	12	5	6	10.25	7.875	15	12.3853	5.197	7.60085	6.19263	0.19504	-1.04678	6	0.937159	0.300437	-0.65966	0.947361	0.303841	-0.696109	0.90983
BS1016R - AP2 - Medial - Cell 3 - Binary	µm	255	255	73	43	1	5	25	1	1	1	3	NaN	14	117	8.35714	9	0.2505	-0.0395371	15	10	5	11.9231	8.99145	18	11.875	10.675	8.55021	3.95833	-0.579674	-0.579813	8	0.742679	0.254669	-0.913462	0.953341	0.222668	-1.22084	0.924475
BS1016R - AP2 - Medial - Cell 4 - Binary	µm	255	255	99	108	1	5	35	1	1	1	6	NaN	28	234	8.35714	8.5	0.244818	-0.912776	17	14	2.83333	19.9249	9.57277	33	13.9704	11.201	8.2747	2.32841	0.0582401	-1.3256	8	0.835574	0.180218	-1.41902	0.971186	0.18339	-1.37303	0.956626
BS1016R - AP2 - Medial - Cell 5 - Binary	µm	255	255	64	95	1	5	30	1	1	1	6	NaN	21	160	7.61905	7	0.424588	-0.958899	14	8	2.33333	15	7.66667	25	12.8649	6.818	7.68739	2.14415	0.32176	-1.04929	8	0.862796	0.219224	-1.15286	0.953986	0.219198	-1.22887	0.94693
BS1016R - AP2 - Medial - Cell 6 - Binary	µm	255	255	77	77	1	5	30	1	1	1	6	NaN	20	149	7.45	4.5	0.905984	-0.831891	20	8	3.33333	12.2129	6.66265	26	20.0989	6.475	6.825	3.34982	0.933732	-0.694485	8	0.961264	0.278704	-0.589377	0.922251	0.316425	-0.231489	0.921123
BS1016R - AP2 - Medial - Cell 7 - Binary	µm	255	255	84	107	1	5	40	1	1	1	6	NaN	26	137	5.26923	5	0.624676	-0.499189	12	5	2	19.2258	5.46237	39	11.1576	5	4.31553	1.85961	0.513662	-0.4998	8	0.824188	0.168519	-2.07294	0.911689	0.187188	-1.91484	0.943417
BS1018B - AP0 - Lateral - Cell 1 - Binary	µm	255	255	122	140	1	5	35	1	1	1	5	NaN	25	160	6.4	7	-0.124104	-0.257191	12	12	2.4	24.8125	9.25	29	7.96806	12.873	6.56925	1.59361	-1.33999	0.606267	7	0.510107	0.151248	-2.25306	0.915662	0.129727	-2.52367	0.890692
BS1018B - AP0 - Lateral - Cell 2 - Binary	µm	255	255	92	104	1	5	35	1	1	1	5	NaN	21	129	6.14286	6	-0.0549955	-1.12465	10	7	2	17.625	7.10417	26	10.1367	7.443	6.02292	2.02734	0.0336031	-0.734132	7	0.794514	0.206505	-1.54668	0.946594	0.210497	-1.49596	0.925004
BS1018B - AP0 - Lateral - Cell 3 - Binary	µm	255	255	109	78	1	5	25	1	1	1	5	NaN	17	95	5.58824	5	0.456941	-1.12314	10	14	2	15.7407	6.87037	21	8.40338	5	5.5675	1.68068	-0.551693	-0.89466	8	0.585151	0.224311	-1.55496	0.934974	0.216365	-1.69189	0.89702
BS1018B - AP0 - Lateral - Cell 4 - Binary	µm	255	255	87	122	1	5	45	1	1	1	3	NaN	27	128	4.74074	4	0.786761	-0.43344	9	16	3	22.8919	6.08108	38	7.35258	22.195	4.04164	2.45086	-0.182138	-0.54943	7	0.55755	0.131364	-2.83944	0.89146	0.112553	-3.19714	0.778219
BS1018B - AP0 - Lateral - Cell 5 - Binary	µm	255	255	114	127	1	5	30	1	1	1	3	NaN	23	81	3.52174	3	1.0545	0.00853049	7	6	2.33333	24.3571	4.90476	29	6.77652	6.575	3.50623	2.25884	1.34283	0.749205	7	0.699092	0.169988	-2.50243	0.903679	0.16596	-2.67808	0.867363
BS1018B - AP0 - Medial - Cell 1 - Binary	µm	255	255	142	66	1	5	55	1	1	1	5	NaN	39	206	5.28205	5	0.518486	-0.677202	13	21	2.6	29.1529	6.8104	50	9.5849	19.02	4.89063	1.91698	0.113758	-1.37799	7	0.781822	0.127629	-2.61958	0.918184	0.13711	-2.52416	0.914848
BS1018B - AP0 - Medial - Cell 2 - Binary	µm	255	255	150	139	1	5	50	1	1	1	4	NaN	41	217	5.29268	5	0.723916	-0.731141	13	13	3.25	25.6833	5.76458	48	10.7097	12.932	5.10758	2.67743	0.403865	-1.48408	7	0.822392	0.139125	-2.34601	0.919964	0.150274	-2.17231	0.895563
BS1018B - AP0 - Medial - Cell 3 - Binary	µm	255	255	82	130	1	5	30	1	1	1	5	NaN	23	186	8.08696	8	-0.499605	-0.757823	13	16	2.6	18.4167	9.89583	27	11.2164	16.861	8.17399	2.24327	-1.0516	-0.385502	8	0.804513	0.203525	-1.26821	0.947672	0.169602	-1.74753	0.926008
BS1018B - AP1 - Lateral - Cell 1 - Binary	µm	255	255	63	86	1	5	25	1	1	1	2	NaN	13	38	2.92308	3	0.729682	-0.382299	7	6	3.5	10.3485	3.2803	18	7.50624	5.659	3.00049	3.75312	0.867779	0.0634453	8	0.949697	0.276311	-1.87119	0.751887	0.278337	-1.93656	0.60668
BS1018B - AP1 - Lateral - Cell 2 - Binary	µm	255	255	97	141	1	5	50	1	1	1	4	NaN	34	195	5.73529	5	0.7183	-0.495111	15	6	3.75	26.4184	7.61939	46	12.8385	6.88	5.07597	3.20964	0.646264	-0.19711	7	0.702738	0.141364	-2.34453	0.883971	0.146257	-2.41551	0.854482
BS1018B - AP1 - Lateral - Cell 3 - Binary	µm	255	255	55	95	1	5	30	1	1	1	6	NaN	16	73	4.5625	4	1.39734	0.895983	12	8	2	15.8352	6.14176	26	10.3162	5	3.86735	1.71937	0.503245	-0.737942	7	0.780548	0.215646	-1.86287	0.881505	0.230308	-1.82071	0.858457
BS1018B - AP1 - Lateral - Cell 4 - Binary	µm	255	255	73	103	1	5	30	1	1	1	1	NaN	19	60	3.15789	3	0.552618	-0.606608	6	5	6	16.2727	3.62121	24	5.99119	5	3.06669	5.99119	0.632842	0.745898	7	0.622923	0.199409	-2.34187	0.90161	0.192615	-2.52075	0.881528
BS1018B - AP1 - Lateral - Cell 5 - Binary	µm	255	255	46	90	1	5	55	1	1	1	2	NaN	36	174	4.83333	4	1.45298	2.02911	14	16	7	31.755	7.56589	49	8.88068	15.433	4.46662	4.44034	0.351765	-0.552875	7	0.57676	0.102906	-3.32256	0.906119	0.110851	-3.11765	0.847662
BS1018B - AP1 - Medial - Cell 1 - Binary	µm	255	255	66	106	1	5	40.3793	1	1	1	4	NaN	25	90	3.6	3	1.13421	0.403979	8	9	2	25.2982	5.41228	33	6.62538	5.165	3.48414	1.65634	1.25908	0.394172	8	0.593662	0.151093	-2.78762	0.840155	0.142697	-3.06986	0.780946
BS1018B - AP1 - Medial - Cell 2 - Binary	µm	255	255	81	86	1	5	25	1	1	1	3	NaN	14	47	3.35714	3	0.518175	-0.898897	6	5	2	13.5	4.08333	18	6.10263	5	3.2523	2.03421	0.792729	1.35206	6	0.664823	0.230083	-2.10618	0.855455	0.188233	-2.62105	0.745515
BS1018B - AP1 - Medial - Cell 3 - Binary	µm	255	255	69	56	1	5	30	1	1	1	8	NaN	20	156	7.8	8.5	-0.00398678	-1.08544	16	13	2	14.7647	8.09314	26	12.63	11.359	7.43984	1.57874	-0.302723	-1.57103	8	0.892505	0.235521	-0.939459	0.975566	0.243131	-0.842934	0.958362
BS1018B - AP1 - Medial - Cell 4 - Binary	µm	255	255	84	144	1	5	40	1	1	1	5	NaN	29	241	8.31034	8	0.626748	-0.185152	18	18	3.6	21.459	10.3689	33	12.3042	18.596	8.48327	2.46083	-0.299176	-1.53975	8	0.725209	0.156568	-1.82309	0.961126	0.156695	-1.79644	0.942697
BS1018B - AP1 - Medial - Cell 5 - Binary	µm	255	255	67	115	1	5	30	1	1	1	4	NaN	21	123	5.85714	6	0.942237	0.333142	14	10	3.5	14.9474	6.87427	25	11.4153	10.664	5.93655	2.85382	0.5745	-0.700279	8	0.736675	0.207874	-1.65285	0.878818	0.209735	-1.60023	0.805619
BS1018B - AP1 - Medial - Cell 6 - Binary	µm	255	255	82	57	1	5	30	1	1	1	8	NaN	21	122	5.80952	6	0.331386	-1.14182	12	6	1.5	12.6735	5.0068	26	10.5439	6.076	5.70411	1.31798	-0.0975663	-1.58209	7	0.830118	0.235228	-1.26477	0.937793	0.260868	-1.00141	0.929798
BS1018B - AP2 - Lateral - Cell 1 - Binary	µm	255	255	70	72	1	5	30	1	1	1	6	NaN	20	130	6.5	6.5	0.0495997	0.145065	11	7	1.83333	-28.6667	-7.88889	25	8.8987	6.105	6.51829	1.48312	-0.876331	0.233195	6	0.658055	0.19805	-1.61872	0.954066	0.193557	-1.72536	0.925116
BS1018B - AP2 - Lateral - Cell 2 - Binary	µm	255	255	92	154	1	5	40	1	1	1	8	NaN	31	326	10.5161	9	0.633457	-0.343949	27	15	3.375	20.0759	12.8281	35	21.8936	15.139	10.664	2.7367	0.356428	-0.987544	7	0.921715	0.184233	-1.12096	0.946424	0.171876	-1.22729	0.946487
BS1018B - AP2 - Lateral - Cell 3 - Binary	µm	255	255	125	104	1	5	40	1	1	1	4	NaN	29	161	5.55172	5	0.417453	-0.707264	11	11	2.75	36.6667	10.0556	37	8.68824	11.543	5.28134	2.17206	0.0799759	-1.22716	8	0.743847	0.150511	-2.24031	0.940299	0.153967	-2.27562	0.945299
BS1018B - AP2 - Medial - Cell 1 - Binary	µm	255	255	98	94	1	5	35	1	1	1	8	NaN	24	214	8.91667	9	-0.0172034	-0.922907	18	12	2.25	13.7895	7.69737	29	13.8481	9.955	8.83505	1.73101	-0.387657	-1.34186	7	0.84281	0.225121	-0.84628	0.967926	0.219033	-0.878895	0.952
BS1018B - AP2 - Medial - Cell 2 - Binary	µm	255	255	67	111	1	5	40	1	1	1	4	NaN	32	242	7.5625	7.5	0.216727	-1.3309	16	13	4	13.717	4.58491	40	13.8253	15.647	6.88966	3.45632	0.0767423	-1.48108	7	0.898233	0.167134	-1.65694	0.972847	0.170822	-1.57067	0.952009
BS1018B - AP2 - Medial - Cell 3 - Binary	µm	255	255	76	124	1	5	45	1	1	1	5	NaN	38	295	7.76316	9	0.131036	-1.25714	17	10	3.4	22.8319	7.9888	43	13.2662	20.4	7.71479	2.65325	-0.263298	-1.58895	8	0.80849	0.153453	-1.75029	0.95165	0.160301	-1.65732	0.934107
BS1018B - AP2 - Medial - Cell 4 - Binary	µm	255	255	101	56	1	5	40	1	1	1	8	NaN	27	206	7.62963	8	0.1717	-1.29456	16	11	2	6.53333	1.77778	35	15.0274	11.642	6.78873	1.87843	0.077432	-1.39426	7	0.945438	0.211078	-1.0948	0.967888	0.231991	-0.784741	0.969456
BS1018B - AP2 - Medial - Cell 5 - Binary	µm	255	255	118	70	1	5	45	1	1	1	7	NaN	36	244	6.77778	7	-0.356131	-0.486407	12	17	1.71429	12.4667	4.28889	43	9.16992	10.901	6.39037	1.30999	-1.07409	0.221228	7	0.710633	0.142705	-2.07701	0.956438	0.129689	-2.38265	0.935164
BS1018B - AP2 - Medial - Cell 6 - Binary	µm	255	255	103	95	1	5	35	1	1	1	4	NaN	30	161	5.36667	5.5	0.337792	-0.113551	11	11	2.75	26.9273	7.78182	34	8.13107	11.394	5.39838	2.03277	-0.303474	-0.421224	7	0.572527	0.150777	-2.30772	0.940255	0.141652	-2.50821	0.884932
BS1019L - AP0 - Lateral - Iba1 - Cell 1 - Binary	µm	255	255	92	78	1	5	25	1	1	1	6	NaN	18	132	7.33333	6.5	0.593049	-0.533413	15	5	2.5	12.1695	6.99435	23	15.7281	5.5	6.9576	2.62135	0.667758	-0.153447	8	0.947599	0.255279	-0.867676	0.961419	0.24458	-1.04666	0.943109
BS1019L - AP0 - Lateral - Iba1 - Cell 2 - Binary	µm	255	255	110	120	1	5	35	1	1	1	5	NaN	28	186	6.64286	6.5	0.141627	-1.31397	10	6	2	14	4.9321	32	9.15518	8.975	6.66871	1.83104	-0.194475	-0.832294	8	0.506817	0.152304	-2.09219	0.924331	0.143539	-2.30613	0.885514
BS1019L - AP0 - Lateral - Iba1 - Cell 3 - Binary	µm	255	255	112	134	1	5	45	1	1	1	3	NaN	36	209	5.80556	5.5	0.696388	0.0377957	12	15	4	30.2424	8.06566	40	9.41256	30.565	5.88043	3.13752	-0.260358	-0.887908	8	0.723188	0.104623	-3.08931	0.902081	0.0864968	-3.43541	0.853391
BS1019L - AP0 - Lateral - Iba1 - Cell 4 - Binary	µm	255	255	100	136	1	5	50	1	1	1	7	NaN	38	218	5.73684	6	-0.0558305	-1.09949	10	13	1.42857	11.5741	3.09259	45	8.05847	11.5	5.6774	1.15121	-0.792868	0.320138	8	0.543758	0.124141	-2.57725	0.929236	0.120813	-2.732	0.902014
BS1019L - AP0 - Medial - Iba1 - Cell 1 - Binary	µm	255	255	110	114	1	5	40	1	1	1	9	NaN	30	365	12.1667	12	-0.0961822	-0.931097	24	15	2.66667	13.7778	8.24747	36	20.604	15.993	11.5703	2.28933	-0.381971	-0.818625	7	0.874945	0.184481	-0.971304	0.948497	0.164386	-1.20859	0.945326
BS1019L - AP0 - Medial - Iba1 - Cell 2 - Binary	µm	255	255	59	106	1	5	30	1	1	1	4	NaN	23	170	7.3913	6	0.446013	-0.726444	17	9	4.25	14.8081	7.91162	27	14.4162	7.739	7.52792	3.60404	0.253239	-1.11798	8	0.861115	0.241943	-0.83951	0.9743	0.239678	-0.855193	0.952892
BS1019L - AP0 - Medial - Iba1 - Cell 3 - Binary	µm	255	255	49	183	1	5	35	1	1	1	5	NaN	25	159	6.36	5	0.721161	-0.145427	16	8	3.2	19.4518	8.4693	31	11.8304	8.253	6.12199	2.36609	0.340628	-1.48494	8	0.878143	0.189973	-1.61173	0.937778	0.20224	-1.46473	0.915801
BS1019L - AP0 - Medial - Iba1 - Cell 4 - Binary	µm	255	255	63	59	1	5	30	1	1	1	5	NaN	20	164	8.2	8	0.334326	-1.19142	18	6	3.6	12.8947	8.1462	24	15.5912	6.342	8.33357	3.11825	0.118944	-1.59863	7	0.898249	0.26285	-0.605685	0.968676	0.271834	-0.525694	0.950575
BS1019L - AP0 - Medial - Iba1 - Cell 5 - Binary	µm	255	255	94	48	1	5	40	1	1	1	4	NaN	32	175	5.46875	5	0.814801	0.650658	12	22	3	27.6744	7.98837	36	8.26722	21.358	5.5197	2.0668	-0.0347966	-0.927494	7	0.669983	0.128568	-2.67499	0.930765	0.105092	-3.15666	0.902847
BS1019L - AP0 - Medial - Iba1 - Cell 6 - Binary	µm	255	255	82	83	1	5	30	1	1	1	8	NaN	20	172	8.6	7	0.855306	-0.394122	19	10	2.375	15.5159	10.4638	24	15.2566	7.927	8.62806	1.90708	0.485506	-1.41776	8	0.849975	0.230304	-0.932108	0.959296	0.249271	-0.769744	0.959678
BS1019L - AP0 - Medial - Iba1 - Cell 7 - Binary	µm	255	255	62	62	1	5	25	1	1	1	5	NaN	12	58	4.83333	3	0.398657	-1.5922	10	7	2	-10.1111	-9.55556	21	9.89617	7.3	6.17777	1.97923	0.396153	-1.604	8	0.997569	0.300797	-1.1	0.880559	0.425104	0.0133923	0.931828
BS1019L - AP1 - Lateral - Cell 1 - Binary	µm	255	255	78	78	1	5	25	1	1	1	4	NaN	16	61	3.8125	3.5	0.29359	-1.34835	7	13	1.75	13.0303	3.84848	21	5.9074	12.274	3.47715	1.47685	-0.385444	-1.14481	8	0.798097	0.185331	-2.48546	0.772351	0.139119	-3.05239	0.571421
BS1019L - AP1 - Lateral - Cell 2 - Binary	µm	255	255	61	42	1	5	20	1	1	1	3	NaN	6	26	4.33333	4.5	0.469588	-0.752078	8	5	2.66667	5.78571	3.75	10	NaN	NaN	NaN	NaN	NaN	NaN	NaN	NaN	0.558138	0.411	0.976202	NaN	NaN	NaN
BS1019L - AP1 - Lateral - Cell 3 - Binary	µm	255	255	80	93	1	5	25	1	1	1	4	NaN	19	89	4.68421	5	0.0317041	-0.862857	7	9	1.75	11	3.7037	23	7.14721	11.37	4.74217	1.7868	0.331437	-0.865672	6	0.797159	0.159136	-2.53365	0.90131	0.149243	-2.68739	0.844654
BS1019L - AP1 - Lateral - Cell 3 - Binary	µm	255	255	80	93	1	5	30	1	1	1	3	NaN	19	89	4.68421	5	0.0317041	-0.862857	7	9	2.33333	11	3.7037	23	7.14721	11.37	4.74217	2.3824	0.331437	-0.865672	6	0.797159	0.159136	-2.53365	0.90131	0.149243	-2.68739	0.844654
BS1019L - AP1 - Lateral - Cell 4 - Binary	µm	255	255	76	77	1	5	30	1	1	1	6	NaN	19	137	7.21053	7	0.654418	-0.480994	15	10	2.5	13.4872	7.67521	23	13.481	10.48	7.27402	2.24684	0.414665	-1.07544	7	0.934597	0.226779	-1.22576	0.956955	0.216711	-1.34801	0.930298
BS1019L - AP1 - Lateral - Cell 5 - Binary	µm	255	255	53	84	1	5	40	1	1	1	3	NaN	27	94	3.48148	3	1.42302	1.84569	8	5	2.66667	26.0123	5.28395	33	7.37608	5	3.34666	2.45869	1.65348	4.19091	7	0.56228	0.152125	-2.75193	0.91453	0.143586	-2.98514	0.906036
BS1019L - AP1 - Lateral - Cell 6 - Binary	µm	255	255	63	47	1	5	20	1	1	1	6	NaN	11	82	7.45455	6	0.857796	-0.940853	12	11	2	16.25	11	15	12.2732	12.204	7.51874	2.04554	1.04154	-0.45084	6	0.829917	0.186552	-1.81412	0.800452	0.125292	-2.37273	0.486808
BS1019L - AP1 - Lateral - Cell 7 - Binary	µm	255	255	89	53	1	5	25	1	1	1	4	NaN	17	77	4.52941	4	0.787904	-0.721891	8	6	2	23.4667	7.73333	21	7.93349	5.899	4.55058	1.98337	0.782975	-0.119489	8	0.753735	0.224022	-1.7452	0.93569	0.232297	-1.69862	0.915979
BS1019L - AP1 - Lateral - Cell 8 - Binary	µm	255	255	78	43	1	5	20	1	1	1	3	NaN	8	40	5	4	1.14541	-0.0204082	9	9	3	7.96	5.10667	12	8.05747	9.047	5.59459	2.68582	0.566849	-1.08681	8	0.882957	0.286012	-1.36637	0.83358	0.254953	-1.58378	0.750551
BS1019L - AP1 - Medial - Cell 1 - Binary	µm	255	255	87	91	1	5	30	1	1	1	5	NaN	18	161	8.94444	9	-0.0757841	-0.106715	16	13	3.2	13.0667	7.13333	24	11.7876	13.292	7.9468	2.35752	-1.33389	0.71548	8	0.679222	0.217473	-1.1377	0.94204	0.192972	-1.38462	0.924684
BS1019L - AP1 - Medial - Cell 2 - Binary	µm	255	255	110	76	1	5	35	1	1	1	3	NaN	22	102	4.63636	4	0.592658	-0.428817	9	14	3	49	12.9167	31	7.59244	14.044	4.2824	2.53081	0.302097	-1.04293	7	0.790858	0.162894	-2.38839	0.925794	0.174541	-2.2837	0.894027
BS1019L - AP1 - Medial - Cell 3 - Binary	µm	255	255	144	125	1	5	45	1	1	1	5	NaN	33	218	6.60606	7	0.343883	-0.707701	14	9	2.8	18.1825	5.55556	42	11.1916	7.913	6.11919	2.23831	-0.171033	-1.21113	7	0.684493	0.161915	-1.82749	0.950517	0.163142	-1.88032	0.921308
BS1019L - AP2 - Lateral - Cell 1 - Binary	µm	255	255	80	74	1	5	35	1	1	1	7	NaN	20	215	10.75	11	-0.52122	-0.0540029	16	14	2.28571	12.8596	9.72807	24	14.9233	12.964	11.0796	2.1319	-0.696562	-0.0377193	8	0.939024	0.202564	-1.06976	0.957173	0.19583	-1.14177	0.982445
BS1019L - AP2 - Lateral - Cell 2 - Binary	µm	255	255	125	78	1	5	30	1	1	1	8	NaN	19	187	9.84211	11	0.00822202	-0.304683	21	12	2.625	13.0476	10.2434	23	15.1551	6.5	10.1479	1.89439	-0.645411	-0.948613	8	0.824522	0.270134	-0.387967	0.949083	0.250495	-0.556512	0.95468
BS1019L - AP2 - Lateral - Cell 3 - Binary	µm	255	255	79	85	1	5	25	1	1	1	3	NaN	17	111	6.52941	7	0.353477	-0.544298	13	11	4.33333	12.0238	6.51786	21	11.1591	10.202	6.61817	3.71969	-0.0398692	-1.12039	7	0.851159	0.259056	-1.01427	0.95532	0.251236	-1.08044	0.924525
BS1019L - AP2 - Lateral - Cell 4 - Binary	µm	255	255	84	72	1	5	45	1	1	1	6	NaN	32	205	6.40625	6.5	0.490472	-0.620541	15	6	2.5	25.5199	8.41045	40	11.4312	6.813	5.9391	1.9052	-0.127918	-1.36348	8	0.755303	0.152298	-2.00765	0.924463	0.154102	-2.09196	0.902884
BS1019L - AP2 - Lateral - Cell 5 - Binary	µm	255	255	92	97	1	5	25	1	1	1	5	NaN	13	73	5.61538	6	-0.587574	-0.125548	9	9	1.8	36	22.1667	19	8.65028	8.435	5.60977	1.73006	-0.729488	-0.0179861	6	0.958453	0.289709	-0.969085	0.957406	0.237881	-1.43701	0.949249
BS1019L - AP2 - Medial - Cell 1 - Binary	µm	255	255	126	114	1	5	30	1	1	1	6	NaN	19	202	10.6316	11	0.000941269	-1.01683	19	8	3.16667	12.9	10.0583	23	17.6261	8.978	10.9501	2.93768	-0.0747162	-1.04334	8	0.892177	0.223908	-0.857993	0.965375	0.227937	-0.760928	0.962066
BS1019L - AP2 - Medial - Cell 2 - Binary	µm	255	255	100	92	1	5	30	1	1	1	4	NaN	23	171	7.43478	8	0.0569342	-1.41218	14	6	3.5	6.83333	2.48148	28	14.1269	7.062	7.30919	3.53173	-0.168775	-1.14275	6	0.868539	0.231196	-0.978468	0.957683	0.253929	-0.675467	0.955473
BS1019L - AP2 - Medial - Cell 3 - Binary	µm	255	255	83	77	1	5	25	1	1	1	6	NaN	16	154	9.625	9.5	-0.0363551	-1.49036	17	7	2.83333	6.5122	4.3252	20	17.1067	7.814	9.72222	2.85112	0.00206947	-1.309	8	0.941689	0.309697	-0.092927	0.983044	0.307653	-0.102302	0.970389
BS1019L - AP2 - Medial - Cell 4 - Binary	µm	255	255	64	89	1	5	30	1	1	1	5	NaN	17	196	11.5294	12	0.584269	1.57316	22	10	4.4	15.9912	14.6579	21	14.927	9.105	11.7066	2.9854	-1.26818	0.574054	8	0.602937	0.218449	-0.886113	0.961014	0.198247	-1.11267	0.944061
BS1019L - AP2 - Medial - Cell 5 - Binary	µm	255	255	78	82	1	5	25	1	1	1	4	NaN	14	67	4.78571	4.5	0.423541	-1.24167	9	8	2.25	7.7	2.9	19	7.86516	9.381	4.95547	1.96629	-0.0592587	-1.51564	7	0.858325	0.265769	-1.40914	0.902595	0.27702	-1.25703	0.831562
BS1019L - AP2 - Medial - Cell 6 - Binary	µm	255	255	76	70	1	5	25	1	1	1	5	NaN	15	117	7.8	7	0.560379	-0.429287	15	10	3	10.8276	7.50575	19	13.4747	8.382	7.96011	2.69493	0.357094	-1.06904	8	0.780426	0.256191	-0.952687	0.918209	0.293194	-0.562097	0.912585
BS1017B - AP0 - Lateral - Cell 1 - Binary	µm	255	255	82	58	1	5	35	1	1	1	5	NaN	22	114	5.18182	4.5	0.779709	-0.584136	11	9	2.2	16.7308	5.72436	28	10.3254	7.116	4.95274	2.06507	0.723057	-0.569022	8	0.835184	0.196033	-1.82414	0.908443	0.194702	-1.89823	0.834175
BS1017B - AP0 - Lateral - Cell 2 - Binary	µm	255	255	130	100	1	5	35	1	1	1	6	NaN	24	188	7.83333	8	-0.0821579	-0.405293	14	6	2.33333	23.5455	10.5	28	13.2612	6.454	7.94418	2.21021	0.196594	0.58054	7	0.6008	0.183987	-1.54139	0.915924	0.175246	-1.73615	0.892688
BS1017B - AP0 - Lateral - Cell 3 - Binary	µm	255	255	90	82	1	5	35	1	1	1	5	NaN	23	222	9.65217	9	0.519029	0.154556	21	13	4.2	17.4202	11.5686	28	15.8659	11.104	9.50218	3.17318	-0.132098	-0.872489	8	0.809548	0.198077	-1.16788	0.973063	0.18996	-1.22943	0.961879
BS1017B - AP0 - Lateral - Cell 4 - Binary	µm	255	255	117	98	1	5	35	1	1	1	7	NaN	24	212	8.83333	9	-0.0138591	-1.2711	17	15	2.42857	11.6735	6.06803	29	15.0515	12.846	8.72101	2.15021	-0.176495	-1.36435	7	0.842457	0.217025	-0.973569	0.958119	0.21495	-0.992573	0.915562
BS1017B - AP0 - Lateral - Cell 5 - Binary	µm	255	255	81	75	1	5	30	1	1	1	6	NaN	17	146	8.58824	9	0.0376558	-1.0968	15	10	2.5	12.2308	8.21795	21	11.1846	7.122	8.76915	1.86409	-0.975171	-0.42448	8	0.497513	0.231589	-1.04884	0.923248	0.21617	-1.23111	0.862991
BS1017B - AP0 - Medial - Cell 1 - Binary	µm	255	255	116	60	1	5	20	1	1	1	6	NaN	10	66	6.6	7.5	-0.0538661	-1.52791	11	6	1.83333	6.71429	4.52381	14	12.1463	5.5	6.73433	2.02439	-0.111189	-1.47279	7	0.993723	0.38809	-0.0920451	0.978754	0.422528	0.19879	0.963157
BS1017B - AP0 - Medial - Cell 2 - Binary	µm	255	255	96	110	1	5	30	1	1	1	5	NaN	22	195	8.86364	9	-0.548482	-0.660791	15	16	3	25.4	15.6889	28	13.4711	16.08	8.36697	2.69423	-0.786795	-0.341939	8	0.844918	0.209391	-1.14563	0.918785	0.169768	-1.6628	0.871997
BS1017B - AP0 - Medial - Cell 3 - Binary	µm	255	255	112	111	1	5	25	1	1	1	5	NaN	18	146	8.11111	8	-0.143823	-1.03229	15	8	3	10.2889	6.19259	22	14.3762	7.614	8.30929	2.87524	-0.255062	-0.876383	7	0.887357	0.274283	-0.57164	0.957732	0.277162	-0.495678	0.937939
BS1017B - AP0 - Medial - Cell 4 - Binary	µm	255	255	103	94	1	5	50	1	1	1	3	NaN	40	307	7.675	7.5	0.486546	0.553657	15	9	5	50.0943	14.673	44	12.1679	8.295	7.79818	4.05596	-0.0859152	0.543465	8	0.630276	0.117053	-2.41135	0.933939	0.108982	-2.67932	0.904168
BS1017B - AP0 - Medial - Cell 5 - Binary	µm	255	255	56	51	1	5	35	1	1	1	3	NaN	18	87	4.83333	3	0.764834	-0.796355	12	8	4	13.1333	4.37333	31	9.73962	6.123	3.87395	3.24654	0.463213	-1.31771	8	0.728014	0.212096	-1.78636	0.894043	0.232964	-1.6213	0.872525
BS1017B - AP0 - Medial - Cell 6 - Binary	µm	255	255	95	136	1	5	30	1	1	1	6	NaN	23	220	9.56522	9	0.165585	-1.13186	17	16	2.83333	16.9444	10.2361	27	14.0987	13.546	9.73593	2.34978	-0.220811	-1.53928	8	0.68718	0.190421	-1.28405	0.941033	0.203827	-1.15075	0.930123
BS1017B - AP1 - Lateral - Cell 1 - Binary	µm	255	255	90	30	1	5	25	1	1	1	6	NaN	16	74	4.625	4	0.773742	-0.881958	9	7	1.5	12.8	4.74667	21	8.15026	7.016	4.55771	1.35838	0.676382	-1.05623	7	0.818265	0.248669	-1.48759	0.929036	0.255646	-1.4623	0.893055
BS1017B - AP1 - Lateral - Cell 2 - Binary	µm	255	255	90	68	1	5	30	1	1	1	6	NaN	21	250	11.9048	11	0.204112	-0.786045	26	12	4.33333	13.3841	11.7329	26	20.901	12.597	11.6653	3.48349	-0.134507	-1.15183	7	0.857429	0.239819	-0.509133	0.938915	0.217443	-0.737881	0.905828
BS1017B - AP1 - Lateral - Cell 3 - Binary	µm	255	255	84	92	1	5	30	1	1	1	8	NaN	20	303	15.15	17	-0.259143	-1.19727	27	12	3.375	8.15789	7.51462	24	24.4314	11.891	15.4301	3.05392	-0.424265	-1.23468	7	0.909899	0.251524	-0.1375	0.961524	0.242018	-0.173134	0.949724
BS1017B - AP1 - Lateral - Cell 4 - Binary	µm	255	255	90	91	1	5	20	1	1	1	6	NaN	13	153	11.7692	13	-0.778592	-0.282277	18	11	3	-1.4	-4.93333	17	17.0422	10.852	12.2767	2.84036	-0.901979	0.032072	7	0.916133	0.296254	-0.203935	0.912043	0.243055	-0.659989	0.925581
BS1017B - AP1 - Lateral - Cell 5 - Binary	µm	255	255	96	66	1	5	25	1	1	1	5	NaN	16	143	8.9375	9	-0.109867	-1.46027	15	12	3	6.41176	4.01961	20	13.4169	11.15	9.02287	2.68338	-0.462462	-1.28507	8	0.817589	0.263029	-0.68908	0.953809	0.241705	-0.934912	0.918503
BS1017B - AP1 - Lateral - Cell 6 - Binary	µm	255	255	72	80	1	5	30	1	1	1	7	NaN	21	154	7.33333	9	0.0259859	-1.42812	14	9	2	8.35294	3.44118	26	12.2597	9.267	7.18474	1.75138	-0.130208	-1.6019	7	0.828345	0.246647	-0.875094	0.957901	0.259963	-0.725576	0.930266
BS1017B - AP1 - Lateral - Cell 7 - Binary	µm	255	255	107	59	1	5	20	1	1	1	6	NaN	13	91	7	8	-0.611817	-1.10143	10	6	1.66667	12	7.92857	17	9.50871	6.039	7.10427	1.58479	-1.0964	-0.0689914	8	0.77089	0.280242	-0.868638	0.933067	0.258992	-1.05848	0.858324
BS1017B - AP1 - Lateral - Cell 8 - Binary	µm	255	255	82	87	1	5	30	1	1	1	6	NaN	20	167	8.35	9	0.534273	0.349236	21	10	3.5	15.2484	10.0467	27	15.0508	9.68	7.80577	2.50847	-0.0906604	-1.18222	8	0.830678	0.251239	-0.711076	0.978428	0.246437	-0.708713	0.960838
BS1017B - AP1 - Medial - Cell 1 - Binary	µm	255	255	104	79	1	5	30	1	1	1	5	NaN	22	223	10.1364	10.5	-0.00811815	-1.29577	17	10	3.4	-85	-61	26	16.4407	11.869	10.3348	3.28814	-0.0340923	-1.01758	8	0.821504	0.201494	-1.10746	0.959984	0.192959	-1.1951	0.924084
BS1017B - AP1 - Medial - Cell 2 - Binary	µm	255	255	79	83	1	5	30	1	1	1	7	NaN	20	170	8.5	8	0.374398	-0.401475	18	7	2.57143	14.3626	9.25641	25	17.1358	6.464	8.3827	2.44797	0.490644	-0.0609938	6	0.839222	0.224409	-1.05463	0.90068	0.176207	-1.718	0.758622
BS1017B - AP1 - Medial - Cell 3 - Binary	µm	255	255	54	94	1	5	25	1	1	1	2	NaN	16	89	5.5625	6	-0.148276	-1.18455	9	14	4.5	17.4	7.71111	22	8.96196	13.427	5.5296	4.48098	-0.21266	-1.07398	7	0.900731	0.201857	-1.90395	0.876271	0.191986	-1.89569	0.881063
BS1017B - AP1 - Medial - Cell 4 - Binary	µm	255	255	91	129	1	5	35	1	1	1	7	NaN	28	277	9.89286	11	0.06168	-1.41221	20	17	2.85714	13.9388	7.52041	32	18.0324	15.641	10.1112	2.57605	-0.0702353	-1.55914	8	0.901792	0.19941	-1.02204	0.948094	0.207297	-0.860504	0.925958
BS1017B - AP1 - Medial - Cell 5 - Binary	µm	255	255	79	80	1	5	25	1	1	1	10	NaN	19	193	10.1579	10	0.0447672	-0.903225	19	9	1.9	11.9355	9.06989	23	17.4501	8.209	10.2845	1.74501	0.0594121	-0.936558	8	0.891675	0.249845	-0.571863	0.954031	0.232142	-0.781637	0.929207
BS1017B - AP1 - Medial - Cell 6 - Binary	µm	255	255	89	99	1	5	25	1	1	1	5	NaN	16	113	7.0625	6	0.805809	-0.430728	15	12	3	11.7042	7.19718	21	13.1845	10.95	7.00833	2.63691	0.451458	-1.06829	8	0.863146	0.231699	-1.31023	0.920856	0.222766	-1.36024	0.872737
BS1017B - AP2 - Lateral - Cell 1 - Binary	µm	255	255	62	53	1	5	45	1	1	1	8	NaN	32	268	8.375	8.5	0.35984	-1.31492	20	15	2.5	19.3167	8.02292	41	16.9437	12.082	7.56236	2.11797	0.192617	-1.6438	8	0.909311	0.177008	-1.38048	0.943502	0.194815	-1.14163	0.936045
BS1017B - AP2 - Lateral - Cell 2 - Binary	µm	255	255	152	104	1	5	45	1	1	1	4	NaN	31	185	5.96774	5	1.1115	0.295393	17	10	4.25	24.2455	8.49108	39	14.1617	8.02	5.65804	3.54041	0.957959	-0.399906	8	0.86088	0.160465	-1.98569	0.925111	0.16695	-2.00034	0.914253
BS1017B - AP2 - Lateral - Cell 3 - Binary	µm	255	255	119	74	1	5	35	1	1	1	7	NaN	22	227	10.3182	11	0.0115394	-1.24689	19	10	2.71429	-6	-6.37037	29	17.0343	9.338	9.41635	2.43348	-0.207154	-1.28172	7	0.875258	0.207497	-0.980431	0.967198	0.229907	-0.651786	0.968659
BS1017B - AP2 - Lateral - Cell 4 - Binary	µm	255	255	153	94	1	5	40	1	1	1	7	NaN	33	313	9.48485	8	0.328647	-1.20845	21	7	3	18.1949	8.63846	39	18.1969	8.305	9.08124	2.59955	0.269795	-1.45437	7	0.90239	0.178747	-1.1911	0.958518	0.181421	-1.19811	0.952322
BS1017B - AP2 - Lateral - Cell 5 - Binary	µm	255	255	88	148	1	5	50	1	1	1	7	NaN	41	203	4.95122	4	0.553939	-0.87605	12	9	1.71429	27.5319	6.19622	46	9.72446	8.386	4.9602	1.38921	0.57845	-0.942398	8	0.761592	0.135311	-2.47791	0.898534	0.122837	-2.89402	0.829102
BS1017B - AP2 - Medial - Cell 1 - Binary	µm	255	255	57	60	1	5	25	1	1	1	3	NaN	20	104	5.2	6	0.165763	-0.742925	10	8	3.33333	16.1569	6.14706	24	8.02567	6.646	5.29689	2.67522	-0.0776942	-1.40567	8	0.776982	0.221571	-1.54956	0.956897	0.225717	-1.50529	0.910373
BS1017B - AP2 - Medial - Cell 2 - Binary	µm	255	255	61	87	1	5	25	1	1	1	5	NaN	16	138	8.625	8	-0.148765	-1.39515	13	6	2.6	13.6667	9.62222	20	12.4068	8.184	8.66118	2.48136	-0.144796	-1.19027	7	0.888209	0.254802	-0.778893	0.968597	0.248489	-0.870609	0.948522
BS1017B - AP2 - Medial - Cell 3 - Binary	µm	255	255	35	43	1	5	20	1	1	1	1	NaN	5	12	2.4	2	1.5	0.25	4	12	4	10	2.33333	15	NaN	NaN	NaN	NaN	NaN	NaN	NaN	NaN	0.148666	-3.45442	0.583135	NaN	NaN	NaN
BS1017B - AP2 - Medial - Cell 4 - Binary	µm	255	255	91	99	1	5	20	1	1	1	8	NaN	13	148	11.3846	11	-0.505357	-0.572049	16	5	2	10	10.2381	17	15.9145	5.3285	11.4859	1.98932	-0.784005	-0.384126	7	0.863474	0.273943	-0.423629	0.963155	0.232666	-0.837785	0.947453
BS1019N - AP0 - Lateral - Cell 1 - Binary	µm	255	255	142	84	1	5	40	1	1	1	5	NaN	29	116	4	4	0.491402	-0.751821	9	6	1.8	22.3333	5.07937	35	6.82093	5.001	3.79131	1.36419	0.155448	-0.984096	8	0.661968	0.16113	-2.4588	0.905537	0.171453	-2.40814	0.92779
BS1019N - AP0 - Lateral - Cell 2 - Binary	µm	255	255	142	122	1	5	40	1	1	1	2	NaN	30	143	4.76667	4	0.867659	-0.493702	11	9	5.5	22.2576	5.79924	36	9.31989	9.001	4.66653	4.65995	0.556964	-1.04652	7	0.799289	0.1647	-2.17302	0.91997	0.181518	-1.99965	0.928633
BS1019N - AP0 - Lateral - Cell 3 - Binary	µm	255	255	69	54	1	5	50	1	1	1	5	NaN	42	235	5.59524	5	0.667171	-0.30279	13	16	2.6	29.3937	7.14698	47	9.92996	5	5.56579	1.98599	0.0556342	-0.663725	7	0.420822	0.108274	-3.00049	0.804376	0.0965352	-3.42144	0.703496
BS1019N - AP0 - Lateral - Cell 4 - Binary	µm	255	255	150	140	1	5	40	1	1	1	4	NaN	30	131	4.36667	4	1.1208	0.82959	10	10	2.5	28.4487	6.39744	39	7.464	8.931	4.21248	1.866	0.488306	-0.66401	7	0.637186	0.145896	-2.56579	0.940467	0.15035	-2.55062	0.898563
BS1019N - AP0 - Lateral - Cell 5 - Binary	µm	255	255	83	42	1	5	25	1	1	1	3	NaN	11	57	5.18182	5	1.40546	1.71589	12	9	4	12.3667	6.43333	21	7.36256	8.621	-3.66095	2.45419	-0.376955	-0.806663	8	0.400489	0.237847	-1.63748	0.869577	0.244444	-1.61887	0.689563
BS1019N - AP0 - Medial - Cell 1 - Binary	µm	255	255	89	62	1	5	25	1	1	1	4	NaN	17	149	8.76471	9	-0.33821	-0.835478	14	9	3.5	-23.6667	-19.5	21	13.0994	8.484	8.92764	3.27485	-0.668623	-0.300595	6	0.833889	0.254307	-0.74186	0.967635	0.231844	-0.971538	0.962613
BS1019N - AP0 - Medial - Cell 2 - Binary	µm	255	255	76	49	1	5	30	1	1	1	4	NaN	22	103	4.68182	4	0.900261	0.146848	12	7	3	15.2456	5.67251	26	10.5958	7.003	4.76501	2.64895	0.75397	-0.651741	7	0.919909	0.240625	-1.36619	0.954467	0.26339	-1.06966	0.954813
BS1019N - AP0 - Medial - Cell 3 - Binary	µm	255	255	69	106	1	5	30	1	1	1	4	NaN	21	158	7.52381	7	-0.176871	-0.975116	12	10	3	17.6667	9.30556	25	11.8913	8.527	7.78064	2.97283	-0.242295	-1.06974	8	0.806752	0.182784	-1.71355	0.902291	0.19646	-1.45445	0.866426
BS1019N - AP0 - Medial - Cell 4 - Binary	µm	255	255	126	67	1	5	37	1	1	1	3	NaN	28	147	5.25	5	0.754855	-0.0678696	13	12	4.33333	20.1624	6.64387	34	8.45721	11.098	5.06373	2.81907	-0.147174	-1.32942	7	0.585968	0.183294	-1.85471	0.946343	0.172668	-2.07419	0.91365
BS1019N - AP0 - Medial - Cell 5 - Binary	µm	255	255	128	116	1	5	25	1	1	1	5	NaN	15	85	5.66667	6	-0.278213	-1.1876	9	11	1.8	17.3333	8.38889	20	8.58661	11.064	5.32267	1.71732	-0.427331	-0.974106	8	0.915547	0.263715	-1.15489	0.969765	0.252337	-1.24884	0.949378
BS1019N - AP0 - Medial - Cell 6 - Binary	µm	255	255	85	61	1	5	30	1	1	1	6	NaN	21	115	5.47619	5	0.782891	-0.323319	13	8	2.16667	15.1	6.53667	25	10.6449	6.5	5.54356	1.77415	0.387945	-1.09378	8	0.714703	0.230353	-1.37775	0.937459	0.242057	-1.27337	0.899378
BS1019N - AP0 - Medial - Cell 7 - Binary	µm	255	255	104	104	1	5	30	1	1	1	5	NaN	22	116	5.27273	5.5	0.122227	-0.802123	9	16	1.8	57	17.6667	26	7.25379	14.451	5.21286	1.45076	-0.217343	-1.03535	8	0.504448	0.160332	-2.34568	0.866355	0.169802	-2.30334	0.854984
BS1019N - AP1 - Lateral - Cell 1 - Binary	µm	255	255	80	32	1	5	25	1	1	1	4	NaN	14	44	3.14286	3	0.900596	-0.480476	6	8	1.5	17.3333	4.36111	21	4.4278	6.122	3.03143	1.10695	-0.10465	-1.54492	6	0.520459	0.224128	-2.16168	0.908306	0.253125	-1.92852	0.908314
BS1019N - AP1 - Lateral - Cell 2 - Binary	µm	255	255	88	126	1	5	45	1	1	1	4	NaN	35	275	7.85714	8	-0.217505	-0.827459	15	14	3.75	39	13.127	41	11.4655	13.725	7.64734	2.86637	-0.732083	-0.689129	8	0.667776	0.146342	-1.89789	0.947157	0.139677	-2.07575	0.912242
BS1019N - AP1 - Lateral - Cell 3 - Binary	µm	255	255	166	104	1	5	50	1	1	1	5	NaN	39	366	9.38462	10	0.0582774	-0.567409	19	13	3.8	33.9651	13.4651	44	15.0225	11.656	9.38275	3.00451	-0.445868	-0.816454	7	0.769798	0.132338	-1.91778	0.950011	0.137357	-1.87677	0.94892
BS1019N - AP1 - Medial - Cell 1 - Binary	µm	255	255	84	70	1	5	30	1	1	1	3	NaN	21	132	6.28571	6	-0.123764	-1.15175	10	11	3.33333	15.8333	6.66667	25	9.01247	10.515	6.40676	3.00416	-0.379538	-1.33478	8	0.887717	0.190719	-1.76597	0.938805	0.201454	-1.60628	0.915135
BS1019N - AP1 - Medial - Cell 2 - Binary	µm	255	255	124	55	1	5	25	1	1	1	6	NaN	18	109	6.05556	6	-0.0640263	-1.04848	10	7	1.66667	7	2.75	22	9.92167	6.42	6.15318	1.65361	-0.27569	-0.686223	8	0.80856	0.234815	-1.30947	0.942151	0.227042	-1.42028	0.90325
BS1019N - AP1 - Medial - Cell 3 - Binary	µm	255	255	121	64	1	5	50	1	1	1	4	NaN	39	252	6.46154	6	0.564285	-0.263465	14	18	3.5	30.4066	8.68132	44	10.9147	16.439	6.43135	2.72866	0.484961	-0.91121	8	0.624249	0.119922	-2.59449	0.933519	0.118413	-2.63613	0.908021
BS1019N - AP1 - Medial - Cell 4 - Binary	µm	255	255	110	83	1	5	35	1	1	1	5	NaN	25	131	5.24	5	0.420091	-0.749685	10	10	2	21	6.30952	31	9.01052	9.952	5.03835	1.8021	0.281076	-0.852782	8	0.748807	0.180713	-1.95466	0.938356	0.177607	-2.04595	0.883032
BS1019N - AP1 - Medial - Cell 5 - Binary	µm	255	255	95	78	1	5	25	1	1	1	4	NaN	18	108	6	6	1.13201	0.875625	14	12	3.5	14.102	7.41497	22	11.1778	11.268	6.17593	2.79445	0.560466	-0.821402	8	0.806173	0.210864	-1.65449	0.908278	0.21432	-1.58466	0.870122
BS1019N - AP1 - Medial - Cell 6 - Binary	µm	255	255	136	91	1	5	25	1	1	1	6	NaN	14	97	6.92857	7	0.181804	-0.58777	10	7	1.66667	8.4	5.03333	19	9.23367	8.305	6.59498	1.53894	-0.387924	-0.545709	6	0.753261	0.232643	-1.30542	0.957055	0.248792	-1.17357	0.966029
BS1019N - AP2 - Lateral - Cell 1 - Binary	µm	255	255	83	70	1	5	35	1	1	1	6	NaN	20	128	6.4	7	-0.118132	-1.27475	11	9	1.83333	20.7727	8.72727	29	10.1083	11.578	1.87708	1.68471	-0.204242	-1.3067	7	0.766199	0.218923	-1.39221	0.938366	0.22174	-1.35474	0.884169
BS1019N - AP2 - Lateral - Cell 2 - Binary	µm	255	255	80	73	1	5	40	1	1	1	5	NaN	30	274	9.13333	10	0.352583	-0.62866	22	15	4.4	20.7005	11.247	35	16.584	15.265	8.94155	3.31681	0.0268968	-1.50171	7	0.892273	0.181708	-1.2741	0.966428	0.184155	-1.27954	0.937658
BS1019N - AP2 - Lateral - Cell 3 - Binary	µm	255	255	140	77	1	5	40	1	1	1	8	NaN	31	278	8.96774	9	0.53817	0.363263	22	14	2.75	22.5263	11.9342	35	14.7515	13.742	9.06307	1.84393	-0.135871	-1.34974	8	0.75034	0.166108	-1.53684	0.952645	0.174333	-1.40375	0.928313
BS1019N - AP2 - Lateral - Cell 4 - Binary	µm	255	255	42	68	1	5	20	1	1	1	2	NaN	10	35	3.5	3	0.225285	-1.46681	6	7	3	5.33333	1.66667	15	6.00739	7.668	3.6709	3.00369	0.191803	-1.0181	6	0.714898	0.289641	-1.6456	0.823725	0.314738	-1.30601	0.777317
BS1019N - AP2 - Lateral - Cell 5 - Binary	µm	255	255	136	92	1	5	40	1	1	1	5	NaN	34	246	7.23529	7	0.291623	-0.809562	15	8	3	25.1882	9.13333	38	13.8799	7.472	7.34365	2.77597	0.468226	-0.340038	8	0.717557	0.144177	-2.07009	0.881987	0.148499	-2.10161	0.839309
BS1019N - AP2 - Lateral - Cell 6 - Binary	µm	255	255	110	87	1	5	30	1	1	1	8	NaN	20	148	7.4	7	0.188227	-1.01238	13	6	1.625	12.7778	6.57143	24	11.2682	5	7.43559	1.40852	-0.159388	-1.07762	8	0.775998	0.218259	-1.24701	0.928571	0.194447	-1.62232	0.854417
BS1019N - AP2 - Medial - Cell 1 - Binary	µm	255	255	132	76	1	5	40	1	1	1	5	NaN	32	194	6.0625	6.5	0.0291445	-1.29404	12	13	2.4	18.6842	5.32456	37	9.70456	17.227	6.04369	1.94091	-0.245096	-1.52528	8	0.767461	0.164834	-1.93496	0.945576	0.173801	-1.7721	0.90849
BS1019N - AP2 - Medial - Cell 2 - Binary	µm	255	255	64	73	1	5	15	1	1	1	3	NaN	7	19	2.71429	3	0.459279	-0.895833	4	5	1.33333	11	3.66667	11	4.34889	5.2495	2.7124	1.44963	0.460439	-0.893939	8	1	0.348628	-1.48241	0.921257	NaN	NaN	NaN
BS1017N - AP0 - Lateral - Iba1 - Cell 1 - Binary	µm	255	255	85	90	1	5	42	1	1	1	4	NaN	30	192	6.4	6	0.412914	-0.899226	15	19	3.75	20.531	7.41888	37	9.8304	16.258	6.11586	2.4576	-0.269756	-1.70014	8	0.73848	0.171517	-1.80086	0.94807	0.194357	-1.40628	0.935602
BS1017N - AP0 - Lateral - Iba1 - Cell 2 - Binary	µm	255	255	81	137	1	5	25	1	1	1	6	NaN	18	88	4.88889	5	0.0606735	-1.55512	8	15	1.33333	Infinity	Infinity	22	7.31961	7.008	5.03392	1.21993	-0.268636	-1.3031	8	0.758829	0.225611	-1.62669	0.968237	0.237124	-1.47458	0.959311
BS1017N - AP0 - Lateral - Iba1 - Cell 3 - Binary	µm	255	255	115	133	1	5	45	1	1	1	4	NaN	37	231	6.24324	6	0.429435	-1.08983	11	9	2.75	-0.30303	0.909091	42	9.57864	13.562	6.17465	2.39466	0.199531	-1.0497	8	0.715815	0.1261	-2.47843	0.965006	0.127952	-2.46928	0.951993
BS1017N - AP0 - Lateral - Iba1 - Cell 4 - Binary	µm	255	255	152	132	1	5	45	1	1	1	5	NaN	35	281	8.02857	8	0.0582305	-1.03341	16	15	3.2	19.8939	7.08333	42	13.7268	14.754	7.6544	2.74536	-0.20036	-1.0771	8	0.800849	0.153679	-1.74673	0.968075	0.15078	-1.83568	0.945695
BS1017N - AP0 - Medial - Iba1 - Cell 1 - Binary	µm	255	255	102	102	1	5	40	1	1	1	5	NaN	27	130	4.81481	5	1.01736	0.992449	11	13	2.2	22.9474	6.81579	32	8.20856	11.163	4.80468	1.64171	0.717534	-0.364044	8	0.617959	0.154289	-2.4281	0.896807	0.153446	-2.51947	0.852257
BS1017N - AP0 - Medial - Iba1 - Cell 2 - Binary	µm	255	255	80	116	1	5	30	1	1	1	4	NaN	22	144	6.54545	7	-0.535909	-0.463927	11	8	2.75	9.48148	5.44444	27	9.27389	6.938	6.33069	2.31847	-1.19541	0.734734	7	0.7749	0.206298	-1.45744	0.955458	0.186391	-1.72648	0.91543
BS1017N - AP0 - Medial - Iba1 - Cell 3 - Binary	µm	255	255	96	101	1	5	25	1	1	1	6	NaN	14	103	7.35714	8	-0.296406	-0.819335	11	14	1.83333	7.59259	5.25926	18	10.2158	13.13	7.51112	1.70264	-0.546531	0.430187	8	0.649471	0.212094	-1.50849	0.897058	0.169863	-1.96201	0.833041
BS1017N - AP0 - Medial - Iba1 - Cell 4 - Binary	µm	255	255	146	146	1	5	40	1	1	1	6	NaN	28	170	6.07143	6	0.600491	0.0126473	13	6	2.16667	22.4568	8.02469	32	11.7667	5.341	6.03494	1.96112	0.856782	0.378102	8	0.760413	0.171639	-1.8708	0.926229	0.154007	-2.25444	0.904814
BS1017N - AP0 - Medial - Iba1 - Cell 5 - Binary	µm	255	255	122	86	1	5	35	1	1	1	5	NaN	24	103	4.29167	4	1.21722	0.476957	10	8	2	21.3158	5.76754	31	9.57532	5.929	4.04626	1.91506	1.4564	0.771908	8	0.818466	0.172834	-2.2773	0.880652	0.173205	-2.43942	0.873296
BS1017N - AP1 - Lateral - Iba1 - Cell 1 - Binary	µm	255	255	107	91	1	5	40	1	1	1	5	NaN	28	189	6.75	7.5	0.0919992	-1.33818	13	10	2.6	8.16129	2.22581	34	11.4778	11.754	6.48501	2.29555	-0.121914	-1.57574	8	0.860295	0.187099	-1.55994	0.949616	0.19761	-1.38613	0.939945
BS1017N - AP1 - Lateral - Iba1 - Cell 2 - Binary	µm	255	255	125	73	1	5	35	1	1	1	4	NaN	22	62	2.81818	3	0.754904	-0.422604	5	6	1.25	-5.51515	-0.0909091	32	4.69303	5	2.73506	1.17326	0.837542	0.967402	8	0.535008	0.148983	-3.03907	0.919699	0.143332	-3.2726	0.937984
BS1017N - AP1 - Lateral - Iba1 - Cell 3 - Binary	µm	255	255	96	72	1	5	25	1	1	1	5	NaN	14	67	4.78571	4	0.253461	-1.06463	9	7	1.8	6.93333	2.51111	21	9.16652	5.692	4.33453	1.8333	0.0680578	-0.59864	6	0.837082	0.266162	-1.31838	0.930349	0.241004	-1.62357	0.854437
BS1017N - AP1 - Medial - Iba1 - Cell 1 - Binary	µm	255	255	108	106	1	5	35	1	1	1	3	NaN	26	117	4.5	4	0.701423	-0.62663	10	13	3.33333	20.2941	5.68137	31	8.73096	10.925	4.41733	2.91032	0.608763	-0.890916	8	0.882691	0.155178	-2.53406	0.836387	0.18827	-2.08277	0.87209
BS1017N - AP1 - Medial - Iba1 - Cell 2 - Binary	µm	255	255	190	136	1	5	25	1	1	1	4	NaN	19	112	5.89474	6	-0.542648	-0.698905	9	17	2.25	11.375	5	23	7.47052	13.762	5.95396	1.86763	-1.31218	0.531789	7	0.747779	0.204311	-1.68852	0.936338	0.176387	-2.0347	0.918628
BS1017N - AP2 - Lateral - Iba1 - Cell 1 - Binary	µm	255	255	62	58	1	5	15	1	1	1	4	NaN	6	26	4.33333	5	-0.332971	-1.67658	6	5	1.5	10.3333	5.77778	13	0.401052	-0.574452	0.980693	NaN	NaN	NaN	NaN	NaN	NaN	NaN	NaN	NaN	NaN	NaN
BS1017N - AP2 - Lateral - Iba1 - Cell 2 - Binary	µm	255	255	124	81	1	5	25	1	1	1	2	NaN	16	68	4.25	4	0.477028	-0.494815	8	5	4	14.0833	5.06944	20	0.207726	-2.07779	0.810019	7.90494	5.0475	4.20013	3.95247	1.36865	1.72913	8	0.622316	0.180964	-2.47577	0.716829
BS1017N - AP2 - Lateral - Iba1 - Cell 3 - Binary	µm	255	255	91	121	1	5	25	1	1	1	5	NaN	18	94	5.22222	4.5	0.297325	-1.44376	9	5	1.8	6.09091	1.54545	22	0.250718	-1.27852	0.925165	9.16272	6.179	5.20701	1.83254	0.265578	-1.2751	7	0.83092	0.278353	-1.02778	0.950318
BS1017N - AP2 - Lateral - Iba1 - Cell 4 - Binary	µm	255	255	129	46	1	5	35	1	1	1	5	NaN	25	178	7.12	8	-0.332285	-0.82416	13	11	2.6	16.4667	6.77778	29	0.194281	-1.47725	0.900477	10.8534	9.949	7.18684	2.17069	-0.469548	-0.827341	8	0.852307	0.162877	-1.95603	0.821181
BS1017N - AP2 - Lateral - Iba1 - Cell 5 - Binary	µm	255	255	97	86	1	5	35	1	1	1	4	NaN	20	118	5.9	6.5	0.0388463	-0.99052	12	6	3	13.2	5.1	28	0.233395	-1.27509	0.966305	9.67175	6.413	4.82154	2.41794	-0.32559	-1.51123	7	0.873467	0.250981	-1.07511	0.96838
BS1017N - AP2 - Lateral - Iba1 - Cell 6 - Binary	µm	255	255	87	85	1	5	25	1	1	1	6	NaN	19	181	9.52632	9	0.39208	-1.00279	20	12	3.33333	11.8545	8.82121	23	0.242407	-0.797585	0.926203	19.142	12.596	9.76232	3.19034	0.356142	-1.09009	7	0.976776	0.234116	-0.871763	0.88313
BS1017N - AP2 - Medial - Iba1 - Cell 1 - Binary	µm	255	255	75	64	1	5	50	1	1	1	4	NaN	37	173	4.67568	4	1.11445	0.904193	12	7	3	28.56	6.74889	42	9.60025	6.706	4.62847	2.40006	1.36099	0.504883	8	0.657051	0.130681	-2.70301	0.855002	0.12668	-2.98157	0.852726
BS1017N - AP2 - Medial - Iba1 - Cell 2 - Binary	µm	255	255	69	77	1	5	20	1	1	1	5	NaN	13	89	6.84615	7	0.189619	-0.876751	11	9	2.2	12.25	7.54167	17	9.61735	8.859	6.83916	1.92347	-0.396797	-0.928228	6	0.786374	0.262991	-1.05445	0.959794	0.231949	-1.37784	0.9231
BS1017N - AP2 - Medial - Iba1 - Cell 3 - Binary	µm	255	255	109	80	1	5	25	1	1	1	5	NaN	16	97	6.0625	6.5	-0.195077	-1.62773	10	5	2	26.4	14.3	22	10.159	5.4315	5.61129	2.03179	-0.139497	-1.67899	8	0.9457	0.280632	-0.852758	0.95268	0.308985	-0.586293	0.952582
BS1017N - AP2 - Medial - Iba1 - Cell 4 - Binary	µm	255	255	108	109	1	5	30	1	1	1	6	NaN	19	145	7.63158	8	-0.316987	-0.854779	12	13	2	16.2353	8.45098	25	11.5009	5	6.8835	1.91682	-0.521171	-0.495658	8	0.806578	0.210698	-1.34684	0.939775	0.186763	-1.6586	0.902123
BS1017R - AP0 - Lateral - Iba1 - Cell 1 - Binary	µm	255	255	90	72	1	5	25	1	1	1	4	NaN	18	182	10.1111	10	0.146505	-1.28771	16	13	4	6.5	5.22917	22	15.066	10.883	10.2875	3.76651	0.000937931	-1.36829	8	0.86716	0.218763	-0.975367	0.978343	0.219235	-0.970831	0.963827
BS1017R - AP0 - Lateral - Iba1 - Cell 2 - Binary	µm	255	255	100	108	1	5	35	1	1	1	5	NaN	26	237	9.11538	9.5	-0.0766589	-1.05083	15	13	3	4.44	3.01333	30	13.2627	12.137	9.13311	2.65254	-0.22346	-1.03353	8	0.808319	0.173136	-1.47369	0.971256	0.167619	-1.60908	0.959788
BS1017R - AP0 - Lateral - Iba1 - Cell 3 - Binary	µm	255	255	128	85	1	5	40	1	1	1	3	NaN	27	183	6.77778	7	0.437667	-0.0164756	16	13	5.33333	23.5661	9.42328	35	10.6642	13.599	6.25353	3.55472	-0.280062	-1.2965	8	0.750001	0.166203	-1.88203	0.961672	0.177474	-1.69138	0.944322
BS1017R - AP0 - Lateral - Iba1 - Cell 4 - Binary	µm	255	255	96	68	1	5	30	1	1	1	6	NaN	23	206	8.95652	9	0.43071	-0.70116	19	9	3.16667	15.4762	9.61905	27	15.2289	9.932	9.05851	2.53815	-0.179193	-1.03069	7	0.718828	0.214533	-1.02195	0.956677	0.20888	-1.09899	0.92808
BS1017R - AP0 - Lateral - Iba1 - Cell 5 - Binary	µm	255	255	57	59	1	5	15	1	1	1	4	NaN	4	16	4	4	0	-1	6	5	1.5	12	6	13	NaN	NaN	NaN	NaN	NaN	NaN	NaN	NaN	0.362918	-0.936155	0.984196	NaN	NaN	NaN
BS1017R - AP0 - Lateral - Iba1 - Cell 6 - Binary	µm	255	255	92	86	1	5	40	1	1	1	4	NaN	30	205	6.83333	6	0.359138	-0.915319	14	7	3.5	18.6316	6.9386	34	11.4281	6.82	7.00615	2.85702	-0.0207964	-1.22018	8	0.817067	0.17778	-1.62435	0.955666	0.170637	-1.78902	0.925532
BS1017R - AP0 - Lateral - Iba1 - Cell 7 - Binary	µm	255	255	72	83	1	5	30	1	1	1	7	NaN	22	228	10.3636	12	-0.68898	-0.663702	16	10	2.28571	18	12.4583	26	15.4074	8.696	10.4764	2.20105	-0.653606	-0.640691	8	0.861914	0.215765	-0.875882	0.932176	0.220987	-0.852641	0.909417
BS1017R - AP0 - Lateral - Iba1 - Cell 8 - Binary	µm	255	255	88	95	1	5	50	1	1	1	3	NaN	36	179	4.97222	4	1.00586	0.332905	12	11	4	31.1333	6.99753	45	9.29175	13.779	4.64215	3.09725	0.577268	-1.23615	7	0.78317	0.127053	-2.63609	0.921343	0.133839	-2.60912	0.935506
BS1017R - AP0 - Medial - Iba1 - Cell 1 - Binary	µm	255	255	116	109	1	5	35	1	1	1	5	NaN	23	138	6	6	0.463765	-0.445868	12	6	2.4	20.75	8.29167	27	10.1208	5.5	5.98635	2.02416	0.153924	-1.39902	7	0.851293	0.194067	-1.67003	0.95122	0.188371	-1.85922	0.946173
BS1017R - AP0 - Medial - Iba1 - Cell 2 - Binary	µm	255	255	142	113	1	5	35	1	1	1	4	NaN	26	198	7.61538	7	0.280344	-1.15989	15	15	3.75	14.4815	6.30864	31	12.9193	15.768	7.66348	3.22982	-0.171618	-1.33122	7	0.842607	0.178618	-1.64745	0.924474	0.194697	-1.38606	0.909392
BS1017R - AP0 - Medial - Iba1 - Cell 3 - Binary	µm	255	255	146	115	1	5	40	1	1	1	7	NaN	30	238	7.93333	8.5	0.0594449	-1.36878	16	15	2.28571	14.7222	5.73333	36	13.0449	14.922	7.70341	1.86356	-0.18067	-1.68489	8	0.876907	0.183279	-1.38686	0.956941	0.199902	-1.11879	0.956084
BS1017R - AP0 - Medial - Iba1 - Cell 4 - Binary	µm	255	255	100	110	1	5	40	1	1	1	4	NaN	31	290	9.35484	10	0.0116543	-0.771141	17	12	4.25	25.75	11.6944	35	14.801	12	9.59367	3.70024	-0.291896	-0.741719	7	0.817901	0.148203	-1.81225	0.939286	0.158811	-1.57664	0.962379
BS1017R - AP1 - Lateral - Iba1 - Cell 1 - Binary	µm	255	255	123	81	1	5	30	1	1	1	6	NaN	22	167	7.59091	7	0.688056	0.368299	18	10	3	15.9595	9.31532	26	13.2289	9.639	7.7064	2.20481	0.0953385	-1.01847	8	0.790398	0.22506	-1.0665	0.959488	0.213502	-1.20712	0.939034
BS1017R - AP1 - Lateral - Iba1 - Cell 2 - Binary	µm	255	255	82	78	1	5	30	1	1	1	4	NaN	21	176	8.38095	8	0.193878	-0.564867	16	9	4	13.7667	8.00556	25	15.0089	7.891	8.60917	3.75223	0.146845	-0.691417	8	0.933542	0.23256	-0.896504	0.962446	0.226253	-0.95864	0.96637
BS1017R - AP1 - Lateral - Iba1 - Cell 3 - Binary	µm	255	255	139	97	1	5	25	1	1	1	5	NaN	18	182	10.1111	9.5	0.0970982	-1.11895	18	8	3.6	10.8421	8.19298	22	16.3896	8.519	10.3105	3.27791	0.15744	-1.46612	8	0.865762	0.247402	-0.652028	0.94225	0.256891	-0.541698	0.92023
BS1017R - AP1 - Lateral - Iba1 - Cell 4 - Binary	µm	255	255	80	112	1	5	35	1	1	1	5	NaN	24	190	7.91667	8	-0.0914525	-1.1785	13	5	2.6	6.33333	3.51111	28	12.6431	5	7.95787	2.52862	-0.199222	0.230287	7	0.618	0.176461	-1.63656	0.901609	0.169258	-1.83814	0.853954
BS1017R - AP1 - Medial - Iba1 - Cell 1 - Binary	µm	255	255	151	101	1	5	40	1	1	1	3	NaN	33	195	5.90909	6	0.251301	-0.941711	10	14	3.33333	6.66667	2.38889	37	8.55089	17.583	6.01029	2.8503	-0.0322743	-0.589025	8	0.532534	0.119774	-2.76205	0.920102	0.115726	-2.8782	0.881145
BS1017R - AP1 - Medial - Iba1 - Cell 2 - Binary	µm	255	255	149	149	1	5	35	1	1	1	7	NaN	20	174	8.7	9	-0.0804484	-1.42817	15	11	2.14286	17.069	10.1954	28	13.5269	11.535	8.15352	1.93241	-0.285692	-1.41437	8	0.89799	0.208768	-1.16645	0.979126	0.23466	-0.831856	0.971541
BS1017R - AP1 - Medial - Iba1 - Cell 3 - Binary	µm	255	255	80	47	1	5	25	1	1	1	4	NaN	14	68	4.85714	5	0.222005	-1.03797	9	5	2.25	7.2381	2.71429	21	8.93381	5	4.94023	2.23345	-0.00107797	-0.418675	7	0.838912	0.272238	-1.23812	0.950739	0.27903	-1.23129	0.92984
BS1017R - AP1 - Medial - Iba1 - Cell 4 - Binary	µm	255	255	70	76	1	5	25	1	1	1	4	NaN	14	132	9.42857	9	0.0526164	-0.544585	15	8	3.75	9.22222	6.74074	18	13.0607	14.391	9.54344	3.26518	-0.926993	-0.14476	6	0.713707	0.223686	-1.14704	0.884198	0.167149	-1.7218	0.827404
BS1017R - AP1 - Medial - Iba1 - Cell 5 - Binary	µm	255	255	107	61	1	5	25	1	1	1	5	NaN	18	113	6.27778	6.5	0.0576578	-1.03544	11	6	2.2	11	5.15789	22	9.82206	6.27	6.31087	1.96441	-0.168422	-0.772849	8	0.736043	0.246982	-1.12581	0.948196	0.232522	-1.30658	0.91204
BS1017R - AP1 - Medial - Iba1 - Cell 6 - Binary	µm	255	255	87	87	1	5	20	1	1	1	6	NaN	10	83	8.3	9	-0.270433	-0.644508	12	8	2	5	6.66667	14	11.1165	5	8.30815	1.85275	-0.556331	-0.238764	8	0.802504	0.307718	-0.551943	0.962783	0.268276	-0.909453	0.90693
BS1017R - AP2 - Lateral - Iba1 - Cell 1 - Binary	µm	255	255	114	84	1	5	30	1	1	1	7	NaN	19	186	9.78947	11	-0.131536	-1.04258	18	10	2.57143	11.3462	8.14744	23	15.7528	11.093	10.0442	2.25041	-0.299425	-1.20974	7	0.945397	0.243245	-0.710701	0.965202	0.240897	-0.675277	0.971718
BS1017R - AP2 - Lateral - Iba1 - Cell 2 - Binary	µm	255	255	105	83	1	5	25	1	1	1	4	NaN	16	124	7.75	7	0.308871	-0.840624	15	11	3.75	10.4576	6.89266	20	11.5632	10.04	7.85865	2.8908	-0.593015	-0.861837	8	0.682172	0.279639	-0.653277	0.949599	0.25696	-0.880757	0.915248
BS1017R - AP2 - Lateral - Iba1 - Cell 3 - Binary	µm	255	255	96	112	1	5	30	1	1	1	7	NaN	22	217	9.86364	10	-0.00118826	-1.11716	17	5	2.42857	-218.333	-153	27	16.7056	5.508	9.47084	2.38651	-0.0272834	-1.16889	8	0.930356	0.229623	-0.718132	0.970938	0.214702	-0.95288	0.97396
BS1017R - AP2 - Medial - Iba1 - Cell 1 - Binary	µm	255	255	72	118	1	5	30	1	1	1	4	NaN	21	125	5.95238	7	-0.589247	-0.682534	9	16	2.25	11.75	4.79167	25	8.14473	5	6.003	2.03618	-0.881844	0.00755058	8	0.684801	0.203335	-1.60858	0.956397	0.186274	-1.88618	0.935087
BS1017R - AP2 - Medial - Iba1 - Cell 2 - Binary	µm	255	255	139	152	1	5	40	1	1	1	4	NaN	26	192	7.38462	8	-0.225985	-0.956178	12	10	3	16.1	6.83333	30	10.9471	11.962	7.50141	2.73678	-0.310571	-1.0781	7	0.840707	0.185017	-1.51408	0.977682	0.182444	-1.56321	0.971451
BS1019B - AP0 - Lateral - Iba1 - Cell 1 - Binary	µm	255	255	116	137	1	5	45	1	1	1	1	NaN	36	210	5.83333	6.5	0.0309932	-1.07322	11	22	11	44.4444	10.8519	41	8.18634	25.056	5.88164	8.18634	-0.396612	-1.40571	8	0.672974	0.108345	-2.99773	0.914173	0.0943462	-3.29614	0.852506
BS1019B - AP0 - Lateral - Iba1 - Cell 2 - Binary	µm	255	255	100	86	1	5	30	1	1	1	5	NaN	21	146	6.95238	8	-0.673545	-0.854716	10	9	2	11.3636	5.31061	25	9.12181	16.592	7.03463	1.82436	-0.888375	-0.635855	8	0.780963	0.190505	-1.62868	0.958055	0.178206	-1.83168	0.911943
BS1019B - AP0 - Medial - Iba1 - Cell 1 - Binary	µm	255	255	100	66	1	5	20	1	1	1	2	NaN	11	35	3.18182	3	1.95106	3.04023	8	11	4	10.0933	4.14667	15	5.97173	10.724	3.29817	2.98587	0.654589	-0.765365	8	0.713955	0.195821	-2.62551	0.71456	0.124092	-3.31662	0.339549
BS1019B - AP0 - Medial - Iba1 - Cell 2 - Binary	µm	255	255	135	126	1	5	40	1	1	1	3	NaN	33	228	6.90909	6	0.450036	-1.08458	12	13	4	-7.16667	-0.777778	37	10.7663	18.943	7.01934	3.58878	0.162565	-1.30329	8	0.724629	0.130909	-2.37288	0.950307	0.13789	-2.26706	0.930636
BS1019B - AP0 - Medial - Iba1 - Cell 3 - Binary	µm	255	255	81	74	1	5	20	1	1	1	7	NaN	12	106	8.83333	9	-0.582487	0.231761	14	13	2	7.44444	5.40741	16	12.495	12.871	9.12444	1.785	-1.13634	0.430107	7	0.894756	0.279214	-0.707787	0.88098	0.207468	-1.30777	0.876892
BS1019B - AP0 - Medial - Iba1 - Cell 4 - Binary	µm	255	255	75	42	1	5	25	1	1	1	5	NaN	17	90	5.29412	5	0.6233	-0.966048	9	12	1.8	23	8.38889	21	8.46911	5.841	5.40047	1.69382	0.078062	-0.85145	8	0.750906	0.180185	-2.17317	0.85339	0.172493	-2.26544	0.757018
BS1019B - AP0 - Medial - Iba1 - Cell 5 - Binary	µm	255	255	108	113	1	5	40	1	1	1	4	NaN	29	162	5.58621	5	1.56596	3.40288	16	5	4	22.5446	8.47525	34	15.198	5	5.33771	3.7995	1.80642	4.08674	8	0.843324	0.168285	-1.98829	0.921446	0.153346	-2.36043	0.915215
BS1019B - AP0 - Medial - Iba1 - Cell 6 - Binary	µm	255	255	70	71	1	5	25	1	1	1	4	NaN	17	78	4.58824	5	-0.516619	-1.21497	6	5	1.5	12.5263	4	22	6.21306	5.823	4.58354	1.55327	-0.939011	-0.0285978	7	0.704857	0.212056	-1.87246	0.930888	0.189485	-2.15979	0.878244
BS1019B - AP1 - Lateral - Iba1 - Cell 1 - Binary	µm	255	255	64	77	1	5	25	1	1	1	3	NaN	16	67	4.1875	4	0.225413	-0.335728	8	5	2.66667	12.6914	4.33333	21	7.95879	5	3.93558	2.65293	0.00666522	0.0423891	8	0.87936	0.255221	-1.50542	0.947581	0.23062	-1.82525	0.943563
BS1019B - AP1 - Lateral - Iba1 - Cell 2 - Binary	µm	255	255	82	83	1	5	30	1	1	1	4	NaN	24	98	4.08333	4	0.46337	-1.0657	8	8	2	18.0714	4.55952	28	6.98878	7.251	4.14751	1.7472	0.272844	-1.16891	7	0.681787	0.180178	-2.28549	0.859707	0.182334	-2.32302	0.773826
BS1019B - AP1 - Lateral - Iba1 - Cell 3 - Binary	µm	255	255	83	79	1	5	25	1	1	1	6	NaN	18	112	6.22222	5.5	0.258313	-1.06543	13	6	2.16667	12.7333	6.37222	23	11.48	5.827	6.03914	1.91333	0.129869	-1.45725	7	0.91348	0.267739	-0.879839	0.97293	0.278181	-0.784009	0.963633
BS1019B - AP1 - Lateral - Iba1 - Cell 4 - Binary	µm	255	255	91	57	1	5	25	1	1	1	5	NaN	12	65	5.41667	4.5	0.511881	-0.988204	11	6	2.2	8.22581	4.33333	18	10.2281	6.061	4.89902	2.04562	0.478937	-1.18028	6	0.893603	0.330792	-0.675603	0.956405	0.36083	-0.398858	0.932106
BS1019B - AP1 - Medial - Iba1 - Cell 1 - Binary	µm	255	255	74	109	1	5	25	1	1	1	4	NaN	19	136	7.15789	7	0.257547	-0.00614876	13	8	3.25	16.375	8.36458	23	11.6459	8.189	7.37648	2.91147	0.0234118	-0.100856	7	0.834542	0.208877	-1.43409	0.926607	0.192709	-1.60383	0.890011
BS1019B - AP1 - Medial - Iba1 - Cell 2 - Binary	µm	255	255	78	78	1	5	20	1	1	1	2	NaN	12	30	2.5	2	1.75675	2.34349	6	5	3	11.4	3.1	17	6.17264	5	2.30653	3.08632	2.22316	4.2071	8	0.924793	0.277353	-1.92298	0.897365	0.246447	-2.3524	0.909968
BS1019B - AP1 - Medial - Iba1 - Cell 3 - Binary	µm	255	255	79	80	1	5	25	1	1	1	5	NaN	12	53	4.41667	5.5	-0.19943	-1.44714	8	10	1.6	5.55556	1.33333	19	7.14188	5.3305	3.88943	1.42838	-0.490518	-1.43813	7	0.919391	0.327056	-0.89879	0.941051	0.39203	-0.325067	0.927488
BS1019B - AP1 - Medial - Iba1 - Cell 4 - Binary	µm	255	255	74	66	1	5	20	1	1	1	4	NaN	11	61	5.54545	6	-0.0677177	-1.52262	8	5	2	11.2222	6.44444	15	7.89329	5	5.47378	1.97332	-0.653794	0.00655653	6	0.471992	0.280499	-1.19275	0.883157	0.217141	-1.80023	0.703718
BS1019B - AP2 - Lateral - Iba1 - Cell 1 - Binary	µm	255	255	182	110	1	5	35	1	1	1	5	NaN	24	227	9.45833	10	-0.599631	-0.69247	15	9	3	18.9048	10.9683	29	13.5783	7.446	9.30395	2.71566	-0.986093	-0.455714	6	0.86151	0.205092	-1.04282	0.968584	0.188374	-1.26642	0.948583
BS1019B - AP2 - Lateral - Iba1 - Cell 2 - Binary	µm	255	255	110	86	1	5	35	1	1	1	4	NaN	25	123	4.92	5	0.313578	-0.775819	9	5	2.25	24.5	7.08333	29	9.51122	5	4.84534	2.3778	0.44568	0.117361	6	0.752162	0.175463	-2.1076	0.908666	0.164159	-2.38031	0.863315
BS1019B - AP2 - Lateral - Iba1 - Cell 3 - Binary	µm	255	255	86	90	1	5	30	1	1	1	4	NaN	21	174	8.28571	8	0.46114	-0.959162	17	11	4.25	13.5116	8.0814	25	13.6792	11.521	8.48543	3.4198	0.0161565	-1.55149	7	0.766442	0.2029	-1.37152	0.918835	0.215655	-1.10449	0.90504
BS1019B - AP2 - Medial - Iba1 - Cell 1 - Binary	µm	255	255	147	94	1	5	55	1	1	1	4	NaN	39	247	6.33333	6	0.196376	-1.11634	14	17	3.5	27.9012	7.4321	49	10.2142	17.546	5.86537	2.55356	-0.20988	-1.65836	8	0.816272	0.142468	-2.09607	0.962527	0.147242	-2.06706	0.959133
BS1019B - AP2 - Medial - Iba1 - Cell 2 - Binary	µm	255	255	79	105	1	5	35	1	1	1	3	NaN	23	121	5.26087	5	0.326834	-1.11466	9	7	3	13.6	4.55556	29	8.02466	7.058	5.07886	2.67489	-0.203294	-0.36345	8	0.519001	0.178195	-2.03903	0.93004	0.175482	-2.12247	0.871961
BS1019B - AP2 - Medial - Iba1 - Cell 3 - Binary	µm	255	255	90	56	1	5	25	1	1	1	3	NaN	18	105	5.83333	5.5	0.183065	-0.887493	10	12	3.33333	16.5	7.08333	22	8.52888	11.179	5.93233	2.84296	-0.247747	-1.23626	7	0.779524	0.221813	-1.49512	0.95607	0.223281	-1.50648	0.952285
BS1019B - AP2 - Medial - Iba1 - Cell 4 - Binary	µm	255	255	80	91	1	5	25	1	1	1	5	NaN	14	88	6.28571	6	0.595654	-0.724938	14	5	2.8	10.2703	6.36036	19	13.4576	5.1435	5.90387	2.69152	0.785152	-0.142317	8	0.789999	0.298808	-0.782048	0.882654	0.29861	-0.875508	0.797904
BS1019B - AP2 - Medial - Iba1 - Cell 5 - Binary	µm	255	255	73	100	1	5	40	1	1	1	6	NaN	26	211	8.11538	8.5	0.304141	-0.807007	16	12	2.66667	13.7647	6.13725	32	13.1829	14.924	7.81613	2.19714	-0.15327	-1.30009	8	0.791677	0.177857	-1.57703	0.945085	0.172123	-1.66726	0.910133
BS1016B - AP0 - Lateral - Iba1 - Cell 1 - Binary	µm	255	255	112	82	1	5	25	1	1	1	6	NaN	18	152	8.44444	7	0.433372	-1.20706	16	11	2.66667	10.9643	6.94643	22	13.2169	9.348	8.54025	2.20282	0.00918576	-1.66124	8	0.811982	0.252825	-0.773671	0.939345	0.257019	-0.752629	0.92716
BS1016B - AP0 - Lateral - Iba1 - Cell 2 - Binary	µm	255	255	96	149	1	5	42	1	1	1	7	NaN	25	190	7.6	7	0.435928	-0.886877	16	10	2.28571	16.0435	7.81522	29	14.8548	10.452	7.65741	2.12211	0.536698	-1.10013	7	0.897975	0.196806	-1.39674	0.912746	0.224385	-1.00584	0.927422
BS1016B - AP0 - Lateral - Iba1 - Cell 3 - Binary	µm	255	255	69	111	1	5	30	1	1	1	5	NaN	22	170	7.72727	7.5	-0.089397	-0.589586	13	13	2.6	59	25	26	10.2254	12.746	7.83678	2.04507	-1.04093	0.938289	8	0.593167	0.18436	-1.59809	0.944669	0.165862	-1.86336	0.917692
BS1016B - AP0 - Lateral - Iba1 - Cell 4 - Binary	µm	255	255	91	76	1	5	30	1	1	1	5	NaN	22	215	9.77273	10.5	-0.430002	-0.312688	18	9	3.6	14.9615	9.3141	26	13.867	11.314	10.1475	2.77339	-0.834702	-0.315747	8	0.835013	0.20887	-1.07144	0.913822	0.176201	-1.38985	0.965146
BS1016B - AP0 - Lateral - Iba1 - Cell 5 - Binary	µm	255	255	110	101	1	5	35	1	1	1	5	NaN	27	195	7.22222	5	0.860076	-0.430455	18	10	3.6	18.5618	8.84457	31	15.0718	9.904	7.20692	3.01436	0.61987	-1.06109	7	0.875111	0.195204	-1.38798	0.941137	0.193556	-1.45563	0.905697
BS1016B - AP0 - Lateral - Iba1 - Cell 6 - Binary	µm	255	255	91	112	1	5	35	1	1	1	5	NaN	23	205	8.91304	9	-1.07976	1.85616	13	6	2.6	12.2933	7.36667	27	11.1359	7.173	9.12666	2.22719	-2.57568	7.1807	6	0.640193	0.175941	-1.55962	0.884223	0.142884	-2.06291	0.910445
BS1016B - AP0 - Lateral - Iba1 - Cell 7 - Binary	µm	255	255	105	74	1	5	35	1	1	1	5	NaN	26	272	10.4615	11	-0.0424932	-1.28767	18	9	3.6	-18	-13.3333	30	16.5634	12.8	10.6452	3.31269	-0.19771	-1.39733	7	0.888717	0.190132	-1.11984	0.942188	0.200191	-0.995128	0.936351
BS1016B - AP0 - Medial - Iba1 - Cell 1 - Binary	µm	255	255	63	87	1	5	20	1	1	1	4	NaN	6	40	6.66667	7	-0.7051	-0.607347	9	6	2.25	2.71429	1.7619	10	0.425395	-0.0900148	0.899565	NaN	NaN	NaN	NaN	NaN	NaN	NaN	NaN	NaN	NaN	NaN
BS1016B - AP0 - Medial - Iba1 - Cell 2 - Binary	µm	255	255	71	89	1	5	30	1	1	1	4	NaN	20	133	6.65	6	0.401484	-0.910148	13	6	3.25	13.7712	6.75817	24	0.206152	-1.55234	0.838999	12.1403	7.959	6.7425	3.03509	0.528702	-0.888176	8	0.815564	0.217502	-1.52636	0.793199
BS1016B - AP0 - Medial - Iba1 - Cell 3 - Binary	µm	255	255	109	111	1	5	30	1	1	1	6	NaN	17	145	8.52941	9	0.129197	-1.03152	17	8	2.83333	5.19167	2.26667	24	0.28989	-0.385508	0.960451	13.727	7.102	7.30365	2.28783	-0.364909	-1.43957	8	0.834555	0.295614	-0.280888	0.965198
BS1016B - AP0 - Medial - Iba1 - Cell 4 - Binary	µm	255	255	62	152	1	5	40	1	1	1	10	NaN	27	138	5.11111	4	0.634622	-0.950868	11	5	1.1	20.4574	5.57364	36	0.167272	-2.1343	0.885096	11.1734	5	4.38544	1.11734	0.53621	-1.12714	7	0.843906	0.18607	-1.98837	0.918173
BS1016B - AP1 - Lateral - Iba1 - Cell 1 - Binary	µm	255	255	81	80	1	5	30	1	1	1	6	NaN	19	223	11.7368	12	-0.0581635	-0.945501	22	7	3.66667	11.8378	10.3919	23	19.8895	6.915	12.1177	3.31492	-0.194658	-0.989324	6	0.918461	0.255553	-0.355502	0.973788	0.241752	-0.480232	0.974781
BS1016B - AP1 - Lateral - Iba1 - Cell 2 - Binary	µm	255	255	79	63	1	5	35	1	1	1	6	NaN	29	294	10.1379	11	-0.558529	-0.0628767	16	8	2.66667	7.69048	5.41667	33	13.7354	7.841	10.2626	2.28923	-1.11946	0.740519	8	0.786344	0.155814	-1.57264	0.970263	0.145701	-1.77179	0.958639
BS1016B - AP1 - Lateral - Iba1 - Cell 3 - Binary	µm	255	255	87	92	1	5	30	1	1	1	7	NaN	23	361	15.6957	17	-0.0684568	-1.15975	29	13	4.14286	11.935	11.4675	27	26.3693	13.51	16.1363	3.76704	-0.230253	-1.17887	8	0.915316	0.220219	-0.394034	0.948301	0.200838	-0.595769	0.960028
BS1016B - AP1 - Lateral - Iba1 - Cell 4 - Binary	µm	255	255	99	78	1	5	25	1	1	1	5	NaN	15	100	6.66667	7	-0.826431	0.0609375	9	9	1.8	11.1429	6.03571	19	8.41263	7.342	6.95453	1.68253	-0.961768	0.293338	8	0.89029	0.233648	-1.32213	0.957064	0.233182	-1.29008	0.986205
BS1016B - AP1 - Lateral - Iba1 - Cell 5 - Binary	µm	255	255	66	120	1	5	30	1	1	1	7	NaN	20	213	10.65	11.5	0.0331347	-0.891262	20	13	2.85714	14.9785	11.6075	24	17.0481	13.328	11.0039	2.43545	-0.205327	-1.26113	8	0.934405	0.211964	-0.976988	0.968977	0.20656	-0.982314	0.954404
BS1016B - AP1 - Lateral - Iba1 - Cell 6 - Binary	µm	255	255	79	109	1	5	25	1	1	1	5	NaN	17	162	9.52941	11	-0.373438	-1.26836	16	7	3.2	1.96667	-0.133333	21	13.7613	11.705	9.72112	2.75227	-0.659155	-1.29749	6	0.896422	0.290539	-0.27144	0.966694	0.277467	-0.386034	0.94947
BS1016B - AP1 - Lateral - Iba1 - Cell 7 - Binary	µm	255	255	97	106	1	5	30	1	1	1	9	NaN	20	197	9.85	10	-0.137157	-1.13608	17	7	1.88889	6.42029	3.78261	24	15.5662	9.499	10.0205	1.72957	-0.259412	-1.21232	8	0.880512	0.246561	-0.60105	0.972886	0.239131	-0.656624	0.962143
BS1016B - AP1 - Medial - Iba1 - Cell 1 - Binary	µm	255	255	89	77	1	5	25	1	1	1	5	NaN	14	141	10.0714	11.5	-0.386313	-1.28872	15	11	3	19.8889	18.4074	18	14.7217	11.644	10.4206	2.94435	-0.437145	-1.41203	8	0.956847	0.256411	-0.72457	0.924512	0.285512	-0.375089	0.909415
BS1016B - AP1 - Medial - Iba1 - Cell 2 - Binary	µm	255	255	99	109	1	5	25	1	1	1	5	NaN	16	95	5.9375	6	0.682917	0.447569	12	12	2.4	14.2281	7.09649	22	8.84834	11.104	5.06314	1.76967	-0.276619	-0.97666	8	0.712614	0.213277	-1.66251	0.937949	0.205712	-1.69578	0.927489
BS1016B - AP1 - Medial - Iba1 - Cell 3 - Binary	µm	255	255	71	95	1	5	20	1	1	1	3	NaN	8	35	4.375	4.5	-0.0543951	-1.4609	7	7	2.33333	5.71795	2.89744	12	6.97606	7.376	4.26306	2.32535	-0.077976	-1.45633	7	0.980711	0.411593	-0.472225	0.944099	0.410155	-0.482286	0.917934
BS1016B - AP2 - Lateral - Iba1 - Cell 1 - Binary	µm	255	255	93	88	1	5	75	1	1	1	5	NaN	65	380	5.84615	5	0.370645	-0.296011	14	61	2.8	51.2127	8.79336	71	9.13994	56.343	5.79478	1.82799	-0.412856	-0.675741	8	0.549232	0.0743775	-3.59673	0.809195	0.0572331	-4.30131	0.682605
BS1016B - AP2 - Lateral - Iba1 - Cell 2 - Binary	µm	255	255	116	54	1	5	35	1	1	1	8	NaN	25	119	4.76	3	0.710141	-0.994983	10	6	1.25	19.5905	4.77619	33	9.78378	5	4.32506	1.22297	0.363081	-1.25763	7	0.755652	0.164088	-2.24848	0.842126	0.168391	-2.35762	0.833897
BS1016B - AP2 - Lateral - Iba1 - Cell 3 - Binary	µm	255	255	69	62	1	5	20	1	1	1	6	NaN	13	123	9.46154	10	-0.444814	-0.782788	14	10	2.33333	67	62.8333	17	15.07	10.36	9.98623	2.51167	-0.35349	-0.0924591	8	0.861772	0.250115	-0.919545	0.837604	0.193595	-1.39592	0.784557
BS1016B - AP2 - Lateral - Iba1 - Cell 4 - Binary	µm	255	255	72	78	1	5	20	1	1	1	4	NaN	10	62	6.2	6	0.328454	-1.11382	12	6	3	7.25	5.09722	14	12.2349	6.096	6.59466	3.05872	0.405773	-0.867357	8	0.923512	0.406132	-0.0394646	0.946269	0.439554	0.3711	0.941439
BS1016B - AP2 - Lateral - Iba1 - Cell 5 - Binary	µm	255	255	140	69	1	5	40	1	1	1	6	NaN	26	197	7.57692	8	-0.00145184	0.260101	16	8	2.66667	19.9116	9.22449	30	12.8853	7.123	7.67309	2.14754	-0.370165	0.0791496	8	0.766905	0.191073	-1.42467	0.919319	0.163553	-1.84978	0.872851
BS1016B - AP2 - Lateral - Iba1 - Cell 6 - Binary	µm	255	255	82	78	1	5	30	1	1	1	9	NaN	19	212	11.1579	10	0.133207	-1.31087	19	7	2.11111	11.125	8.58333	23	18.891	6.836	11.4969	2.099	0.079789	-1.18764	7	0.879743	0.230621	-0.70662	0.964295	0.241267	-0.564488	0.952685
BS1016B - AP2 - Lateral - Iba1 - Cell 7 - Binary	µm	255	255	97	84	1	5	25	1	1	1	7	NaN	17	169	9.94118	11	-0.493324	-0.767177	16	9	2.28571	-5.77778	-7	21	14.1089	5	10.0008	2.01556	-0.884704	-0.408627	8	0.820879	0.259545	-0.567582	0.953043	0.235662	-0.83946	0.932027
BS1016B - AP2 - Medial - Iba1 - Cell 1 - Binary	µm	255	255	96	111	1	5	35	1	1	1	4	NaN	23	82	3.56522	3	1.42725	2.73732	10	5	2.5	19.2069	5.23276	29	9.76076	5	3.31138	2.44019	1.57524	3.24129	7	0.887825	0.191648	-2.21033	0.908728	0.199126	-2.27475	0.942089
BS1016B - AP2 - Medial - Iba1 - Cell 2 - Binary	µm	255	255	79	112	1	5	30	1	1	1	2	NaN	23	149	6.47826	7	-0.276854	-1.37437	10	6	5	18.1795	7.30769	27	9.91243	6.067	6.56616	4.95622	-0.244321	-1.10167	8	0.761009	0.15614	-2.23209	0.770472	0.100179	-3.11965	0.554655
BS1016B - AP2 - Medial - Iba1 - Cell 3 - Binary	µm	255	255	105	76	1	5	25	1	1	1	6	NaN	14	124	8.85714	9.5	-0.595732	0.161046	14	13	2.33333	13.7619	11.0714	20	12.4938	11.549	8.61437	2.08229	-0.887224	0.598847	7	0.840751	0.214213	-1.31411	0.862055	0.145389	-2.03464	0.811125
BS1016B - AP2 - Medial - Iba1 - Cell 4 - Binary	µm	255	255	114	89	1	5	36	1	1	1	5	NaN	30	236	7.86667	7	0.45211	-0.266376	18	8	3.6	21.026	9.68182	34	13.6769	7.427	8.10018	2.73537	-0.444708	-0.89908	8	0.738324	0.168811	-1.65269	0.945439	0.154745	-1.84615	0.920637
BS1016N - AP0 - Lateral - Iba1 - Cell 1 - Binary	µm	255	255	122	85	1	5	30	1	1	1	4	NaN	21	168	8	9	-0.855458	-0.123	13	9	3.25	18	24.8333	25	11.5809	10.604	8.16668	2.89523	-1.05654	0.643865	8	0.738051	0.199366	-1.43266	0.879052	0.155206	-1.90907	0.928722
BS1016N - AP0 - Lateral - Iba1 - Cell 2 - Binary	µm	255	255	133	61	1	5	30	1	1	1	6	NaN	22	229	10.4091	11	-0.470924	-0.256911	18	15	3	10	2.79167	27	13.6622	16.208	10.3332	2.27703	-1.11145	-0.0712301	7	0.838027	0.212511	-0.923749	0.944302	0.179674	-1.31547	0.961828
BS1016N - AP0 - Lateral - Iba1 - Cell 3 - Binary	µm	255	255	121	46	1	5	40	1	1	1	4	NaN	24	99	4.125	3	1.35602	0.739934	10	5	2.5	18.8095	4.75132	32	10.697	5	3.79194	2.67425	1.67786	3.34178	7	0.638087	0.168725	-2.40903	0.853743	0.152809	-2.84574	0.816006
BS1016N - AP0 - Lateral - Iba1 - Cell 4 - Binary	µm	255	255	73	116	1	5	45	1	1	1	5	NaN	34	267	7.85294	8	0.108622	-1.01714	16	10	3.2	20.7667	7.8	39	13.4138	10.771	7.84334	2.68276	-0.262895	-1.29312	8	0.852636	0.164928	-1.58814	0.973682	0.172438	-1.44704	0.969822
BS1016N - AP0 - Lateral - Iba1 - Cell 5 - Binary	µm	255	255	116	96	1	5	30	1	1	1	6	NaN	20	153	7.65	6.5	0.906649	-0.048634	18	13	3	14.4118	8.95588	24	13.6689	10.594	7.86084	2.27814	0.297076	-1.36544	8	0.760015	0.221054	-1.22078	0.950743	0.232823	-0.972332	0.938517
BS1016N - AP0 - Medial - Iba1 - Cell 1 - Binary	µm	255	255	99	126	1	5	30	1	1	1	5	NaN	20	143	7.15	7	0.814956	1.90772	16	12	3.2	17.4615	9.46474	25	10.0298	12.429	7.09468	2.00596	-0.773482	-0.468999	7	0.6589	0.212741	-1.3313	0.970321	0.189045	-1.67061	0.936016
BS1016N - AP0 - Medial - Iba1 - Cell 2 - Binary	µm	255	255	122	137	1	5	50	1	1	1	6	NaN	34	249	7.32353	6.5	0.621764	-0.394675	16	21	2.66667	26.9187	8.89431	45	13.3091	20.414	6.63057	2.21818	0.246029	-1.07975	7	0.859819	0.12944	-2.33416	0.954213	0.125415	-2.43198	0.893502
BS1016N - AP0 - Medial - Iba1 - Cell 3 - Binary	µm	255	255	116	109	1	5	40	1	1	1	4	NaN	25	123	4.92	4	0.355575	-1.16275	9	6	2.25	23	5.72222	31	8.5115	5	4.76222	2.12788	0.457754	-1.37762	8	0.837726	0.181281	-1.98946	0.916079	0.181928	-2.09177	0.890658
BS1016N - AP1 - Lateral - Iba1 - Cell 1 - Binary	µm	255	255	91	55	1	5	20	1	1	1	3	NaN	13	96	7.38462	6	0.641423	-1.1571	13	11	4.33333	10.0769	6.60256	17	12.4303	12.717	7.57106	4.14343	0.367608	-1.42234	8	0.869903	0.162289	-2.12358	0.726167	0.0713272	-3.02473	0.437329
BS1016N - AP1 - Lateral - Iba1 - Cell 2 - Binary	µm	255	255	126	95	1	5	20	1	1	1	4	NaN	8	43	5.375	5.5	0.51033	-0.591332	11	9	2.75	6.85034	5.03401	12	9.79259	8.728	5.8667	2.44815	0.00738423	-1.48025	8	0.881224	0.436346	-0.116105	0.884016	0.426468	-0.185248	0.830279
BS1016N - AP1 - Lateral - Iba1 - Cell 3 - Binary	µm	255	255	85	90	1	5	30	1	1	1	4	NaN	16	61	3.8125	3.5	0.207363	-1.38679	6	8	1.5	9.5	3.25	20	5.8527	8.484	3.94171	1.46317	0.277601	-1.18804	7	0.701272	0.220204	-2.02793	0.930232	0.235597	-1.79081	0.922577
BS1016N - AP1 - Medial - Iba1 - Cell 1 - Binary	µm	255	255	103	101	1	5	25	1	1	1	2	NaN	16	69	4.3125	3.5	1.18103	0.513859	11	7	5.5	12.7391	5.23188	22	9.51382	6.771	4.22736	4.75691	1.03459	-0.411994	8	0.901424	0.258264	-1.48456	0.900756	0.310943	-0.930184	0.932205
BS1016N - AP1 - Medial - Iba1 - Cell 2 - Binary	µm	255	255	96	79	1	5	20	1	1	1	3	NaN	9	44	4.88889	5	-0.0586985	-1.38625	7	8	2.33333	4	2.5	13	6.92198	8.038	4.96898	2.30733	-0.0988903	-1.42402	6	0.999153	0.324086	-0.988825	0.964038	0.326863	-0.968459	0.950436
BS1016N - AP2 - Lateral - Iba1 - Cell 1 - Binary	µm	255	255	107	86	1	5	30	1	1	1	4	NaN	22	202	9.18182	8	0.110469	-1.28349	16	12	4	5.75	2.43056	26	15.6439	13.936	9.46388	3.91098	0.0611121	-1.1697	7	0.898913	0.189553	-1.43042	0.890383	0.167714	-1.62808	0.892674
BS1016N - AP2 - Lateral - Iba1 - Cell 2 - Binary	µm	255	255	107	117	1	5	35	1	1	1	4	NaN	25	184	7.36	6	0.849786	0.0923179	18	8	4.5	18.6667	9.5	30	13.8648	9.016	7.33613	3.46621	0.232843	-0.851177	7	0.706175	0.174223	-1.77157	0.894273	0.18272	-1.63492	0.830211
BS1016N - AP2 - Lateral - Iba1 - Cell 3 - Binary	µm	255	255	188	108	1	5	55	1	1	1	4	NaN	38	200	5.26316	5	0.633896	-0.078293	11	31	2.75	Infinity	Infinity	50	7.59376	30.29	4.59543	1.89844	-0.708209	0.175586	7	0.488389	0.104884	-3.12056	0.899742	0.0890696	-3.52158	0.817755
BS1016N - AP2 - Lateral - Iba1 - Cell 4 - Binary	µm	255	255	132	107	1	5	30	1	1	1	5	NaN	23	261	11.3478	11	-0.523834	0.533192	17	8	3.4	8.47312	7.04301	27	13.5501	9.076	11.6321	2.71001	-1.83554	2.86328	7	0.592974	0.159918	-1.5393	0.953262	0.143423	-1.76929	0.939273
BS1016N - AP2 - Medial - Iba1 - Cell 1 - Binary	µm	255	255	126	145	1	5	45	1	1	1	5	NaN	35	279	7.97143	8	-0.158315	-0.955516	15	17	3	23.3704	8.14815	40	12.42	14.945	7.88007	2.484	-0.378395	-1.22492	8	0.849523	0.148399	-1.87317	0.948562	0.155593	-1.72308	0.92457
BS1016N - AP2 - Medial - Iba1 - Cell 2 - Binary	µm	255	255	106	140	1	5	35	1	1	1	4	NaN	29	216	7.44828	8	0.14276	-1.17543	14	18	3.5	17.8519	7.14815	33	12.9274	16.333	7.585	3.23185	0.189012	-1.33269	8	0.889505	0.160172	-1.88756	0.94855	0.159567	-1.84177	0.943598
BS1016N - AP2 - Medial - Iba1 - Cell 3 - Binary	µm	255	255	93	73	1	5	35	1	1	1	4	NaN	22	191	8.68182	8.5	-0.228244	-0.999802	13	6	3.25	17.381	8.58242	30	12.4303	7.286	7.33521	3.10757	-0.718529	-0.188305	8	0.72883	0.190814	-1.37057	0.975362	0.18722	-1.43221	0.957941
BS1016N - AP2 - Medial - Iba1 - Cell 4 - Binary	µm	255	255	107	87	1	5	25	1	1	1	4	NaN	17	116	6.82353	6	0.728358	-0.281796	13	8	3.25	12.2899	6.66667	21	12.7892	8.575	6.95354	3.19731	0.56278	-0.428725	8	0.859089	0.244843	-1.11673	0.957428	0.236038	-1.19944	0.928685

## Sheet: Animal Averages
D4 - Stroke - Butyric Acid
Male								Female
Animal ID	Num of cells	I branches	Sum inters.	Max inters.	Max inters. radius	Ramification index	Enclosing radius	Animal ID	Num of cells	I branches	Sum inters.	Max inters.	Max inters. radius	Ramification index	Enclosing radius
BS54	24	5.66667	156.583	13.875	9.25	2.64454	25.4167	BS66	31	6.67742	139.355	14.9355	7.45161	2.70233	23.3871
BS85	23	5.95652	98.9565	10.6087	8.6087	1.92043	21.913	BS75	32	6.625	105.562	11.75	7.21875	1.86679	22
BS86	29	7.03448	120.828	14.2069	7.96552	2.21019	19.4828	BS76	37	7.05405	80.3784	11.3514	7.13514	1.68219	18.0811
BS87	30	6.56667	114.333	13.0667	7.53333	2.57292	19.6	BS77	31	7.3871	114.903	12.871	7.25806	1.82986	21.129
BS88	30	5.7	88.6667	12.0667	6.56667	2.31261	18.9667	BS1019L	33	4.97059	143.588	13.3235	9.70588	2.7465	25.7059
								BS1019R	TBD	TBD	TBD	TBD	TBD	TBD	TBD
D4 - Stroke - Vehicle
Male								Female
Animal ID	Num of cells	I branches	Sum inters.	Max inters.	Max inters. radius	Ramification index	Enclosing radius	Animal ID	Num of cells	I branches	Sum inters.	Max inters.	Max inters. radius	Ramification index	Enclosing radius
BS49	32	8.09375	112.469	13.0625	7.625	1.85329	21.4375	BS72	28	5.46429	105.679	14.6071	6.42857	3.06937	20.5357
BS52	30	8.36667	173.933	15.1	9	2.05675	27.5667	BS78	29	7.93103	138.172	13.5862	8.86207	1.7813	23.2069
BS1017R	27	4.85185	171.259	14.1481	9.81481	3.04991	26.9259	BS79	27	5.40741	75.6296	10.1852	7	2.2075	19.2963
								BS80	27	5.66667	115.333	13.8148	7.37037	2.54372	20.3333
D20 - Stroke - Butyric Acid
Male								Female
Animal ID	Num of cells	I branches	Sum inters.	Max inters.	Max inters. radius	Ramification index	Enclosing radius	Animal ID	Num of cells	I branches	Sum inters.	Max inters.	Max inters. radius	Ramification index	Enclosing radius
BS18	26	4.96154	150.577	13.8077	10.1538	3.10263	26.3462	BS2	20	4.75	150.95	12.85	10.7	2.83726	29.9
BS19	18	3.94444	82.0556	9.22222	7.77778	2.5168	22.6111	BS4	19	2.78947	84.5263	10	8.21053	3.79737	23.3684
BS45	26	5.38462	127	12.4615	9	2.54461	23.1923	BS28	25	5.52	116.28	10.6	10.16	2.03733	26.56
BS48	17	5.64706	147.882	13.2353	11.5294	2.53429	27.5882	BS1019N	29	4.58621	151.414	12.069	10.3448	2.79511	29.2414
								BS1019B	24	4.08333	123.875	11.0417	9.20833	3.08264	25.375
D20 - Stroke - Vehicle
Male								Female
Animal ID	Num of cells	I branches	Sum inters.	Max inters.	Max inters. radius	Ramification index	Enclosing radius	Animal ID	Num of cells	I branches	Sum inters.	Max inters.	Max inters. radius	Ramification index	Enclosing radius
BS39	20	6.5	92.6	10.05	8.2	1.70903	21.95	BS9	29	4.86207	86	10.5172	8.10345	2.2931	20.069
BS1017B	34	5.67647	173.559	15.6765	10.1765	2.94247	26.3824	BS33	16	5.5	88.8125	10	8.0625	1.90729	24
BS1017N	24	4.66667	131.583	11.0417	9.91667	2.44375	27.7083	BS34	21	5.28571	99.5714	9.66667	7.7619	1.96162	25.0952
BS1016B	32	5.6875	172.781	14.9375	10.1875	2.75692	25.8438	BS35	25	5.84	88.16	10.36	9.4	1.88567	21.36
BS1016N	21	4.28571	161.571	13.381	11.5238	3.19683	28.0476	BS36	22	4.77273	55.6818	8.27273	7.04545	1.77381	18.6364
D20 - Sham - Butyric Acid
Male								Female
Animal ID	Num of cells	I branches	Sum inters.	Max inters.	Max inters. radius	Ramification index	Enclosing radius	Animal ID	Num of cells	I branches	Sum inters.	Max inters.	Max inters. radius	Ramification index	Enclosing radius
BS58	26	5.26923	103.769	10.7308	9.96154	2.16187	24.8077	BS74	16	5.5625	166.875	12.6875	11.9375	2.40394	30.75
BS59	14	5.21429	92.7857	10.7857	7.57143	2.11173	21.6429	BS1018B	28	4.85714	160.714	12.6429	11.2143	2.89664	32.6071
BS81	18	5	121.389	9.72222	8.94444	2.0211	28.7778	BS1018L	TBD	TBD	TBD	TBD	TBD	TBD	TBD
BS1016R	29	5.86207	145.069	13.6897	9.24138	2.58774	26.6897	BS1018N	TBD	TBD	TBD	TBD	TBD	TBD	TBD
BS1016L	TBD	TBD	TBD	TBD	TBD	TBD	TBD	BS1018R	TBD	TBD	TBD	TBD	TBD	TBD	TBD
D4 - Sham - Butryic Acid
Male								Female
Animal ID	Num of cells	I branches	Sum inters.	Max inters.	Max inters. radius	Ramification index	Enclosing radius	Animal ID	Num of cells	I branches	Sum inters.	Max inters.	Max inters. radius	Ramification index	Enclosing radius
BS42	15	4	120.267	11.7333	9.93333	2.99444	27	BS5	16	3.8125	139.812	10.75	11.6875	2.9125	35.75
BS43	19	5.94737	118.368	11.9474	8.94737	2.19079	24.1579	BS6	18	4.11111	157.722	11.2222	14.7222	3.07639	36.1111
BS44	22	5.59091	174	13.4545	12.6818	2.54951	31.6364	BS29	24	4.79167	108.333	10.1667	9.04167	2.20585	24.3333
								BS30	19	4.73684	136.368	10.8947	9.78947	2.40401	32.4211

## Sheet: 4StBM
Image	Unit	Lower threshold	Upper threshold	X center (px)	Y center (px)	Z center (slice)	Starting radius	Ending radius	Radius step	Samples/radius	Enclosing radius cutoff	I branches (user)	I branches (inferred)	Intersecting radii	Sum inters.	Mean inters.	Median inters.	Skewness (sampled)	Kurtosis (sampled)	Max inters.	Max inters. radius	Ramification index (sampled)	Centroid radius	Centroid value	Enclosing radius	Critical value	Critical radius	Mean value	Ramification index (fit)	Skewness (fit)	Kurtosis (fit)	Polyn. degree	Polyn. R^2	Regression coefficient (Semi-log)	Regression intercept (Semi-log)	Regression R^2 (Semi-log)	Regression coefficient (Semi-log) [P10-P90]	Regression intercept (Semi-log) [P10-P90]	Regression R^2 (Semi-log) [P10-P90]
BS54 - AP0 - Lateral - Iba1 - Cell 1 - Binary	µm	255	255	79	48	1	5	30	1	1	1	5	NaN	10	66	6.6	6	-0.143903	-1.23825	10	6	2	2.4	0.9	14	10.3872	6.788	6.77962	2.07744	-0.113048	-1.18238	7	0.995916	0.359843	-0.344793	0.927783	0.378182	-0.204083	0.908052
BS54 - AP0 - Lateral - Iba1 - Cell 2 - Binary	µm	255	255	36	62	1	5	50	1	1	1	3	NaN	35	150	4.28571	3	1.15968	0.94174	12	10	4	32.0651	6.37674	48	8.34672	8.833	3.83834	2.78224	0.513491	-1.03012	8	0.725097	0.107095	-3.20808	0.784504	0.104323	-3.46622	0.735396
BS54 - AP0 - Lateral - Iba1 - Cell 3 - Binary	µm	255	255	101	55	1	5	20	1	1	1	4	NaN	13	85	6.53846	6	0.0807174	-1.63489	12	7	3	6.68421	3.40351	17	11.5589	8.105	6.53181	2.88973	0.0896174	-1.64827	8	0.783782	0.353693	-0.278482	0.905158	0.364336	-0.176732	0.823845
BS54 - AP0 - Lateral - Iba1 - Cell 4 - Binary	µm	255	255	79	45	1	5	25	1	1	1	6	NaN	15	88	5.86667	6	0.100594	-0.677939	11	13	1.83333	13.5556	6.5	21	8.75907	5	5.91873	1.45985	-0.597751	-0.532069	8	0.543723	0.238547	-1.36442	0.925718	0.221783	-1.59242	0.868109
BS54 - AP0 - Medial - Iba1 - Cell 1 - Binary	µm	255	255	101	92	1	5	30	1	1	1	7	NaN	20	170	8.5	8.5	-0.140441	-0.986263	14	13	2	-3.33333	0.833333	24	13.2122	5	8.49582	1.88746	-0.594325	-0.40021	8	0.700867	0.212816	-1.1729	0.953125	0.1805	-1.63204	0.910441
BS54 - AP0 - Medial - Iba1 - Cell 2 - Binary	µm	255	255	54	87	1	5	30	1	1	1	7	NaN	19	165	8.68421	9	0.0869929	-1.25956	16	7	2.28571	182	130.167	26	14.6064	8.91	7.60632	2.08663	0.013306	-1.5912	6	0.868092	0.256162	-0.656034	0.961847	0.256968	-0.654197	0.941802
BS54 - AP0 - Medial - Iba1 - Cell 3 - Binary	µm	255	255	74	111	1	5	35	1	1	1	6	NaN	28	211	7.53571	8	0.000692755	-0.811606	14	6	2.33333	17.2778	6.875	33	12.1273	5.3405	7.27094	2.02122	-0.374072	-0.723756	8	0.708364	0.174698	-1.62913	0.924142	0.164884	-1.86397	0.885133
BS54 - AP0 - Medial - Iba1 - Cell 4 - Binary	µm	255	255	95	75	1	5	35	1	1	1	4	NaN	19	118	6.21053	6	0.135724	-1.11152	12	13	3	13.4828	6.03448	25	8.8103	8.715	5.92664	2.20258	-0.69988	-1.0474	8	0.686332	0.224864	-1.37571	0.950143	0.240918	-1.18338	0.932545
BS54 - AP0 - Medial - Iba1 - Cell 5 - Binary	µm	255	255	135	56	1	5	40	1	1	1	6	NaN	32	217	6.78125	6	0.462698	-0.364678	13	8	2.16667	36.0741	11.5062	37	10.5831	7.23	6.69298	1.76384	-0.130655	-0.825877	8	0.667628	0.148978	-2.04133	0.950539	0.141111	-2.2471	0.919264
BS54 - AP1 - Lateral - Iba1 - Cell 1 - Binary	µm	255	255	64	61	1	5	25	1	1	1	6	NaN	14	98	7	7	-0.404212	-0.958333	10	10	1.66667	10.9259	6.5	18	9.93776	10.127	7.23437	1.65629	-0.368179	-1.24195	8	0.876348	0.230859	-1.35505	0.89755	0.214626	-1.57372	0.842415
BS54 - AP1 - Lateral - Iba1 - Cell 2 - Binary	µm	255	255	72	69	1	5	30	1	1	1	10	NaN	23	263	11.4348	11	-0.499183	-0.492713	17	7	1.7	16.8161	11.7011	27	16.7718	9.012	11.7166	1.67718	-0.595946	-0.283443	8	0.894416	0.202037	-0.919417	0.968588	0.187724	-1.09192	0.973346
BS54 - AP1 - Lateral - Iba1 - Cell 3 - Binary	µm	255	255	79	56	1	5	30	1	1	1	4	NaN	18	135	7.5	6.5	0.646199	-0.0272932	16	11	4	12.914	7.64516	24	12.8109	11.134	6.77027	3.20272	0.0731523	-1.0694	8	0.82767	0.225297	-1.23902	0.945461	0.204146	-1.46171	0.920424
BS54 - AP1 - Lateral - Iba1 - Cell 4 - Binary	µm	255	255	67	66	1	5	35	1	1	1	6	NaN	25	253	10.12	10	-0.0263771	-0.858502	18	14	3	9.8	4.16667	30	16.9831	5.0395	9.88479	2.83051	-0.27733	-0.971236	7	0.798288	0.196326	-1.06429	0.95713	0.180126	-1.36746	0.929697
BS54 - AP1 - Lateral - Iba1 - Cell 5 - Binary	µm	255	255	70	46	1	5	20	1	1	1	4	NaN	7	35	5	5	-0.744118	-0.265625	7	8	1.75	3.33333	1.61111	11	7.04511	8.156	5.32463	1.76128	-0.744978	-0.265979	7	1	0.355139	-0.849438	0.844333	NaN	NaN	NaN
BS54 - AP1 - Medial - Iba1 - Cell 1 - Binary	µm	255	255	61	90	1	5	30	1	1	1	10	NaN	21	192	9.14286	10	-0.212257	-0.245164	17	11	1.7	17.16	10.4467	25	13.2083	10.889	9.23325	1.32083	-0.764877	-0.287988	8	0.752061	0.210476	-1.10593	0.955862	0.184701	-1.45499	0.924354
BS54 - AP1 - Medial - Iba1 - Cell 2 - Binary	µm	255	255	79	83	1	5	25	1	1	1	7	NaN	17	174	10.2353	10	-0.277314	0.0303477	17	6	2.42857	16.3333	11.1667	21	14.4084	5.765	10.4168	2.05834	-0.725092	-0.488919	7	0.721355	0.23169	-0.860502	0.927983	0.221801	-0.98662	0.888971
BS54 - AP1 - Medial - Iba1 - Cell 3 - Binary	µm	255	255	140	65	1	5	60	1	1	1	4	NaN	51	414	8.11765	8	-0.107677	-0.962286	17	7	4.25	38.717	10.9119	56	13.3099	7.238	8.07366	3.32747	-0.67986	-0.595752	8	0.723484	0.115762	-2.22236	0.940418	0.10877	-2.53476	0.929718
BS54 - AP1 - Medial - Iba1 - Cell 4 - Binary	µm	255	255	80	98	1	5	30	1	1	1	5	NaN	20	201	10.05	11	-0.225643	-1.16248	16	16	3.2	19.619	13.881	24	14.423	16.476	10.1683	2.8846	-0.701115	-0.813432	8	0.763241	0.210961	-1.05131	0.929093	0.198906	-1.19246	0.884677
BS54 - AP2 - Lateral - Iba1 - Cell 1 - Binary	µm	255	255	86	91	1	5	35	1	1	1	3	NaN	23	182	7.91304	10	-0.290788	-1.25587	14	11	4.66667	3.66667	0.444444	28	12.8565	12.527	7.8319	4.2855	-0.242215	-1.47309	8	0.920585	0.220355	-1.04749	0.955877	0.212251	-1.14516	0.931565
BS54 - AP2 - Lateral - Iba1 - Cell 2 - Binary	µm	255	255	73	51	1	5	30	1	1	1	7	NaN	22	99	4.5	4	1.27714	0.803686	11	5	1.57143	17.6944	5.81944	27	11.1434	5	4.37559	1.59191	1.54991	1.53323	7	0.861984	0.201339	-1.86739	0.905271	0.19087	-2.18751	0.899026
BS54 - AP2 - Medial - Iba1 - Cell 1 - Binary	µm	255	255	89	75	1	5	25	1	1	1	6	NaN	15	116	7.73333	6	0.170853	-1.38271	15	10	2.5	9.26667	6.24444	19	14.202	9.186	7.61178	2.367	0.278886	-1.43302	8	0.936687	0.301789	-0.484769	0.918727	0.29347	-0.594052	0.858748
BS54 - AP2 - Medial - Iba1 - Cell 2 - Binary	µm	255	255	47	54	1	5	20	1	1	1	6	NaN	8	59	7.375	6	0.391136	-1.61898	12	6	2	6.36364	5.40909	12	12.4028	6.324	7.16882	2.06714	0.368811	-1.60339	6	0.998391	0.419863	0.1276	0.966297	0.445937	0.310113	0.965136
BS54 - AP2 - Medial - Iba1 - Cell 3 - Binary	µm	255	255	103	84	1	5	25	1	1	1	6	NaN	16	150	9.375	9.5	0.248161	-1.12943	19	8	3.16667	9.86325	7.71368	21	16.876	7.807	9.31392	2.81266	0.0958828	-1.46516	8	0.926007	0.29504	-0.288488	0.975014	0.314412	-0.032384	0.969766
BS54 - AP2 - Medial - Iba1 - Cell 4 - Binary	µm	255	255	82	62	1	5	25	1	1	1	4	NaN	18	117	6.5	6	0.534448	-0.738436	13	9	3.25	11.6557	5.94536	22	11.8772	9.393	6.6795	2.96931	0.383889	-0.89416	8	0.806067	0.247052	-1.12787	0.925745	0.24185	-1.16189	0.916045
MEAN		255	255	81.0833	70.0833	1	5	30.8333	1	1	1	5.66667		20.375	156.583	7.62498	7.4375	0.0926303	-0.725282	13.875	9.25	2.64454	21.014	11.7584	25.4167	12.3603	8.24979	7.53606	2.33265	-0.176766	-0.847291	7.625	0.811933	0.239195	-1.14278	0.929013	0.228374	-1.28238	0.902542
BS85 - AP0 - Lateral - Iba1 - Cell 1 - Binary	µm	255	255	51	41	1	5	15	1	1	1	2	NaN	4	12	3	3	0	-1	4	5	2	5.77778	2.44444	9	0.35885	-1.38991	0.805032	NaN	NaN	NaN	NaN	NaN	NaN	NaN	NaN	NaN	NaN	NaN
BS85 - AP0 - Lateral - Iba1 - Cell 2 - Binary	µm	255	255	67	59	1	5	20	1	1	1	5	NaN	12	52	4.33333	4.5	0.239063	-1.27562	8	8	1.6	8.91667	3.90278	16	0.308927	-1.14286	0.892693	7.97691	8.059	4.28655	1.59538	0.342262	-1.17443	8	0.94972	0.300606	-1.2387	0.771551
BS85 - AP0 - Lateral - Iba1 - Cell 3 - Binary	µm	255	255	64	88	1	5	25	1	1	1	6	NaN	15	103	6.86667	7	-0.214039	-0.701201	12	5	2	10.8462	6.25641	19	0.281325	-0.768642	0.970327	11.7402	5	6.78026	1.95669	-0.43896	-0.463412	6	0.905713	0.25905	-1.03111	0.967102
BS85 - AP0 - Lateral - Iba1 - Cell 4 - Binary	µm	255	255	113	105	1	5	30	1	1	1	4	NaN	22	123	5.59091	5	0.562951	-0.937593	12	21	3	15.6829	5.58943	28	0.0974104	-3.39711	0.598101	10.9086	23.076	5.56545	2.72716	0.314106	-1.19794	8	0.834626	0.0350034	-4.38257	0.354884
BS85 - AP0 - Medial - Iba1 - Cell 1 - Binary	µm	255	255	98	122	1	5	40	1	1	1	7	NaN	33	321	9.72727	8	0.34631	-1.24398	20	14	2.85714	20.0727	9.77576	37	18.5373	15.549	9.85655	2.64819	0.390507	-1.20688	8	0.923609	0.158456	-1.54355	0.96185	0.161286	-1.47606	0.936685
BS85 - AP0 - Medial - Iba1 - Cell 2 - Binary	µm	255	255	82	98	1	5	30	1	1	1	9	NaN	17	129	7.58824	8	-0.0820863	-1.51978	14	9	1.55556	29.5965	18.6491	26	12.5925	7.39	6.74017	1.39917	-0.344888	-1.4001	6	0.888217	0.26752	-0.756275	0.950326	0.318281	-0.161895	0.965262
BS85 - AP0 - Medial - Iba1 - Cell 3 - Binary	µm	255	255	42	98	1	5	30	1	1	1	6	NaN	20	83	4.15	3	1.00926	0.0937168	9	5	1.5	16.9216	5.33987	24	9.12389	5	4.0282	1.52065	1.10782	0.649642	8	0.913722	0.210646	-1.91711	0.903545	0.217318	-1.99311	0.912117
BS85 - AP0 - Medial - Iba1 - Cell 4 - Binary	µm	255	255	56	50	1	5	25	1	1	1	6	NaN	13	75	5.76923	6	-0.238601	-0.115873	9	11	1.5	13	5.83333	17	7.55622	9.706	5.88703	1.25937	-0.0205272	-1.42694	8	0.465236	0.209046	-1.81707	0.821288	0.220584	-1.68714	0.707828
BS85 - AP0 - Medial - Iba1 - Cell 5 - Binary	µm	255	255	81	53	1	5	25	1	1	1	8	NaN	14	80	5.71429	5.5	0.44102	-0.9651	10	7	1.25	12.4074	6.38889	18	8.25538	7.018	5.80638	1.03192	-0.00908331	-1.19311	7	0.601736	0.255999	-1.28028	0.908771	0.256158	-1.32806	0.84276
BS85 - AP1 - Lateral - Iba1 - Cell 1 - Binary	µm	255	255	82	154	1	5	45	1	1	1	8	NaN	32	177	5.53125	5	0.605083	-0.515469	13	13	1.625	26.7946	7.70536	40	9.83908	10.791	5.22202	1.22988	0.385833	-1.29805	8	0.751863	0.142282	-2.3664	0.887107	0.157715	-2.21699	0.900164
BS85 - AP1 - Lateral - Iba1 - Cell 2 - Binary	µm	255	255	62	57	1	5	25	1	1	1	9	NaN	18	124	6.88889	6.5	0.0751241	-1.07769	10	5	1.11111	10.6	5.32222	22	10.5722	5.711	6.9404	1.17469	0.256062	0.0213328	8	0.714012	0.20829	-1.48663	0.920383	0.201793	-1.61954	0.893958
BS85 - AP1 - Lateral - Iba1 - Cell 3 - Binary	µm	255	255	89	42	1	5	25	1	1	1	3	NaN	14	74	5.28571	5.5	0.687455	0.315197	11	5	3.66667	11.3522	5.96855	18	10.7317	5	5.16498	3.57722	0.892354	0.480932	7	0.866845	0.257729	-1.36594	0.879635	0.22328	-1.81615	0.814232
BS85 - AP1 - Lateral - Iba1 - Cell 4 - Binary	µm	255	255	75	82	1	5	25	1	1	1	6	NaN	16	114	7.125	7	-0.116006	-1.30476	11	9	1.83333	11.8889	6.88889	20	10.3161	7.88	7.1541	1.71934	-0.134201	-1.32437	7	0.926381	0.258871	-0.918379	0.984806	0.251822	-1.01157	0.974212
BS85 - AP1 - Medial - Iba1 - Cell 1 - Binary	µm	255	255	58	51	1	5	25	1	1	1	9	NaN	15	109	7.26667	8	-0.0167654	-1.30298	14	9	1.55556	9.09302	5.52713	20	11.4884	9.299	6.83328	1.27649	-0.291636	-1.55523	7	0.890089	0.313518	-0.392175	0.976115	0.317888	-0.343312	0.958881
BS85 - AP1 - Medial - Iba1 - Cell 2 - Binary	µm	255	255	76	46	1	5	25	1	1	1	5	NaN	10	41	4.1	4	0.872249	-0.154842	9	7	1.8	11.8788	5.0202	19	7.67775	6.046	3.70214	1.53555	0.538032	-1.06962	8	0.772726	0.279591	-1.44388	0.919197	0.342519	-0.959778	0.878914
BS85 - AP1 - Medial - Iba1 - Cell 3 - Binary	µm	255	255	58	66	1	5	30	1	1	1	3	NaN	21	84	4	3	0.75	-0.357143	9	5	3	18.3218	5.27011	27	8.95986	5	3.67695	2.98662	0.894949	0.528774	7	0.857838	0.194156	-2.11023	0.907546	0.178468	-2.47139	0.867541
BS85 - AP1 - Medial - Iba1 - Cell 4 - Binary	µm	255	255	60	69	1	5	20	1	1	1	8	NaN	13	77	5.92308	5	0.744717	-0.716766	13	7	1.625	9.72222	6.05556	17	12.2218	7.155	5.90678	1.52772	0.62011	-1.04197	8	0.919644	0.328022	-0.58494	0.938829	0.348571	-0.403575	0.909476
BS85 - AP1 - Medial - Iba1 - Cell 5 - Binary	µm	255	255	48	43	1	5	15	1	1	1	2	NaN	7	22	3.14286	3	0.028286	-1.45155	5	5	2.5	4.66667	1.63889	11	5.00016	5	3.16737	2.50008	0.0279584	-1.45173	8	1	0.422047	-0.848132	0.80396	NaN	NaN	NaN
BS85 - AP2 - Lateral - Iba1 - Cell 1 - Binary	µm	255	255	70	51	1	5	35	1	1	1	7	NaN	22	119	5.40909	5	0.876457	0.426149	13	6	1.85714	16.6952	6.99683	26	11.5106	6.335	5.41173	1.64438	1.19799	0.350652	7	0.79714	0.174861	-2.15906	0.752145	0.167523	-2.45771	0.658924
BS85 - AP2 - Lateral - Iba1 - Cell 2 - Binary	µm	255	255	60	60	1	5	20	1	1	1	6	NaN	9	58	6.44444	7	-1.14407	0.844067	9	5	1.5	10.9524	7.69048	15	9.03731	5	8.29734	1.50622	-1.20535	0.973862	8	0.986145	0.336419	-0.584394	0.974269	0.299741	-0.866538	0.96965
BS85 - AP2 - Medial - Iba1 - Cell 1 - Binary	µm	255	255	50	90	1	5	35	1	1	1	6	NaN	22	91	4.13636	4	-0.0859178	-1.19188	7	19	1.16667	10.1795	2.89744	28	5.58638	8.231	4.0734	0.931063	-0.868309	-0.767122	8	0.641174	0.192868	-2.09076	0.959032	0.194665	-2.10495	0.928101
BS85 - AP2 - Medial - Iba1 - Cell 2 - Binary	µm	255	255	75	76	1	5	25	1	1	1	6	NaN	16	91	5.6875	6	-0.0571589	-0.394067	9	6	1.5	-10.2	-2.86667	20	8.21217	6.091	5.76531	1.36869	-0.161737	-1.09821	7	0.815741	0.227389	-1.50154	0.968518	0.233639	-1.446	0.956435
BS85 - AP2 - Medial - Iba1 - Cell 3 - Binary	µm	255	255	69	106	1	5	30	1	1	1	6	NaN	23	117	5.08696	4	0.741645	-0.237379	13	12	2.16667	16.0423	6.31481	27	9.44204	10.531	5.15766	1.57367	0.184116	-1.3655	8	0.793658	0.207609	-1.7315	0.873408	0.247538	-1.22636	0.89264
MEAN		255	255	68.9565	74.2174	1	5	26.9565	1	1	1	5.95652		16.8696	98.9565	5.5986	5.34783	0.261955	-0.642807	10.6087	8.6087	1.92043	12.6613	5.8526	21.913	8.16119	5.91454	4.87209	2.8653	1.79977	0.1563	6.78542	0.715599	0.0822519	-0.222647	0.908218	0.234926	-1.53536	0.860063
BS86 - AP0 - Lateral - Iba1 - Cell 1 - Binary	µm	255	255	64	86	1	5	25	1	1	1	7	NaN	17	153	9	10	-0.322398	-1.37813	15	5	2.14286	-2	-3.70833	21	15.3554	5	9.00316	2.19362	-0.289745	-1.39665	8	0.950172	0.304342	-0.165506	0.974617	0.310979	-0.101295	0.959783
BS86 - AP0 - Lateral - Iba1 - Cell 2 - Binary	µm	255	255	71	93	1	5	20	1	1	1	3	NaN	10	58	5.8	5.5	0.289051	-1.28282	11	7	3.66667	6.53763	3.91398	15	10.9676	6.087	5.29684	3.65585	0.438111	-0.958526	7	0.841143	0.386029	-0.262359	0.93506	0.45375	0.318822	0.882358
BS86 - AP0 - Lateral - Iba1 - Cell 3 - Binary	µm	255	255	54	59	1	5	25	1	1	1	9	NaN	15	109	7.26667	7	-0.22941	-1.06056	12	7	1.33333	5	2.5	19	11.8424	6.605	7.42529	1.31583	-0.187346	-1.21706	7	0.90633	0.297919	-0.544896	0.966954	0.295702	-0.563642	0.938272
BS86 - AP0 - Medial - Iba1 - Cell 1 - Binary	µm	255	255	116	66	1	5	35	1	1	1	6	NaN	26	123	4.73077	3	1.05987	-0.0325987	13	8	2.16667	17.5745	5.7565	31	11.5242	7.654	4.69148	1.9207	1.01045	-0.455916	7	0.935345	0.197959	-1.84488	0.880577	0.210678	-1.76156	0.857052
BS86 - AP0 - Medial - Iba1 - Cell 2 - Binary	µm	255	255	53	99	1	5	20	1	1	1	2	NaN	9	45	5	3	1.48431	1.05019	13	5	6.5	8.18421	5.78509	14	12.9857	5	4.42856	6.49283	1.56811	1.21638	6	0.975948	0.391828	-0.457581	0.88529	0.47288	0.153994	0.934012
BS86 - AP0 - Medial - Iba1 - Cell 3 - Binary	µm	255	255	46	65	1	5	20	1	1	1	5	NaN	7	23	3.28571	3	0.283729	-1.2208	6	6	1.2	-3.66667	-2.66667	17	6.18615	5.69	4.90645	1.23723	0.288897	-1.21155	8	0.999983	0.27854	-1.77266	0.823148	NaN	NaN	NaN
BS86 - AP1 - Lateral - Iba1 - Cell 1 - Binary	µm	255	255	66	48	1	5	30	1	1	1	8	NaN	22	165	7.5	6	0.485484	-1.12606	17	7	2.125	14.124	7.7135	26	15.3938	6.908	7.5145	1.92423	0.542023	-0.898696	8	0.840598	0.240378	-0.901924	0.943035	0.238174	-0.999918	0.899578
BS86 - AP1 - Lateral - Iba1 - Cell 2 - Binary	µm	255	255	51	39	1	5	20	1	1	1	4	NaN	8	37	4.625	5	-0.12865	-1.35432	8	7	2	5.41026	2.82051	12	8.41482	6.785	4.62808	2.10371	-0.0268293	-1.16404	8	0.988766	0.503241	0.278895	0.949545	0.452592	-0.0756495	0.942533
BS86 - AP1 - Lateral - Iba1 - Cell 3 - Binary	µm	255	255	67	69	1	5	20	1	1	1	9	NaN	11	98	8.90909	11	-0.511273	-1.43759	14	11	1.55556	1.83333	-0.65	15	13.2336	9.829	9.12974	1.4704	-0.612316	-1.27256	6	0.89981	0.402697	0.371224	0.934346	0.343841	-0.0856577	0.869397
BS86 - AP1 - Lateral - Iba1 - Cell 4 - Binary	µm	255	255	58	73	1	5	20	1	1	1	5	NaN	15	118	7.86667	9	-0.217862	-1.37631	14	8	2.8	6.45	3.7	19	13.3841	8.62	8.12651	2.67682	-0.223536	-1.08184	8	0.875829	0.324087	-0.241762	0.938589	0.308938	-0.303745	0.931427
BS86 - AP1 - Lateral - Iba1 - Cell 5 - Binary	µm	255	255	61	67	1	5	25	1	1	1	6	NaN	14	78	5.57143	6	0.167789	-0.583394	10	12	1.66667	11.2051	5.73077	18	8.24962	5.367	5.66785	1.37494	-0.320113	-0.748457	7	0.644733	0.2532	-1.34489	0.903693	0.22663	-1.65728	0.824051
BS86 - AP1 - Medial - Iba1 - Cell 1 - Binary	µm	255	255	52	35	1	5	20	1	1	1	10	NaN	7	67	9.57143	10	-0.380896	-0.347033	15	7	1.5	5.23529	6.07843	11	15.0121	6.947	9.87687	1.50121	-0.381572	-0.347124	8	1	0.391986	0.0629323	0.835248	NaN	NaN	NaN
BS86 - AP1 - Medial - Iba1 - Cell 2 - Binary	µm	255	255	57	65	1	5	20	1	1	1	7	NaN	8	59	7.375	6.5	0.600111	-1.00946	14	6	2	6.55128	6.15385	12	14.8296	5.526	7.24734	2.11852	0.582046	-1.08203	8	0.985337	0.467179	0.477474	0.959334	0.483285	0.590217	0.946893
BS86 - AP1 - Medial - Iba1 - Cell 3 - Binary	µm	255	255	94	84	1	5	40	1	1	1	8	NaN	26	309	11.8846	13.5	-0.586988	-0.81899	19	18	2.375	16.2846	11.6829	30	16.7892	18.78	12.0929	2.09866	-0.887014	-0.7836	8	0.909457	0.184288	-1.06473	0.968112	0.170254	-1.26889	0.951228
BS86 - AP1 - Medial - Iba1 - Cell 4 - Binary	µm	255	255	66	74	1	5	25	1	1	1	7	NaN	15	187	12.4667	13	-0.995329	-0.217035	18	14	2.57143	14.1538	15.8333	19	17.5896	13.864	12.7128	2.51279	-1.16532	0.233521	8	0.908719	0.256805	-0.464242	0.917816	0.214284	-0.886818	0.874885
BS86 - AP1 - Medial - Iba1 - Cell 5 - Binary	µm	255	255	72	109	1	5	35	1	1	1	6	NaN	19	82	4.31579	4	0.387513	-0.889492	9	10	1.5	15.3793	4.71264	27	6.82777	8.714	3.95331	1.13796	-0.0698469	-1.57401	8	0.819235	0.226325	-1.67628	0.965654	0.241616	-1.52197	0.96312
BS86 - AP1 - Medial - Iba1 - Cell 6 - Binary	µm	255	255	107	83	1	5	30	1	1	1	7	NaN	19	154	8.10526	8	0.142712	-1.45221	17	7	2.42857	10.1667	5.97917	23	16.1546	5.593	8.07429	2.3078	0.148302	-1.53337	8	0.932832	0.302118	-0.236102	0.942943	0.317367	-0.0844205	0.926364
BS86 - AP1 - Medial - Iba1 - Cell 7 - Binary	µm	255	255	59	49	1	5	20	1	1	1	6	NaN	9	55	6.11111	6	0.169936	-1.22336	9	5	1.5	4	2.33333	13	10.2482	5.5	6.25929	1.70803	0.306475	-0.668461	8	0.832215	0.345638	-0.588105	0.946727	0.3355	-0.662451	0.92398
BS86 - AP2 - Lateral - Iba1 - Cell 1 - Binary	µm	255	255	49	71	1	5	20	1	1	1	13	NaN	14	120	8.57143	10	-0.800915	-0.77986	13	8	1	119.667	115.333	18	12.7078	8.527	8.71833	0.977519	-0.867818	-0.492122	7	0.946409	0.315035	-0.273057	0.952198	0.281581	-0.55098	0.940368
BS86 - AP2 - Lateral - Iba1 - Cell 2 - Binary	µm	255	255	92	71	1	5	35	1	1	1	6	NaN	24	234	9.75	10	-0.886992	0.3158	15	8	2.5	15.3784	9.84685	28	13.8044	9.319	9.87601	2.30074	-1.17767	0.649508	6	0.87786	0.199476	-1.09509	0.929854	0.168334	-1.52069	0.946308
BS86 - AP2 - Lateral - Iba1 - Cell 3 - Binary	µm	255	255	58	74	1	5	20	1	1	1	9	NaN	13	127	9.76923	11	-0.0668717	-1.30746	17	7	1.88889	6.13636	4.94697	17	17.3155	7.754	9.91097	1.92394	-0.0154936	-1.23976	6	0.952654	0.35429	0.18361	0.972045	0.339303	0.0858242	0.952889
BS86 - AP2 - Lateral - Iba1 - Cell 4 - Binary	µm	255	255	66	54	1	5	25	1	1	1	9	NaN	19	159	8.36842	8	-0.2171	-0.279733	14	7	1.55556	17.6	9.33333	23	12.5664	5	8.38551	1.39627	-0.399793	-0.591404	6	0.907121	0.224669	-1.06248	0.93938	0.19684	-1.41763	0.927213
BS86 - AP2 - Lateral - Iba1 - Cell 5 - Binary	µm	255	255	73	68	1	5	25	1	1	1	9	NaN	17	167	9.82353	12	-0.145573	-1.3737	19	10	2.11111	9.59649	7.32456	21	16.6921	9.583	10.1483	1.85468	-0.203538	-1.42017	7	0.907084	0.288	-0.321081	0.929214	0.286902	-0.259336	0.900728
BS86 - AP2 - Medial - Iba1 - Cell 1 - Binary	µm	255	255	72	22	1	5	20	1	1	1	8	NaN	13	93	7.15385	7	0.0763383	-1.6663	13	5	1.625	6.65	3.74167	17	13.3068	5.3215	7.12491	1.66335	0.0198208	-1.66199	8	0.918687	0.36913	0.000542664	0.967227	0.399326	0.265865	0.95549
BS86 - AP2 - Medial - Iba1 - Cell 2 - Binary	µm	255	255	65	67	1	5	20	1	1	1	8	NaN	13	172	13.2308	14	-0.0460302	-0.895234	23	8	2.875	6.96774	8.07527	17	21.2566	8.038	13.7175	2.65707	-0.222008	-1.07159	8	0.958705	0.339341	0.345116	0.955345	0.309757	0.140833	0.978601
BS86 - AP2 - Medial - Iba1 - Cell 3 - Binary	µm	255	255	56	64	1	5	25	1	1	1	6	NaN	14	119	8.5	7.5	0.646379	-0.44017	20	7	3.33333	10.1692	9.11692	18	14.269	5	8.50644	2.37817	-0.108015	-1.67441	7	0.735219	0.339412	-0.0576727	0.958749	0.351822	0.0391338	0.9369
BS86 - AP2 - Medial - Iba1 - Cell 4 - Binary	µm	255	255	77	60	1	5	35	1	1	1	8	NaN	25	187	7.48	7	0.498747	-0.98866	18	9	2.25	15.6049	8.02058	29	15.9445	9.549	7.56561	1.99306	0.432453	-1.18811	8	0.954076	0.229889	-0.935439	0.963926	0.252594	-0.589762	0.983909
BS86 - AP2 - Medial - Iba1 - Cell 5 - Binary	µm	255	255	42	62	1	5	20	1	1	1	8	NaN	11	111	10.0909	13	-0.251527	-1.56309	17	7	2.125	5.70175	4.80702	15	15.8602	8.247	10.3756	1.98252	-0.318942	-1.6274	8	0.961276	0.389678	0.393624	0.96195	0.417123	0.683009	0.928555
BS86 - AP2 - Medial - Iba1 - Cell 6 - Binary	µm	255	255	63	78	1	5	25	1	1	1	5	NaN	16	95	5.9375	5	0.194972	-0.498261	9	5	1.8	8.77778	5.07407	20	9.43297	5.756	5.99411	1.88659	0.141871	0.0599906	7	0.880274	0.235101	-1.37904	0.936639	0.2119	-1.67474	0.905963
MEAN		255	255	66.4483	67.3793	1	5	24.8276	1	1	1	7.03448		15.0345	120.828	7.86417	8.06897	0.0241079	-0.87023	14.2069	7.96552	2.21019	12.5749	9.28585	19.4828	13.3843	7.60564	7.97788	2.09535	-0.0689088	-0.869015	7.37931	0.905028	0.311675	-0.502633	0.935766	0.307109	-0.507731	0.925254
BS87 - AP0 - Lateral - Iba1 - Cell 1 - Binary	µm	255	255	61	60	1	5	20	1	1	1	7	NaN	11	71	6.45455	8	-0.872484	-0.957527	9	5	1.28571	19.6667	14.8333	15	8.93503	5.4265	6.55159	1.27643	-0.833491	-0.964758	8	0.894521	0.361136	-0.29278	0.946511	0.35036	-0.369984	0.86996
BS87 - AP0 - Lateral - Iba1 - Cell 2 - Binary	µm	255	255	68	50	1	5	25	1	1	1	6	NaN	14	112	8	10.5	-0.230117	-1.76055	13	7	2.16667	-94	-92	19	12.9116	8.718	7.85802	2.15194	-0.18753	-1.71888	8	0.956482	0.329232	-0.213321	0.941177	0.382557	0.316676	0.942657
BS87 - AP0 - Lateral - Iba1 - Cell 3 - Binary	µm	255	255	67	73	1	5	25	1	1	1	14	NaN	17	145	8.52941	9	0.0727742	0.75857	15	5	1.07143	18.7857	11.6667	21	14.7892	5	8.48223	1.05637	0.15413	1.3947	8	0.866367	0.228641	-1.05116	0.95562	0.203528	-1.39033	0.953601
BS87 - AP0 - Lateral - Iba1 - Cell 4 - Binary	µm	255	255	36	73	1	5	25	1	1	1	5	NaN	16	77	4.8125	3.5	0.356067	-1.2442	9	5	1.8	7.63636	2.54545	21	8.77515	5	4.48939	1.75503	0.377234	-1.34336	7	0.887714	0.282597	-1.08163	0.940607	0.271079	-1.23685	0.924408
BS87 - AP0 - Medial - Iba1 - Cell 1 - Binary	µm	255	255	52	38	1	5	15	1	1	1	4	NaN	4	31	7.75	8.5	-0.83315	-0.902018	10	5	2.5	3.33333	3.33333	8	0.575941	0.877	0.920826	NaN	NaN	NaN	NaN	NaN	NaN	NaN	NaN	NaN	NaN	NaN
BS87 - AP0 - Medial - Iba1 - Cell 2 - Binary	µm	255	255	52	32	1	5	15	1	1	1	1	NaN	4	41	10.25	10.5	-0.103753	-1.31952	18	5	18	4.27778	6.59259	8	1.02055	3.83255	0.952352	NaN	NaN	NaN	NaN	NaN	NaN	NaN	NaN	NaN	NaN	NaN
BS87 - AP0 - Medial - Iba1 - Cell 3 - Binary	µm	255	255	42	40	1	5	15	1	1	1	3	NaN	3	13	4.33333	5	-0.528005	-1.5	6	6	2	3.71429	2.42857	7	0.794618	1.42302	0.834782	NaN	NaN	NaN	NaN	NaN	NaN	NaN	NaN	NaN	NaN	NaN
BS87 - AP0 - Medial - Iba1 - Cell 4 - Binary	µm	255	255	80	48	1	5	25	1	1	1	6	NaN	15	66	4.4	3	1.2575	-0.0570177	11	5	1.83333	12.1325	5.02811	20	0.286251	-1.19121	0.912876	11.2719	5.418	4.14952	1.87865	1.25805	0.0470591	6	0.955271	0.295365	-1.20242	0.899151
BS87 - AP0 - Medial - Iba1 - Cell 5 - Binary	µm	255	255	53	75	1	5	20	1	1	1	6	NaN	11	76	6.90909	7	-0.114518	-1.61931	9	5	1.5	8.58333	5.68056	15	0.218665	-1.56006	0.85858	9.15203	5	6.83055	1.52534	-0.0980574	-1.55057	8	0.89162	0.131328	-2.41272	0.73941
BS87 - AP1 - Lateral - Iba1 - Cell 1 - Binary	µm	255	255	57	33	1	5	25	1	1	1	8	NaN	15	132	8.8	9	-0.108447	-1.06387	12	7	1.5	8.68182	6.22727	19	11.2543	5.882	8.99106	1.40678	-0.309595	-0.742834	6	0.692709	0.198692	-1.43918	0.919261	0.177222	-1.69378	0.850736
BS87 - AP1 - Lateral - Iba1 - Cell 2 - Binary	µm	255	255	56	54	1	5	30	1	1	1	10	NaN	14	153	10.9286	11.5	-0.376181	-1.06882	17	7	1.7	16.1541	13.4552	24	15.7597	6.589	22.8728	1.57597	-0.612057	-1.0245	6	0.907804	0.267982	-0.478753	0.97441	0.30256	-0.101071	0.960903
BS87 - AP1 - Lateral - Iba1 - Cell 3 - Binary	µm	255	255	50	60	1	5	25	1	1	1	9	NaN	13	177	13.6154	15	-0.646674	-0.959898	21	8	2.33333	-9.83333	-19.4722	17	21.4301	8.023	14.1115	2.38112	-0.619787	-0.897355	7	0.954187	0.3375	0.310345	0.901731	0.320809	0.272646	0.861282
BS87 - AP1 - Lateral - Iba1 - Cell 4 - Binary	µm	255	255	61	77	1	5	25	1	1	1	7	NaN	16	168	10.5	12	-0.777909	-0.578367	17	8	2.42857	4.23077	0.179487	20	15.3365	8.153	10.7174	2.19092	-0.968299	-0.526826	7	0.940855	0.282341	-0.31236	0.945586	0.241496	-0.702336	0.961308
BS87 - AP1 - Lateral - Iba1 - Cell 5 - Binary	µm	255	255	48	66	1	5	30	1	1	1	4	NaN	21	177	8.42857	9	-0.156772	-0.992681	15	16	3.75	13.6429	7.65476	25	12.2004	14.873	8.52508	3.05011	-0.592665	-0.985631	8	0.712233	0.212373	-1.17463	0.93402	0.178246	-1.64964	0.872293
BS87 - AP1 - Medial - Iba1 - Cell 1 - Binary	µm	255	255	62	85	1	5	30	1	1	1	4	NaN	20	76	3.8	3	0.734537	-0.589711	8	6	2	16.9474	4.75439	25	7.51007	5.0735	3.74881	1.87752	0.831363	0.749577	7	0.646756	0.183109	-2.40405	0.819959	0.147981	-3.04303	0.692726
BS87 - AP1 - Medial - Iba1 - Cell 2 - Binary	µm	255	255	49	37	1	5	25	1	1	1	4	NaN	15	61	4.06667	2	0.680194	-1.17735	9	7	2.25	12.5256	4.35897	21	8.69453	7.769	3.8243	2.17363	0.692076	-1.06303	7	0.911588	0.256481	-1.56154	0.89147	0.293563	-1.20623	0.89451
BS87 - AP1 - Medial - Iba1 - Cell 3 - Binary	µm	255	255	51	41	1	5	25	1	1	1	4	NaN	17	90	5.29412	5	0.579141	-0.992121	12	6	3	11.6053	5.33772	21	11.8542	6.355	5.35712	2.96355	0.603911	-0.930456	6	0.965708	0.299993	-0.766291	0.963488	0.33087	-0.439665	0.970979
BS87 - AP1 - Medial - Iba1 - Cell 4 - Binary	µm	255	255	51	47	1	5	20	1	1	1	4	NaN	10	41	4.1	4	0.0873919	-1.20675	6	9	1.5	-Infinity	-Infinity	14	6.07901	9.152	4.26686	1.51975	-0.0615771	-0.938186	6	0.82012	0.28619	-1.47216	0.905329	0.32677	-1.1208	0.826078
BS87 - AP1 - Medial - Iba1 - Cell 5 - Binary	µm	255	255	30	41	1	5	20	1	1	1	4	NaN	9	53	5.88889	5	0.48496	-1.17682	12	7	3	7	5.09877	13	10.8715	6.759	5.71084	2.71787	0.208147	-1.60171	7	0.944355	0.469754	0.361822	0.983718	0.487272	0.490285	0.98264
BS87 - AP2 - Lateral - Iba1 - Cell 1 - Binary	µm	255	255	98	55	1	5	30	1	1	1	9	NaN	24	155	6.45833	5.5	0.218234	-1.3326	12	5	1.33333	12.1333	4.6	28	12.1988	5	6.42968	1.35542	0.330649	-1.39133	8	0.885821	0.213996	-1.30586	0.94159	0.208325	-1.46888	0.903146
BS87 - AP2 - Lateral - Iba1 - Cell 2 - Binary	µm	255	255	78	53	1	5	30	1	1	1	5	NaN	18	93	5.16667	4	1.18035	0.275735	13	7	2.6	15.1159	6.44928	24	11.7379	7.003	4.87254	2.34759	1.15296	-0.15876	8	0.871968	0.215158	-1.67923	0.865511	0.241997	-1.40237	0.875256
BS87 - AP2 - Lateral - Iba1 - Cell 3 - Binary	µm	255	255	78	77	1	5	30	1	1	1	11	NaN	19	193	10.1579	10	-0.169163	-0.593479	17	16	1.54545	10.8571	6.7381	23	15.4951	13.784	10.4875	1.40865	-0.414134	-0.527721	8	0.872488	0.194242	-1.31594	0.886305	0.155294	-1.73495	0.915842
BS87 - AP2 - Lateral - Iba1 - Cell 4 - Binary	µm	255	255	84	58	1	5	25	1	1	1	7	NaN	16	115	7.1875	5.5	0.576469	-0.810091	16	8	2.28571	10.8571	7.11905	20	14.5277	8.632	7.13511	2.07539	0.284095	-1.2038	6	0.930465	0.308623	-0.422921	0.969869	0.31324	-0.375123	0.94821
BS87 - AP2 - Lateral - Iba1 - Cell 5 - Binary	µm	255	255	73	68	1	5	25	1	1	1	12	NaN	19	196	10.3158	11	0.0583214	-1.3028	19	6	1.58333	8.10714	5.55952	23	19.4322	7.089	10.5736	1.61935	0.0733145	-1.2108	6	0.96033	0.278887	-0.216172	0.987215	0.278144	-0.180629	0.987733
BS87 - AP2 - Lateral - Iba1 - Cell 6 - Binary	µm	255	255	85	61	1	5	30	1	1	1	11	NaN	19	277	14.5789	15	-0.768284	-0.102858	23	16	2.09091	18.5556	20.8788	24	20.6433	16.186	14.2039	1.87666	-1.2273	0.407996	7	0.914872	0.229291	-0.487301	0.914596	0.188906	-0.932216	0.922846
BS87 - AP2 - Medial - Iba1 - Cell 1 - Binary	µm	255	255	78	78	1	5	30	1	1	1	6	NaN	18	129	7.16667	7	-0.253103	-1.50044	11	6	1.83333	17.6667	8.44608	27	11.1458	6.086	6.59759	1.85763	-0.487231	-1.3966	7	0.861006	0.238564	-1.08238	0.963448	0.258247	-0.862929	0.953637
BS87 - AP2 - Medial - Iba1 - Cell 2 - Binary	µm	255	255	83	74	1	5	25	1	1	1	6	NaN	18	153	8.5	8	0.0231356	-0.871291	15	9	2.5	4.25	1.29167	23	13.8793	8.202	8.34711	2.31321	-0.18261	-1.05956	8	0.803965	0.259539	-0.677557	0.953971	0.26209	-0.664475	0.926248
BS87 - AP2 - Medial - Iba1 - Cell 3 - Binary	µm	255	255	83	96	1	5	30	1	1	1	8	NaN	19	133	7	6	0.289598	-0.973684	13	7	1.625	13.2105	6.76316	23	11.6804	6.199	7.10461	1.46004	0.125246	-1.37547	8	0.761536	0.236309	-1.10817	0.943953	0.242956	-1.05179	0.932094
BS87 - AP2 - Medial - Iba1 - Cell 4 - Binary	µm	255	255	93	91	1	5	25	1	1	1	7	NaN	16	104	6.5	8.5	-0.463359	-1.43273	11	10	1.57143	-37	-29.4167	22	10.3079	11.722	6.28868	1.47256	-0.562984	-1.41496	6	0.968552	0.305728	-0.548173	0.94953	0.315056	-0.356815	0.935031
BS87 - AP2 - Medial - Iba1 - Cell 5 - Binary	µm	255	255	72	68	1	5	25	1	1	1	5	NaN	14	122	8.71429	8	0.382611	-0.513374	13	7	2.6	4.89744	5.12821	18	11.8094	8.94	8.96872	2.36188	-0.431705	0.128242	7	0.679625	0.231317	-1.10754	0.958759	0.224888	-1.16796	0.930549
MEAN		255	255	64.3667	60.3	1	5	24.8333	1	1	1	6.56667		14.8333	114.333	7.62024	7.63333	0.0193121	-0.918852	13.0667	7.53333	2.57292	4.95639	1.07794	19.6	10.7385	6.83324	7.03318	2.54331	0.287414	-0.326517	6.68163	0.843408	0.192747	-0.278775	0.933501	0.26408	-0.951385	0.904935
BS88 - AP0 - Lateral - Iba1 - Cell 1 - Binary	µm	255	255	64	67	1	5	25	1	1	1	4	NaN	15	58	3.86667	4	0.119119	-1.46426	6	9	1.5	13.3158	4.01754	22	6.00365	9.814	3.58744	1.50091	0.0321684	-1.33181	7	0.779308	0.230559	-1.86731	0.951011	0.247295	-1.70128	0.925289
BS88 - AP0 - Lateral - Iba1 - Cell 2 - Binary	µm	255	255	53	44	1	5	15	1	1	1	5	NaN	7	57	8.14286	9	-0.580525	-1.10094	13	6	2.6	4.70588	4.16667	11	15.2713	5.5	8.84642	3.05427	-0.581352	-1.10067	8	1	0.537059	0.980764	0.916375	NaN	NaN	NaN
BS88 - AP0 - Lateral - Iba1 - Cell 3 - Binary	µm	255	255	96	59	1	5	30	1	1	1	7	NaN	17	137	8.05882	8	0.325644	-0.428539	16	9	2.28571	13.3396	8.88679	22	14.0131	8.381	7.81543	2.00187	0.0843106	-0.863524	7	0.882461	0.252939	-0.837216	0.971519	0.251034	-0.87305	0.95184
BS88 - AP0 - Lateral - Iba1 - Cell 4 - Binary	µm	255	255	127	51	1	5	40	1	1	1	7	NaN	24	119	4.95833	4.5	0.42338	-0.934568	11	5	1.57143	18.86	5.64	34	10.9457	5	4.38178	1.56368	0.360418	-1.04771	7	0.907927	0.186002	-1.90831	0.92377	0.200003	-1.82888	0.936219
BS88 - AP0 - Lateral - Iba1 - Cell 5 - Binary	µm	255	255	51	78	1	5	20	1	1	1	5	NaN	9	23	2.55556	2	1.78182	2.26637	7	5	1.4	8.16667	3.20139	13	6.9801	5	2.28641	1.39602	2.03884	2.985	7	0.924292	0.338946	-1.63116	0.736905	0.313535	-1.81751	0.635257
BS88 - AP0 - Lateral - Iba1 - Cell 6 - Binary	µm	255	255	53	35	1	5	25	1	1	1	5	NaN	13	53	4.07692	3	0.822788	-0.888839	9	6	1.8	10.8413	3.93651	21	9.52032	5.632	3.59259	1.90406	1.03581	-0.23932	8	0.81935	0.249435	-1.71251	0.829747	0.264452	-1.68019	0.744443
BS88 - AP0 - Medial - Iba1 - Cell 1 - Binary	µm	255	255	39	68	1	5	20	1	1	1	7	NaN	9	62	6.88889	7	1.0797	1.25338	13	5	1.85714	8.30435	7.07971	13	13.0017	5	6.62615	1.85738	1.07938	1.25831	7	0.99997	0.327591	-0.638021	0.883106	0.297666	-0.857476	0.836584
BS88 - AP0 - Medial - Iba1 - Cell 2 - Binary	µm	255	255	52	91	1	5	30	1	1	1	7	NaN	20	172	8.6	8.5	0.0859256	-1.33014	16	5	2.28571	12.5758	7.69697	24	16.1302	5	8.53268	2.30432	0.121185	-1.18573	8	0.959891	0.249014	-0.688491	0.984438	0.246132	-0.777892	0.976687
BS88 - AP0 - Medial - Iba1 - Cell 3 - Binary	µm	255	255	57	90	1	5	25	1	1	1	5	NaN	17	66	3.88235	4	0.935327	0.273156	8	13	1.6	14.5185	4.7963	21	7.03143	5	3.84323	1.40629	0.423661	0.669547	7	0.52446	0.228201	-1.87449	0.908637	0.226421	-1.97708	0.885287
BS88 - AP0 - Medial - Iba1 - Cell 4 - Binary	µm	255	255	106	65	1	5	40	1	1	1	9	NaN	30	260	8.66667	10	0.00378004	-1.04227	16	17	1.77778	17.5556	7.37037	35	14.3587	6.591	8.53452	1.59541	-0.392155	-1.07855	7	0.741303	0.171162	-1.47823	0.952919	0.164081	-1.66988	0.911852
BS88 - AP1 - Lateral - Iba1 - Cell 1 - Binary	µm	255	255	93	26	1	5	25	1	1	1	2	NaN	11	40	3.63636	3	1.64555	2.14635	8	5	4	10.1167	4.38333	15	8.01367	5	3.48053	4.00683	1.84209	2.64228	8	0.95317	0.308916	-1.33753	0.914191	0.294644	-1.60308	0.91036
BS88 - AP1 - Lateral - Iba1 - Cell 2 - Binary	µm	255	255	59	47	1	5	20	1	1	1	4	NaN	10	84	8.4	7	0.316984	-1.49437	15	5	3.75	6.77778	5.99259	14	16.9929	5.553	8.47354	4.24824	0.769204	-0.526637	8	0.835203	0.365716	-0.0845677	0.88479	0.358411	-0.22088	0.750927
BS88 - AP1 - Lateral - Iba1 - Cell 3 - Binary	µm	255	255	47	51	1	5	15	1	1	1	6	NaN	8	47	5.875	6	-0.292493	-0.893973	9	6	1.5	5	3.24444	12	9.26245	5.559	6.12043	1.54374	-0.339092	-0.837229	6	0.974327	0.426168	-0.0412391	0.979367	0.388149	-0.307376	0.990774
BS88 - AP1 - Lateral - Iba1 - Cell 4 - Binary	µm	255	255	67	45	1	5	20	1	1	1	7	NaN	11	97	8.81818	9	-0.524015	-0.741926	13	10	1.85714	-13.3333	-14.8333	15	10.7904	9.864	9.27069	1.54148	-1.68566	2.05589	6	0.596451	0.289125	-0.64625	0.910421	0.234197	-1.06922	0.846071
BS88 - AP1 - Lateral - Iba1 - Cell 5 - Binary	µm	255	255	43	33	1	5	35	1	1	1	6	NaN	18	109	6.05556	5.5	1.09333	0.714289	14	5	2.33333	30.1429	14.5	32	13.8691	5	-6.52276	2.31151	1.26617	1.49062	6	0.852466	0.200075	-1.72004	0.89062	0.215693	-1.61846	0.874159
BS88 - AP1 - Lateral - Iba1 - Cell 6 - Binary	µm	255	255	72	41	1	5	30	1	1	1	7	NaN	20	167	8.35	7.5	0.171799	-1.26744	16	7	2.28571	11.9091	6.98485	25	15.1471	6.52	8.37726	2.16386	0.0934903	-1.01874	7	0.872087	0.230201	-0.98153	0.918249	0.268198	-0.586146	0.935493
BS88 - AP1 - Lateral - Iba1 - Cell 7 - Binary	µm	255	255	75	52	1	5	20	1	1	1	4	NaN	12	61	5.08333	4	1.48526	1.5602	13	5	3.25	10.011	6.27839	16	12.9737	5	4.73473	3.24343	1.51582	1.58113	8	0.989581	0.322409	-0.854092	0.887895	0.327922	-0.945284	0.864967
BS88 - AP1 - Medial - Iba1 - Cell 1 - Binary	µm	255	255	103	56	1	5	25	1	1	1	9	NaN	16	92	5.75	5	0.646588	-0.0653124	13	5	1.44444	11.5882	6.29412	20	12.1887	5	5.66826	1.3543	0.592684	0.445339	7	0.768517	0.281498	-0.938264	0.91492	0.249017	-1.35348	0.878605
BS88 - AP1 - Medial - Iba1 - Cell 2 - Binary	µm	255	255	64	37	1	5	20	1	1	1	6	NaN	10	51	5.1	5	1.12436	0.826936	12	5	2	8.54286	5.76667	14	12.0667	5	4.77225	2.01112	1.1824	1.05313	8	0.985578	0.39978	-0.267781	0.966255	0.35181	-0.757572	0.947997
BS88 - AP1 - Medial - Iba1 - Cell 3 - Binary	µm	255	255	97	74	1	5	30	1	1	1	7	NaN	21	141	6.71429	7	-0.278413	-1.28223	11	6	1.57143	-Infinity	-Infinity	25	11.438	6.587	6.8332	1.634	-0.378016	-0.898559	8	0.866931	0.225335	-1.24827	0.913176	0.184926	-1.78525	0.838201
BS88 - AP1 - Medial - Iba1 - Cell 4 - Binary	µm	255	255	90	65	1	5	30	1	1	1	2	NaN	18	116	6.44444	5	0.633134	-0.894846	15	5	7.5	12.5192	6.49359	24	15.1483	5	5.92232	7.57413	0.725015	-0.834933	8	0.949271	0.267927	-0.853669	0.926753	0.276745	-0.822072	0.908196
BS88 - AP1 - Medial - Iba1 - Cell 5 - Binary	µm	255	255	36	63	1	5	20	1	1	1	6	NaN	11	96	8.72727	4	0.531016	-1.28652	20	6	3.33333	7.98889	7.91111	15	18.36	6.319	8.78483	3.06001	0.433644	-1.50828	8	0.926224	0.429907	0.545627	0.931541	0.547322	1.56649	0.965904
BS88 - AP2 - Lateral - Iba1 - Cell 1 - Binary	µm	255	255	44	43	1	5	30	1	1	1	6	NaN	18	89	4.94444	4	0.750436	-0.586088	10	5	1.66667	14.1818	5.62879	22	9.77357	5	4.82577	1.62893	0.663945	-0.77864	6	0.93475	0.239659	-1.4449	0.937202	0.236953	-1.54732	0.928392
BS88 - AP2 - Lateral - Iba1 - Cell 2 - Binary	µm	255	255	76	88	1	5	25	1	1	1	6	NaN	19	135	7.10526	5	0.824194	-0.685363	19	7	3.16667	12.9551	8.16854	23	17.1913	6.333	7.05925	2.86522	0.769544	-0.899449	7	0.933512	0.286771	-0.555987	0.936012	0.317653	-0.251939	0.959107
BS88 - AP2 - Lateral - Iba1 - Cell 3 - Binary	µm	255	255	48	73	1	5	25	1	1	1	8	NaN	10	72	7.2	7	-0.0127784	-1.24589	13	8	1.625	23.0556	18.3333	19	11.0083	5.235	21.3585	1.37603	-0.30548	-1.54759	8	0.825753	0.332187	-0.487221	0.920513	0.457993	0.565308	0.894667
BS88 - AP2 - Lateral - Iba1 - Cell 4 - Binary	µm	255	255	45	41	1	5	15	1	1	1	5	NaN	5	27	5.4	5	0.12244	-1.17029	9	6	1.8	4.78571	3.78571	9	NaN	NaN	NaN	NaN	NaN	NaN	NaN	NaN	0.601982	0.78604	0.915954	NaN	NaN	NaN
BS88 - AP2 - Lateral - Iba1 - Cell 5 - Binary	µm	255	255	74	59	1	5	15	1	1	1	6	NaN	9	72	8	8	0.258097	-0.635276	13	6	2.16667	8	7.42424	13	13.8661	5.603	8.32335	2.31102	0.213425	-0.529419	8	0.956517	0.349019	-0.287149	0.968701	0.342168	-0.33739	0.955394
BS88 - AP2 - Medial - Iba1 - Cell 1 - Binary	µm	255	255	83	80	1	5	30	1	1	1	5	NaN	16	117	7.3125	8.5	-0.376583	-1.4169	11	5	2.2	16.0794	8.90476	23	11.0208	5	6.44112	2.20417	-0.409668	-1.3206	7	0.866839	0.25692	-0.922247	0.940321	0.285087	-0.647327	0.947325
BS88 - AP2 - Medial - Iba1 - Cell 2 - Binary	µm	255	255	49	48	1	5	15	1	1	1	4	NaN	3	9	3	3	0	-1.5	4	5	1	4	2	7	NaN	NaN	NaN	NaN	NaN	NaN	NaN	NaN	0.683046	0.448158	0.999326	NaN	NaN	NaN
BS88 - AP2 - Medial - Iba1 - Cell 3 - Binary	µm	255	255	47	39	1	5	15	1	1	1	4	NaN	6	31	5.16667	5	0.0338433	-1.95184	9	5	2.25	5	3.13793	10	NaN	NaN	NaN	NaN	NaN	NaN	NaN	NaN	0.648483	1.14936	0.92097	NaN	NaN	NaN
MEAN		255	255	67	56.9667	1	5	24.3333	1	1	1	5.7		13.7667	88.6667	6.22601	5.78333	0.438324	-0.508905	12.0667	6.56667	2.31261	10.7415	5.76522	18.9667	12.3099	5.87004	6.36926	2.35786	0.413029	-0.124673	7.2963	0.875042	0.330534	-0.713218	0.921187	0.290289	-0.957855	0.892308
OVERALL MEAN		255	255	69.571	65.7893	1	5	26.3568	1	1	1	6.18487		16.1758	115.873	6.9868	6.85419	0.167266	-0.733215	12.7648	7.98484	2.33214	12.3896	6.74801	21.0758	11.3908	6.89465	6.75769	2.43889	0.450908	-0.402239	7.15353	0.830202	0.231281	-0.57201	0.925537	0.264955	-1.04694	0.89702

## Sheet: 4StBF
Image	Unit	Lower threshold	Upper threshold	X center (px)	Y center (px)	Z center (slice)	Starting radius	Ending radius	Radius step	Samples/radius	Enclosing radius cutoff	I branches (user)	I branches (inferred)	Intersecting radii	Sum inters.	Mean inters.	Median inters.	Skewness (sampled)	Kurtosis (sampled)	Max inters.	Max inters. radius	Ramification index (sampled)	Centroid radius	Centroid value	Enclosing radius	Critical value	Critical radius	Mean value	Ramification index (fit)	Skewness (fit)	Kurtosis (fit)	Polyn. degree	Polyn. R^2	Regression coefficient (Semi-log)	Regression intercept (Semi-log)	Regression R^2 (Semi-log)	Regression coefficient (Semi-log) [P10-P90]	Regression intercept (Semi-log) [P10-P90]	Regression R^2 (Semi-log) [P10-P90]
BS66 - AP0 - Lateral - Iba1 - Cell 1 - Binary	µm	255	255	70	76	1	5	25	1	1	1	8	NaN	16	129	8.0625	8.5	-0.150257	-0.375201	14	9	1.75	10.7857	6.79762	20	13.5186	7.94	8.19952	1.68982	-0.230779	-0.428344	8	0.931631	0.251399	-0.929124	0.913658	0.260737	-0.771671	0.908168
BS66 - AP0 - Lateral - Iba1 - Cell 2 - Binary	µm	255	255	55	49	1	5	20	1	1	1	7	NaN	10	135	13.5	16	-0.968104	-0.410187	20	8	2.85714	0.777778	-2.74074	14	19.0741	7.466	13.9877	2.72487	-1.04499	-0.375358	7	0.986012	0.378221	0.502919	0.899897	0.27408	-0.231931	0.978726
BS66 - AP0 - Lateral - Iba1 - Cell 3 - Binary	µm	255	255	66	64	1	5	35	1	1	1	7	NaN	24	153	6.375	6	0.124225	-1.54599	12	7	1.71429	-2.66667	-3.51852	31	11.1163	9.965	5.98872	1.58804	0.0528093	-1.53167	8	0.877521	0.205633	-1.41355	0.968081	0.223253	-1.19284	0.961115
BS66 - AP0 - Lateral - Iba1 - Cell 4 - Binary	µm	255	255	80	69	1	5	25	1	1	1	6	NaN	16	77	4.8125	5	0.141907	-1.05899	8	5	1.33333	16.6667	6.33333	20	8.21921	5.3435	4.68806	1.36987	0.384823	0.0197649	8	0.746612	0.22167	-1.76636	0.871608	0.220388	-1.86509	0.829468
BS66 - AP0 - Lateral - Iba1 - Cell 5 - Binary	µm	255	255	89	74	1	5	30	1	1	1	9	NaN	18	129	7.16667	7.5	-0.619421	-0.865994	10	7	1.11111	15.2368	6.96491	26	9.38514	8.346	8.3506	1.04279	-1.24487	0.105754	8	0.759535	0.218983	-1.31219	0.962083	0.207458	-1.46563	0.928668
BS66 - AP0 - Medial - Iba1 - Cell 1 - Binary	µm	255	255	37	21	1	5	15	1	1	1	1	NaN	3	12	4	5	-0.707107	-1.5	5	5	5	3.25	1.70833	7	0.794618	1.36225	0.911079	NaN	NaN	NaN	NaN	NaN	NaN	NaN	NaN	NaN	NaN	NaN
BS66 - AP0 - Medial - Iba1 - Cell 2 - Binary	µm	255	255	52	50	1	5	20	1	1	1	1	NaN	10	49	4.9	6	0.274696	-0.925651	10	5	10	9.6	5.05	16	0.356136	-0.617734	0.953474	10.1369	5	4.08938	10.1369	0.417862	-0.701929	7	0.964749	0.3843	-0.463158	0.929855
BS66 - AP0 - Medial - Iba1 - Cell 3 - Binary	µm	255	255	57	75	1	5	30	1	1	1	4	NaN	19	124	6.52632	4	1.06556	-0.293956	19	6	4.75	11.842	6.08009	26	0.279693	-0.776747	0.89524	18.8328	6.189	5.57059	4.70821	1.07874	-0.305234	8	0.944237	0.32178	-0.334754	0.91012
BS66 - AP0 - Medial - Iba1 - Cell 4 - Binary	µm	255	255	66	56	1	5	20	1	1	1	4	NaN	13	79	6.07692	5	1.51588	2.12895	13	6	3.25	11.6562	7.46354	17	0.241881	-1.41418	0.844126	12.4092	5.827	6.17637	3.1023	1.24672	1.08762	6	0.929485	0.240821	-1.48976	0.73134
BS66 - AP0 - Medial - Iba1 - Cell 5 - Binary	µm	255	255	53	76	1	5	45	1	1	1	3	NaN	28	131	4.67857	4	0.984259	0.551153	14	5	4.66667	20.8817	6.48323	37	0.189613	-1.876	0.902749	14.0306	5	4.10933	4.67687	1.13086	0.968711	7	0.905055	0.207749	-1.72876	0.9344
BS66 - AP0 - Medial - Iba1 - Cell 6 - Binary	µm	255	255	84	54	1	5	25	1	1	1	4	NaN	17	119	7	6	0.164506	-1.34648	14	6	3.5	8.38182	4.26061	22	0.309805	-0.372124	0.963306	14.9455	5.632	6.80604	3.73637	0.0683946	-1.12003	8	0.891119	0.288116	-0.618197	0.93602
BS66 - AP0 - Medial - Iba1 - Cell 7 - Binary	µm	255	255	45	53	1	5	25	1	1	1	6	NaN	14	48	3.42857	3	1.35257	0.481557	7	5	1.16667	12.3563	3.90805	18	0.259988	-1.75992	0.874426	7.8598	5.5	3.32797	1.30997	1.61959	1.02751	8	0.964964	0.267325	-1.79891	0.862513
BS66 - AP1 - Lateral - Iba1 - Cell 1 - Binary	µm	255	255	78	87	1	5	30	1	1	1	12	NaN	20	193	9.65	9.5	-0.0583523	-1.14623	16	15	1.33333	30.6667	17.6667	24	14.4062	14.001	9.62166	1.20052	-0.081924	-1.34894	8	0.801637	0.174736	-1.59213	0.86823	0.115131	-2.43686	0.814737
BS66 - AP1 - Lateral - Iba1 - Cell 2 - Binary	µm	255	255	99	83	1	5	30	1	1	1	9	NaN	22	182	8.27273	7.5	0.837577	-0.0364703	22	7	2.44444	15.1051	9.85435	27	18.9901	7.505	8.22439	2.11001	0.546694	-0.821034	7	0.88464	0.252051	-0.665846	0.961643	0.275052	-0.317081	0.953989
BS66 - AP1 - Lateral - Iba1 - Cell 3 - Binary	µm	255	255	87	86	1	5	30	1	1	1	8	NaN	19	116	6.10526	5	0.576535	-0.88774	14	5	1.75	12.9583	6.52778	23	14.4665	5	5.96641	1.80831	0.608908	-0.250381	8	0.822225	0.261368	-0.980677	0.932259	0.257254	-1.09432	0.904686
BS66 - AP1 - Lateral - Iba1 - Cell 4 - Binary	µm	255	255	79	51	1	5	35	1	1	1	6	NaN	29	198	6.82759	6	1.2548	1.86656	19	7	3.16667	21.584	9.93664	33	15.1528	6.5	6.83554	2.52546	0.924889	0.18861	7	0.834966	0.175397	-1.67763	0.924994	0.16439	-1.9348	0.887093
BS66 - AP1 - Medial - Iba1 - Cell 1 - Binary	µm	255	255	81	30	1	5	40	1	1	1	10	NaN	25	172	6.88	5	0.976831	-0.468062	19	8	1.9	17.834	8.41418	31	17.0889	6.785	6.51436	1.70889	0.911504	-0.747996	8	0.929614	0.206171	-1.3376	0.893649	0.212613	-1.36182	0.89701
BS66 - AP1 - Medial - Iba1 - Cell 2 - Binary	µm	255	255	74	75	1	5	40	1	1	1	8	NaN	24	209	8.70833	7	0.456813	-1.04505	20	13	2.5	12.8656	7.0457	30	17.5418	12.226	8.15876	2.19273	0.154076	-1.41963	7	0.899139	0.235481	-0.756876	0.97001	0.245219	-0.59473	0.951074
BS66 - AP1 - Medial - Iba1 - Cell 3 - Binary	µm	255	255	98	58	1	5	40	1	1	1	5	NaN	28	220	7.85714	8	-0.161725	-0.910577	14	11	2.8	18.2754	7.82609	35	11.9688	10.835	7.16901	2.39375	-0.234365	-0.936222	7	0.879323	0.17693	-1.51648	0.95734	0.164161	-1.75067	0.927901
BS66 - AP1 - Medial - Iba1 - Cell 4 - Binary	µm	255	255	79	97	1	5	35	1	1	1	9	NaN	26	320	12.3077	14	0.250352	-1.0593	26	8	2.88889	15.0677	11.1454	31	20.8116	8.007	12.1753	2.3124	-0.047429	-1.6537	8	0.862426	0.208413	-0.685498	0.959131	0.221014	-0.522402	0.95258
BS66 - AP1 - Medial - Iba1 - Cell 5 - Binary	µm	255	255	101	62	1	5	25	1	1	1	8	NaN	18	244	13.5556	14.5	-0.0577367	-1.60486	25	10	3.125	7.20253	5.96203	22	23.6495	10.328	13.9108	2.95619	-0.0514528	-1.66185	8	0.952417	0.286537	0.0532022	0.95104	0.3141	0.416345	0.949284
BS66 - AP2 - Lateral - Iba1 - Cell 1 - Binary	µm	255	255	99	51	1	5	25	1	1	1	7	NaN	16	121	7.5625	7	0.53253	-0.603276	15	8	2.14286	12.3443	8.22951	20	13.545	7.887	7.64787	1.935	0.395745	-0.937478	8	0.86073	0.26507	-0.811049	0.96931	0.27721	-0.68422	0.953738
BS66 - AP2 - Lateral - Iba1 - Cell 2 - Binary	µm	255	255	75	94	1	5	30	1	1	1	7	NaN	19	199	10.4737	13	-0.05947	-1.66473	19	7	2.71429	3.59259	0.209877	23	18.4252	6.356	10.6888	2.63218	-0.171332	-1.7245	8	0.96591	0.311521	0.138976	0.977648	0.312153	0.190566	0.972636
BS66 - AP2 - Lateral - Iba1 - Cell 3 - Binary	µm	255	255	66	73	1	5	25	1	1	1	9	NaN	14	125	8.92857	9.5	-0.167343	-0.722784	16	6	1.77778	1.33333	-0.4	20	16.1558	6.162	8.49308	1.79509	-0.18273	-0.610105	8	0.97654	0.331601	-0.0392628	0.976184	0.301493	-0.308419	0.971093
BS66 - AP2 - Lateral - Iba1 - Cell 4 - Binary	µm	255	255	81	77	1	5	30	1	1	1	10	NaN	24	220	9.16667	9	-0.105634	-0.670198	16	7	1.6	13.25	6.4375	28	15.2753	7.282	9.3519	1.52753	-0.38942	-0.0817161	8	0.775901	0.204066	-1.09879	0.944684	0.17892	-1.43435	0.912389
BS66 - AP2 - Lateral - Iba1 - Cell 5 - Binary	µm	255	255	54	41	1	5	20	1	1	1	8	NaN	13	97	7.46154	8	-0.527709	-0.716427	11	6	1.375	27.5	19.9167	17	11.0634	6.368	7.71624	1.38293	-0.843099	0.266878	7	0.763743	0.291853	-0.689126	0.933287	0.248581	-1.05993	0.895816
BS66 - AP2 - Medial - Iba1 - Cell 1 - Binary	µm	255	255	73	73	1	5	25	1	1	1	6	NaN	16	117	7.3125	8.5	-0.901801	-0.748374	11	11	1.83333	20.3137	13.1373	21	9.97719	12.986	7.00893	1.66286	-1.15389	-0.231332	6	0.864522	0.284312	-0.669541	0.915489	0.25965	-0.884268	0.891933
BS66 - AP2 - Medial - Iba1 - Cell 2 - Binary	µm	255	255	48	85	1	5	25	1	1	1	7	NaN	16	100	6.25	7	0.13067	-1.21761	12	5	1.71429	9.31746	4.30159	23	11.8956	5	5.43679	1.69937	-0.0133203	-0.879829	7	0.871151	0.263136	-1.00189	0.947661	0.291729	-0.75692	0.954679
BS66 - AP2 - Medial - Iba1 - Cell 3 - Binary	µm	255	255	41	37	1	5	25	1	1	1	4	NaN	18	83	4.61111	3	1.59573	0.967498	15	6	3.75	13.8671	5.98844	24	14.3821	5.762	4.417	3.59553	1.35617	0.36135	6	0.917728	0.260758	-1.34122	0.887454	0.262004	-1.42317	0.850471
BS66 - AP2 - Medial - Iba1 - Cell 4 - Binary	µm	255	255	49	64	1	5	20	1	1	1	7	NaN	13	70	5.38462	5	0.5646	-0.843772	13	5	1.85714	9.28889	5.49259	17	12.8201	5	5.15574	1.83145	0.551518	-0.860105	6	0.919822	0.381386	-0.202682	0.933463	0.425965	0.146669	0.933431
BS66 - AP2 - Medial - Iba1 - Cell 5 - Binary	µm	255	255	68	85	1	5	25	1	1	1	7	NaN	18	149	8.27778	9	-0.101905	-0.942964	14	12	2	8.25	4.70833	22	13.0291	5.853	8.39462	1.8613	-0.454766	-0.999092	8	0.875578	0.251701	-0.78789	0.972889	0.237726	-0.950285	0.958234
MEAN		255	255	70.4516	65.3548	1	5	28.0645	1	1	1	6.67742		18.2581	139.355	7.48775	7.46774	0.264951	-0.568232	14.9355	7.45161	2.70233	12.5608	6.49003	23.3871	11.4319	5.91771	6.46601	4.19206	1.09636	0.450759	6.88902	0.88405	0.235168	0.780656	0.936377	0.255346	-0.957379	0.914772
BS75 - AP0 - Lateral - Iba1 - Cell 1 - Binary	µm	255	255	72	60	1	5	25	1	1	1	6	NaN	16	79	4.9375	5	-0.143861	-0.454904	9	13	1.5	11.5185	4.67901	20	7.26778	11.167	5.00618	1.2113	-0.225021	-0.758675	8	0.555538	0.236391	-1.60436	0.845683	0.223525	-1.79095	0.736742
BS75 - AP0 - Lateral - Iba1 - Cell 2 - Binary	µm	255	255	68	75	1	5	25	1	1	1	6	NaN	15	125	8.33333	8	0.205826	-0.436453	15	9	2.5	12.3684	9.03509	19	12.335	8.987	8.44305	2.05583	-0.0880152	-1.26792	8	0.750984	0.257433	-0.83698	0.962782	0.24741	-0.925796	0.939929
BS75 - AP0 - Lateral - Iba1 - Cell 3 - Binary	µm	255	255	67	89	1	5	25	1	1	1	4	NaN	14	64	4.57143	4.5	0.117016	-1.01091	7	5	1.75	1	1	19	7.11453	5.3355	4.40758	1.77863	0.0296507	-0.392071	7	0.682657	0.196726	-2.13591	0.7993	0.165206	-2.57917	0.662287
BS75 - AP0 - Lateral - Iba1 - Cell 4 - Binary	µm	255	255	49	85	1	5	25	1	1	1	6	NaN	13	97	7.46154	8	-0.0589836	-1.61794	13	6	2.16667	-25.6667	-26.0556	19	13.3855	6.043	6.27387	2.23091	-0.0979239	-1.63287	8	0.929573	0.349579	-0.159932	0.942396	0.405977	0.448087	0.938726
BS75 - AP0 - Lateral - Iba1 - Cell 5 - Binary	µm	255	255	48	59	1	5	20	1	1	1	7	NaN	10	72	7.2	7.5	-0.336403	-0.897125	12	7	1.71429	5.5625	3.83333	14	11.2034	7.251	7.63826	1.60049	-0.392781	-0.975081	8	0.98131	0.414336	0.191145	0.917175	0.402486	0.18262	0.977927
BS75 - AP0 - Lateral - Iba1 - Cell 6 - Binary	µm	255	255	56	111	1	5	25	1	1	1	6	NaN	14	75	5.35714	6	-0.147636	-1.44971	9	6	1.5	19.5714	9.54762	21	9.73221	6.203	5.50963	1.62204	0.179019	-0.627081	7	0.776962	0.279141	-1.11532	0.904225	0.299711	-0.913833	0.835207
BS75 - AP0 - Medial - Iba1 - Cell 1 - Binary	µm	255	255	78	76	1	5	25	1	1	1	6	NaN	18	110	6.11111	6	0.122842	-1.0558	12	9	2	12.9512	6.17886	23	10.6145	8.248	5.90163	1.76909	0.0564516	-1.03625	8	0.832804	0.252626	-1.08416	0.959876	0.25723	-1.04053	0.932592
BS75 - AP0 - Medial - Iba1 - Cell 2 - Binary	µm	255	255	46	71	1	5	25	1	1	1	8	NaN	15	103	6.86667	7	0.0345358	-1.4718	12	11	1.5	3.13333	0.822222	20	10.7075	6.143	6.43594	1.33843	-0.212172	-1.59897	8	0.920053	0.300719	-0.576374	0.982355	0.307733	-0.470746	0.975369
BS75 - AP0 - Medial - Iba1 - Cell 3 - Binary	µm	255	255	74	89	1	5	35	1	1	1	12	NaN	23	298	12.9565	9	0.0397573	-1.52963	24	7	2	2.68182	-0.333333	28	22.6532	7.01	12.8202	1.88776	-0.0053883	-1.68686	7	0.920205	0.232362	-0.423154	0.958982	0.243228	-0.238584	0.967367
BS75 - AP0 - Medial - Iba1 - Cell 4 - Binary	µm	255	255	60	132	1	5	40	1	1	1	7	NaN	28	180	6.42857	6.5	0.169475	-1.11542	13	21	1.85714	16.3061	5.7483	34	9.96985	20.878	6.14138	1.42426	-0.87982	-0.357842	7	0.661467	0.170829	-1.88195	0.91794	0.166147	-1.9767	0.861494
BS75 - AP1 - Lateral - Iba1 - Cell 1 - Binary	µm	255	255	44	66	1	5	30	1	1	1	7	NaN	20	114	5.7	6	0.0607708	-0.689082	10	5	1.42857	16.2381	6.21429	24	10.5692	5	5.63224	1.50988	-0.123097	0.241955	8	0.850474	0.225984	-1.39315	0.956583	0.190299	-1.919	0.929704
BS75 - AP1 - Lateral - Iba1 - Cell 2 - Binary	µm	255	255	53	53	1	5	27	1	1	1	6	NaN	12	96	8	9.5	-0.838004	-0.49	12	6	2	15.5185	12.0741	18	11.3739	6.797	6.06679	1.89565	-1.0997	-0.0740707	8	0.873551	0.302592	-0.572324	0.913667	0.251654	-0.919889	0.946824
BS75 - AP1 - Lateral - Iba1 - Cell 3 - Binary	µm	255	255	85	77	1	5	25	1	1	1	10	NaN	16	102	6.375	6	0.400348	-1.12329	12	7	1.2	8	3.77381	21	11.7847	7.36	6.31288	1.17847	0.37815	-1.20776	8	0.875071	0.279416	-0.837242	0.951369	0.302036	-0.590847	0.945648
BS75 - AP1 - Lateral - Iba1 - Cell 4 - Binary	µm	255	255	65	56	1	5	30	1	1	1	8	NaN	22	180	8.18182	9.5	-0.256232	-1.34471	15	6	1.875	12.1034	5.72414	27	13.9525	5.784	8.0521	1.74406	-0.284316	-1.27209	8	0.867821	0.230016	-0.898937	0.9705	0.213537	-1.16354	0.942464
BS75 - AP1 - Lateral - Iba1 - Cell 5 - Binary	µm	255	255	81	103	1	5	35	1	1	1	5	NaN	21	105	5	5	0.375722	-1.02444	11	9	2.2	17.0944	5.66667	30	9.37449	9.72	4.36987	1.8749	0.220252	-1.5529	7	0.909793	0.199051	-1.80603	0.906543	0.227415	-1.49164	0.900755
BS75 - AP1 - Lateral - Iba1 - Cell 6 - Binary	µm	255	255	56	47	1	5	20	1	1	1	8	NaN	12	61	5.08333	4.5	0.441076	-1.10793	10	7	1.25	8.95	4.78333	16	9.60222	6.986	5.15907	1.20028	0.396664	-1.29404	7	0.989146	0.348388	-0.579204	0.97611	0.400667	-0.101182	0.9906
BS75 - AP1 - Medial - Iba1 - Cell 1 - Binary	µm	255	255	39	46	1	5	30	1	1	1	5	NaN	10	33	3.3	3	0.503725	-0.895847	6	5	1.2	5.83333	1.625	18	6.03283	5	2.60017	1.20657	0.300324	-1.10997	8	0.899137	0.279892	-1.67326	0.885095	0.330949	-1.34667	0.858983
BS75 - AP1 - Medial - Iba1 - Cell 2 - Binary	µm	255	255	77	56	1	5	30	1	1	1	3	NaN	20	87	4.35	3	1.16088	-0.0357999	13	5	4.33333	15.3641	5.66194	27	12.3431	5	3.83667	4.11435	1.17364	-0.104639	7	0.927014	0.218366	-1.88087	0.794473	0.265434	-1.50716	0.834015
BS75 - AP1 - Medial - Iba1 - Cell 3 - Binary	µm	255	255	74	101	1	5	35	1	1	1	7	NaN	24	155	6.45833	6.5	0.230108	-0.381545	14	12	2	17.087	7.53986	28	10.2299	12.08	6.54461	1.46141	-0.186114	-1.1371	8	0.678474	0.202794	-1.48325	0.941689	0.203714	-1.45879	0.930717
BS75 - AP1 - Medial - Iba1 - Cell 4 - Binary	µm	255	255	47	50	1	5	20	1	1	1	3	NaN	9	33	3.66667	3	1.96296	2.73148	9	5	3	8.91667	4.52083	14	8.98844	5	2.45554	2.99615	1.97551	2.79953	6	0.99003	0.338813	-1.18509	0.885038	0.364842	-0.988688	0.854191
BS75 - AP1 - Medial - Iba1 - Cell 5 - Binary	µm	255	255	59	57	1	5	45	1	1	1	8	NaN	32	150	4.6875	4	1.14282	0.525203	12	5	1.5	22.6197	5.96479	37	12.3066	5	4.53779	1.53833	1.20377	0.873878	7	0.88186	0.167871	-2.08719	0.930742	0.155634	-2.48213	0.93752
BS75 - AP1 - Medial - Iba1 - Cell 6 - Binary	µm	255	255	44	64	1	5	30	1	1	1	8	NaN	19	126	6.63158	6	0.367883	-1.0662	12	6	1.5	7.375	2.625	24	11.5812	5	6.45514	1.44765	0.211361	-1.3813	8	0.811604	0.244686	-1.05394	0.961994	0.235644	-1.19061	0.939678
BS75 - AP1 - Medial - Iba1 - Cell 7 - Binary	µm	255	255	90	52	1	5	25	1	1	1	6	NaN	18	125	6.94444	5.5	0.163361	-1.48851	13	6	2.16667	9.34146	4.52033	22	11.9572	8.038	6.94301	1.99287	0.203912	-1.5345	7	0.859328	0.277929	-0.682733	0.954372	0.279527	-0.678554	0.926097
BS75 - AP2 - Lateral - Iba1 - Cell 1 - Binary	µm	255	255	54	45	1	5	20	1	1	1	4	NaN	9	40	4.44444	5	-0.290176	-1.13281	7	5	1.75	4.14286	1.61905	13	7.36923	5.367	4.52878	1.84231	-0.392958	-0.949847	6	0.930336	0.446718	-0.0873432	0.96603	0.40601	-0.385872	0.973422
BS75 - AP2 - Lateral - Iba1 - Cell 2 - Binary	µm	255	255	66	42	1	5	25	1	1	1	8	NaN	9	55	6.11111	5	0.0793659	-1.35451	11	5	1.375	14.4444	8.82407	21	10.9939	5	-96.7677	1.37424	0.0708237	-1.3113	6	0.990452	0.289683	-1.04055	0.894417	0.463271	0.362049	0.98432
BS75 - AP2 - Lateral - Iba1 - Cell 3 - Binary	µm	255	255	91	82	1	5	35	1	1	1	9	NaN	20	135	6.75	5	0.448382	-1.33858	13	8	1.44444	11.4	5	25	12.8065	8.27	6.63468	1.42295	0.47412	-1.38421	7	0.942051	0.223618	-1.27884	0.919559	0.272399	-0.689647	0.948182
BS75 - AP2 - Lateral - Iba1 - Cell 4 - Binary	µm	255	255	67	47	1	5	20	1	1	1	6	NaN	13	86	6.61538	5	-0.0298514	-1.47824	11	5	1.83333	5.11111	2.40741	17	11.3615	5	6.61057	1.89359	0.117482	-1.50901	8	0.919897	0.332612	-0.412254	0.945759	0.330776	-0.451632	0.890019
BS75 - AP2 - Lateral - Iba1 - Cell 5 - Binary	µm	255	255	47	79	1	5	30	1	1	1	4	NaN	15	55	3.66667	3	0.924566	-0.235708	7	5	1.75	14.7843	4.37255	21	7.25841	5	3.59055	1.8146	1.72638	2.1524	8	0.614478	0.207238	-2.2199	0.820661	0.204863	-2.3717	0.773386
BS75 - AP2 - Lateral - Iba1 - Cell 6 - Binary	µm	255	255	64	67	1	5	20	1	1	1	7	NaN	13	84	6.46154	6	1.06209	1.05992	15	6	2.14286	10.4681	7.53546	17	13.9049	5.878	6.81296	1.98642	0.649706	0.280006	6	0.898759	0.310272	-0.658363	0.950204	0.330833	-0.435087	0.927725
BS75 - AP2 - Medial - Iba1 - Cell 1 - Binary	µm	255	255	65	102	1	5	35	1	1	1	7	NaN	24	145	6.04167	5	0.513667	-1.10711	14	8	2	15.2437	6.02151	30	11.987	8.513	5.72624	1.71243	0.525834	-1.35334	8	0.922519	0.218149	-1.33893	0.9221	0.229096	-1.26464	0.886972
BS75 - AP2 - Medial - Iba1 - Cell 2 - Binary	µm	255	255	54	63	1	5	25	1	1	1	10	NaN	15	112	7.46667	7	0.0510769	-0.949683	13	5	1.3	8.64286	5.33333	19	13.5342	5	7.39265	1.35342	0.151991	-0.685021	8	0.825974	0.288632	-0.623589	0.944303	0.287094	-0.686126	0.923791
BS75 - AP2 - Medial - Iba1 - Cell 3 - Binary	µm	255	255	92	68	1	5	25	1	1	1	5	NaN	14	96	6.85714	7	-0.317087	-1.26098	10	6	2	18.8667	11.5	18	9.53413	5.707	6.97898	1.90683	-0.843055	-0.709081	7	0.689943	0.28048	-0.843231	0.939543	0.264666	-1.0104	0.888533
MEAN		255	255	63.5	70.9375	1	5	27.7188	1	1	1	6.625		16.6562	105.562	6.21928	5.84375	0.255	-0.788377	11.75	7.21875	1.86679	10.2179	4.30509	22	11.0572	7.11767	2.78286	1.76206	0.162959	-0.704876	7.40625	0.848727	0.268854	-1.07073	0.922546	0.279032	-1.00242	0.905037
BS76 - AP0 - Lateral - Iba1 - Cell 1 - Binary	µm	255	255	74	54	1	5	20	1	1	1	7	NaN	6	44	7.33333	7.5	-0.203708	-0.758423	13	5	1.85714	4.96078	4.79085	10	0.70483	1.91643	0.914288	NaN	NaN	NaN	NaN	NaN	NaN	NaN	NaN	NaN	NaN	NaN
BS76 - AP0 - Lateral - Iba1 - Cell 2 - Binary	µm	255	255	50	53	1	5	25	1	1	1	7	NaN	12	82	6.83333	6.5	0.439392	-1.27538	15	6	2.14286	7.23392	4.36257	18	0.382938	-0.0207117	0.926242	15.6173	5.745	7.18757	2.23105	0.50701	-1.0929	6	0.964147	0.487593	0.901325	0.959733
BS76 - AP0 - Lateral - Iba1 - Cell 3 - Binary	µm	255	255	71	34	1	5	20	1	1	1	8	NaN	13	68	5.23077	5	0.0472778	-1.64981	9	7	1.125	6.11111	2.35185	17	0.341666	-0.566554	0.962778	9.2423	7.66	5.27447	1.15529	0.162873	-1.60271	8	0.959019	0.373855	-0.243623	0.946953
BS76 - AP0 - Lateral - Iba1 - Cell 4 - Binary	µm	255	255	67	48	1	5	20	1	1	1	4	NaN	11	34	3.09091	3	0.568984	-0.380883	5	7	1.25	Infinity	Infinity	16	0.264477	-1.89564	0.956159	4.48632	7.332	2.83384	1.12158	-0.162032	-0.277431	7	0.750471	0.275632	-1.78369	0.902233
BS76 - AP0 - Lateral - Iba1 - Cell 5 - Binary	µm	255	255	88	61	1	5	25	1	1	1	6	NaN	6	50	8.33333	8	0.142153	-0.857355	14	6	2.33333	5.28571	6.09524	10	0.439218	0.188317	0.788996	NaN	NaN	NaN	NaN	NaN	NaN	NaN	NaN	NaN	NaN	NaN
BS76 - AP0 - Medial - Iba1 - Cell 1 - Binary	µm	255	255	103	38	1	5	30	1	1	1	10	NaN	19	105	5.52632	5	-0.142149	-1.11079	8	12	0.8	12.8462	4.84615	23	7.74728	15.029	5.60899	0.774728	-0.472368	-0.66963	8	0.803553	0.185381	-2.00367	0.936655	0.165792	-2.24156	0.917066
BS76 - AP0 - Medial - Iba1 - Cell 2 - Binary	µm	255	255	84	82	1	5	25	1	1	1	7	NaN	14	127	9.07143	9.5	-0.18124	-0.520348	15	12	2.14286	11.4211	8.87719	18	12.5892	12.278	9.46098	1.79845	-0.549102	-0.978264	8	0.878947	0.232692	-1.08238	0.929166	0.216114	-1.18626	0.92355
BS76 - AP0 - Medial - Iba1 - Cell 3 - Binary	µm	255	255	79	96	1	5	30	1	1	1	7	NaN	15	86	5.73333	6	0.137088	-1.45601	10	6	1.42857	20.6667	9.4375	24	10.0949	6.643	4.87449	1.44213	0.0919804	-1.4103	7	0.878556	0.242061	-1.30857	0.945062	0.279309	-0.936251	0.950224
BS76 - AP0 - Medial - Iba1 - Cell 4 - Binary	µm	255	255	46	35	1	5	19.127	1	1	1	5	NaN	8	42	5.25	4.5	0.628059	-0.792117	11	8	2.2	6.81699	4.91503	12	9.68586	7.731	5.03815	1.93717	0.168126	-1.68312	8	0.916853	0.415384	-0.328273	0.836804	0.399881	-0.436792	0.76269
BS76 - AP0 - Medial - Iba1 - Cell 5 - Binary	µm	255	255	100	94	1	5	30	1	1	1	8	NaN	20	130	6.5	6.5	-0.473845	-0.715646	10	8	1.25	12.3704	5.7037	24	9.65044	6.34	6.61867	1.20631	-0.537344	1.4338	8	0.606793	0.202726	-1.57958	0.894099	0.197961	-1.73524	0.84224
BS76 - AP1 - Lateral - Iba1 - Cell 1 - Binary	µm	255	255	52	42	1	5	20	1	1	1	6	NaN	6	26	4.33333	4.5	0.469588	-0.752078	8	5	1.33333	5.91304	3.62319	11	0.500766	0.0324004	0.958683	NaN	NaN	NaN	NaN	NaN	NaN	NaN	NaN	NaN	NaN	NaN
BS76 - AP1 - Lateral - Iba1 - Cell 2 - Binary	µm	255	255	34	38	1	5	20	1	1	1	6	NaN	11	71	6.45455	5	1.12523	-0.0304836	13	5	2.16667	9.94667	7.21333	15	0.289684	-0.96593	0.829167	13.2406	5	5.94396	2.20677	1.20003	0.348155	8	0.936492	0.330769	-0.754428	0.900578
BS76 - AP1 - Lateral - Iba1 - Cell 3 - Binary	µm	255	255	50	60	1	5	25	1	1	1	9	NaN	13	114	8.76923	9	-0.0753987	-1.04129	16	5	1.77778	7.73077	6.07051	17	0.367954	0.214255	0.97717	16.2278	5.424	8.7603	1.80309	-0.0649513	-0.942941	8	0.985585	0.338	-0.0636274	0.961605
BS76 - AP1 - Lateral - Iba1 - Cell 4 - Binary	µm	255	255	73	54	1	5	20	1	1	1	10	NaN	10	104	10.4	10.5	-0.207343	-1.32909	16	7	1.6	3.5	2.875	14	0.351121	0.0240248	0.945477	16.2671	7.955	10.7457	1.62671	-0.184887	-1.29388	6	0.966804	0.354505	0.140048	0.90025
BS76 - AP1 - Lateral - Iba1 - Cell 5 - Binary	µm	255	255	45	42	1	5	20	1	1	1	7	NaN	11	68	6.18182	7	-0.328554	-1.24974	10	5	1.42857	3.66667	1.45	15	0.369947	-0.311129	0.854422	10.2503	5	6.11069	1.46433	-0.37815	-0.195958	8	0.563937	0.258383	-1.266	0.722937
BS76 - AP1 - Lateral - Iba1 - Cell 6 - Binary	µm	255	255	63	68	1	5	25	1	1	1	6	NaN	13	78	6	7	-0.540833	-1.1384	9	7	1.5	31	18.7222	18	0.324201	-0.582794	0.93244	8.97483	7.43	5.84876	1.4958	-0.845709	-0.723978	8	0.817023	0.342326	-0.39886	0.874117
BS76 - AP1 - Lateral - Iba1 - Cell 7 - Binary	µm	255	255	51	22	1	5	20	1	1	1	8	NaN	7	61	8.71429	9	-0.281069	-1.33601	14	7	1.75	3.22222	2.19048	12	0.445996	0.380277	0.882422	14.1246	7.24	7.11234	1.76558	-0.281052	-1.33603	8	1	NaN	NaN	NaN
BS76 - AP1 - Lateral - Iba1 - Cell 8 - Binary	µm	255	255	38	32	1	5	30	1	1	1	8	NaN	20	111	5.55	5.5	0.532896	-0.670075	11	8	1.375	16	6.46296	25	0.215272	-1.56195	0.929174	9.5288	8.113	5.43438	1.1911	0.495314	-1.20047	8	0.885073	0.215802	-1.64018	0.88697
BS76 - AP1 - Medial - Iba1 - Cell 1 - Binary	µm	255	255	35	80	1	5	35	1	1	1	10	NaN	19	92	4.84211	4	0.727001	-0.488232	10	8	1	14.2857	4.93651	25	7.38985	17.728	4.67275	0.738985	-0.176941	-1.46109	8	0.52867	0.174331	-2.31646	0.773844	0.15094	-2.68361	0.640811
BS76 - AP1 - Medial - Iba1 - Cell 2 - Binary	µm	255	255	45	82	1	5	25	1	1	1	4	NaN	14	61	4.35714	4	0.586905	-0.547644	8	5	2	19.4444	7.61111	22	8.19538	5.241	4.44527	2.04885	0.817905	-0.285892	6	0.876607	0.237849	-1.72497	0.870533	0.295511	-1.25195	0.918067
BS76 - AP1 - Medial - Iba1 - Cell 3 - Binary	µm	255	255	70	74	1	5	25	1	1	1	6	NaN	14	77	5.5	5	1.196	1.06033	14	6	2.33333	11.0833	6.78205	18	13.4059	5.979	5.70969	2.23432	1.20806	0.82547	6	0.929178	0.30704	-0.817216	0.923648	0.351087	-0.392549	0.923147
BS76 - AP1 - Medial - Iba1 - Cell 4 - Binary	µm	255	255	72	53	1	5	20	1	1	1	8	NaN	12	93	7.75	8	-0.304752	-0.575027	13	7	1.625	7.66667	5.60494	16	10.3155	5.71	7.94294	1.28944	-1.2445	0.101066	8	0.720794	0.308371	-0.552021	0.913978	0.230835	-1.24266	0.862072
BS76 - AP1 - Medial - Iba1 - Cell 5 - Binary	µm	255	255	65	49	1	5	20	1	1	1	11	NaN	13	88	6.76923	4	0.211445	-1.79858	13	6	1.18182	5.25225	1.51351	18	13.6088	7.399	6.25923	1.23716	0.303528	-1.64096	7	0.939106	0.369596	-0.10516	0.918217	0.426028	0.443415	0.892625
BS76 - AP1 - Medial - Iba1 - Cell 6 - Binary	µm	255	255	50	78	1	5	25	1	1	1	4	NaN	14	62	4.42857	4.5	-0.117016	-1.01091	7	14	1.75	8.8	3.46667	19	6.40402	5.684	4.33438	1.601	-0.259844	-1.21529	8	0.773387	0.212784	-2.01473	0.82015	0.175872	-2.45996	0.647714
BS76 - AP1 - Medial - Iba1 - Cell 7 - Binary	µm	255	255	60	73	1	5	25	1	1	1	5	NaN	13	46	3.53846	4	-0.099063	-1.26676	5	5	1	12.5303	3.18182	24	4.95246	5	2.99283	0.990492	-0.113398	-1.04226	6	0.676992	0.186217	-2.45454	0.902687	0.225588	-2.154	0.880074
BS76 - AP2 - Lateral - Iba1 - Cell 1 - Binary	µm	255	255	66	53	1	5	25	1	1	1	10	NaN	14	114	8.14286	7.5	0.261601	-0.814824	16	7	1.6	9.78431	7.63235	18	14.571	7.338	8.21036	1.4571	0.0759649	-1.01149	8	0.90141	0.314715	-0.316137	0.969822	0.295598	-0.500369	0.942344
BS76 - AP2 - Lateral - Iba1 - Cell 2 - Binary	µm	255	255	104	71	1	5	35	1	1	1	4	NaN	14	58	4.14286	2.5	0.912699	-0.370549	11	6	2.75	11.3125	3.69792	29	9.48406	6.406	3.14422	2.37101	0.665119	-1.13719	6	0.906399	0.228535	-1.89523	0.856168	0.344735	-0.741037	0.897085
BS76 - AP2 - Lateral - Iba1 - Cell 3 - Binary	µm	255	255	62	45	1	5	20	1	1	1	5	NaN	9	42	4.66667	5	-0.035667	-1.75692	8	6	1.6	0.515152	-1.45455	15	8.3097	7.128	4.05979	1.66194	0.0620403	-1.79857	8	0.949931	0.383728	-0.564348	0.858579	0.426457	-0.241696	0.852993
BS76 - AP2 - Lateral - Iba1 - Cell 4 - Binary	µm	255	255	61	53	1	5	20	1	1	1	5	NaN	10	52	5.2	5	0.454083	0.0646462	10	12	2	8.36842	5.12281	14	8.75426	11.554	5.10978	1.75085	0.0469783	-0.969904	8	0.798954	0.301174	-1.14292	0.815861	0.12727	-2.6134	0.590091
BS76 - AP2 - Lateral - Iba1 - Cell 5 - Binary	µm	255	255	64	53	1	5	20	1	1	1	5	NaN	11	76	6.90909	6	0.210611	-1.27546	12	8	2.4	6.5625	4.42708	15	12.0187	8.366	7.09296	2.40374	0.224962	-1.35127	6	0.934824	0.311429	-0.730866	0.86205	0.366198	-0.151594	0.820779
BS76 - AP2 - Lateral - Iba1 - Cell 6 - Binary	µm	255	255	53	62	1	5	20	1	1	1	7	NaN	11	54	4.90909	5	0.137146	-0.938639	8	5	1.14286	8.22222	4.05556	15	8.11582	5	4.86905	1.1594	0.121534	0.704356	8	0.688778	0.298888	-1.13373	0.91477	0.228561	-1.81276	0.806715
BS76 - AP2 - Lateral - Iba1 - Cell 7 - Binary	µm	255	255	64	60	1	5	20	1	1	1	10	NaN	13	87	6.69231	6	-0.140637	-0.845462	11	10	1.1	7.875	4.64583	17	10.1606	9.612	6.77711	1.01606	-0.280987	-0.914311	8	0.898108	0.287842	-0.839133	0.946766	0.240221	-1.29712	0.911819
BS76 - AP2 - Medial - Iba1 - Cell 1 - Binary	µm	255	255	85	58	1	5	25	1	1	1	7	NaN	14	130	9.28571	9	0.0527361	-0.898644	16	9	2.28571	5.04762	3.36508	19	15.5616	7.888	8.95805	2.22309	-0.102971	-0.80952	7	0.889842	0.299056	-0.335237	0.974102	0.282618	-0.473871	0.956245
BS76 - AP2 - Medial - Iba1 - Cell 2 - Binary	µm	255	255	80	55	1	5	30	1	1	1	5	NaN	19	145	7.63158	8	0.285715	-0.600801	12	7	2.4	0.888889	1.68519	23	9.48192	10.837	7.78417	1.89638	-0.766128	-0.353914	8	0.532444	0.181011	-1.71464	0.938527	0.171215	-1.84876	0.898461
BS76 - AP2 - Medial - Iba1 - Cell 3 - Binary	µm	255	255	36	45	1	5	25	1	1	1	10	NaN	14	89	6.35714	4	1.27236	-0.112367	15	5	1.5	10.6829	6.30488	19	16.1575	5.503	6.01678	1.61575	1.36658	0.2584	7	0.924407	0.282492	-0.945423	0.864996	0.284603	-1.03889	0.792972
BS76 - AP2 - Medial - Iba1 - Cell 4 - Binary	µm	255	255	42	76	1	5	25	1	1	1	9	NaN	15	98	6.53333	6	-0.0668766	-1.26118	10	5	1.11111	30	17.4167	19	10.9528	5.638	6.58083	1.21698	-0.107688	-1.06097	8	0.864864	0.275544	-0.889058	0.942801	0.255859	-1.11641	0.891033
BS76 - AP2 - Medial - Iba1 - Cell 5 - Binary	µm	255	255	86	50	1	5	30	1	1	1	7	NaN	21	109	5.19048	5	1.73009	3.93787	14	7	2	16.8406	7.45411	25	9.50085	6.63	5.24701	1.35726	0.670044	-0.676816	8	0.645129	0.201692	-1.79923	0.895169	0.230493	-1.50523	0.892259
MEAN		255	255	64	57.3784	1	5	24.1656	1	1	1	7.05405		12.9459	80.3784	6.27439	5.98649	0.241376	-0.717921	11.3514	7.13514	1.68219	10.1071	5.48437	18.0811	6.81369	5.12197	4.15313	4.57026	2.00325	1.41483	5.70769	0.585676	-0.0552238	1.3649	0.892147	0.2832	-1.05235	0.86268
BS77 - AP0 - Lateral - Iba1 - Cell 1 - Binary	µm	255	255	23	57	1	5	20	1	1	1	8	NaN	11	62	5.63636	6	0.758128	0.178137	11	8	1.375	9.81667	6.25833	15	8.79995	7.644	5.61434	1.09999	-0.0323095	-1.30075	7	0.749943	0.317216	-0.820905	0.96008	0.327001	-0.733438	0.911082
BS77 - AP0 - Lateral - Iba1 - Cell 2 - Binary	µm	255	255	57	64	1	5	30	1	1	1	7	NaN	22	144	6.54545	7	-0.0410912	-1.35792	11	5	1.57143	-37	-19.6667	26	10.5976	5	6.5386	1.51395	-0.343438	-1.42491	8	0.844339	0.212561	-1.3725	0.949547	0.227501	-1.2527	0.949095
BS77 - AP0 - Lateral - Iba1 - Cell 3 - Binary	µm	255	255	80	38	1	5	25	1	1	1	6	NaN	16	78	4.875	4	1.22745	0.510095	12	6	2	12.5227	5.98864	20	10.3142	5.574	4.82005	1.71903	0.904218	-0.0875524	6	0.717663	0.251712	-1.44861	0.859113	0.288535	-1.15869	0.909029
BS77 - AP0 - Lateral - Iba1 - Cell 4 - Binary	µm	255	255	76	74	1	5	30	1	1	1	6	NaN	16	142	8.875	8.5	0.211231	-0.993256	15	9	2.5	15.4865	10.3423	24	13.4113	5	5.19819	2.23522	-0.186325	-0.973938	6	0.834304	0.238431	-0.921892	0.964662	0.240479	-0.94803	0.944456
BS77 - AP0 - Medial - Iba1 - Cell 1 - Binary	µm	255	255	71	118	1	5	35	1	1	1	13	NaN	27	211	7.81481	8	-0.0140944	-0.346439	13	9	1	-0.857143	1.45238	31	11.7553	6.623	7.84567	0.904254	-0.00727621	-0.725986	8	0.578416	0.162606	-1.78623	0.91805	0.15202	-2.01192	0.890806
BS77 - AP0 - Medial - Iba1 - Cell 2 - Binary	µm	255	255	55	90	1	5	40	1	1	1	7	NaN	25	146	5.84	6	0.0678643	0.308557	10	7	1.42857	7.59259	3.24691	32	8.3285	8.645	5.85711	1.18979	-0.147441	0.137541	8	0.680401	0.166033	-2.04506	0.949262	0.165852	-2.10326	0.934479
BS77 - AP0 - Medial - Iba1 - Cell 3 - Binary	µm	255	255	147	85	1	5	45	1	1	1	5	NaN	33	324	9.81818	9	0.0688053	-1.47859	20	9	4	3.77778	-0.185185	41	16.6391	10.917	9.26875	3.32783	-0.0431262	-1.67795	8	0.876992	0.168854	-1.35892	0.95409	0.186633	-1.01868	0.943829
BS77 - AP1 - Lateral - Iba1 - Cell 1 - Binary	µm	255	255	76	63	1	5	25	1	1	1	11	NaN	19	134	7.05263	6	0.0887175	-1.18224	13	5	1.18182	9.15	4.4	23	12.5299	5	7.01723	1.13908	-0.0603436	-1.24499	8	0.862411	0.270128	-0.700814	0.960553	0.269399	-0.739025	0.939306
BS77 - AP1 - Lateral - Iba1 - Cell 2 - Binary	µm	255	255	70	54	1	5	20	1	1	1	4	NaN	10	62	6.2	6	-0.319284	-0.360428	9	6	2.25	8	5.33333	15	8.61136	5.689	6.08599	2.15284	0.276827	-1.03966	8	0.718255	0.279202	-1.09878	0.899474	0.308248	-0.918567	0.811506
BS77 - AP1 - Lateral - Iba1 - Cell 3 - Binary	µm	255	255	58	79	1	5	30	1	1	1	8	NaN	18	80	4.44444	3	0.933517	-0.478058	11	5	1.375	13.9855	4.86957	25	10.4286	5	3.98116	1.30357	0.611299	-1.09195	7	0.854172	0.240358	-1.53471	0.896979	0.263186	-1.37325	0.925506
BS77 - AP1 - Lateral - Iba1 - Cell 4 - Binary	µm	255	255	49	52	1	5	25	1	1	1	6	NaN	16	105	6.5625	6	0.354093	-0.901835	12	10	2	13.1333	7.28889	20	10.2396	7.958	6.78319	1.70659	0.15337	-1.30302	8	0.813257	0.229874	-1.37521	0.916336	0.237044	-1.23458	0.883678
BS77 - AP1 - Lateral - Iba1 - Cell 5 - Binary	µm	255	255	64	67	1	5	25	1	1	1	8	NaN	17	94	5.52941	4	0.353666	-1.46644	11	7	1.375	7.725	2.75833	22	11.2494	8.455	5.37159	1.40618	0.415858	-1.36548	8	0.928964	0.285201	-0.910585	0.92314	0.29842	-0.755078	0.88957
BS77 - AP1 - Lateral - Iba1 - Cell 6 - Binary	µm	255	255	53	78	1	5	25	1	1	1	9	NaN	14	100	7.14286	7	0.986334	0.121012	13	7	1.44444	13.172	8.36559	18	10.6049	7.348	7.21878	1.17832	0.0705456	-1.04163	8	0.597254	0.258738	-1.01872	0.951599	0.265491	-0.958758	0.912037
BS77 - AP1 - Lateral - Iba1 - Cell 7 - Binary	µm	255	255	73	62	1	5	25	1	1	1	8	NaN	17	136	8	8	0.132824	-1.56617	13	6	1.625	-32.3333	-26.3333	21	13.0958	6.759	8.10829	1.63697	0.0599794	-1.61231	8	0.957187	0.262433	-0.734924	0.981777	0.28896	-0.439976	0.993981
BS77 - AP1 - Medial - Iba1 - Cell 1 - Binary	µm	255	255	67	47	1	5	20	1	1	1	8	NaN	10	78	7.8	8	-0.00225095	-1.62289	14	5	1.75	5.78261	4.21739	14	13.9645	5	7.85966	1.74556	0.0358029	-1.67243	8	0.985449	0.456547	0.607951	0.945244	0.53599	1.25964	0.931298
BS77 - AP1 - Medial - Iba1 - Cell 2 - Binary	µm	255	255	47	51	1	5	20	1	1	1	8	NaN	6	41	6.83333	7	0.551664	-0.63021	14	5	1.75	6.34568	6.01235	12	NaN	NaN	NaN	NaN	NaN	NaN	NaN	NaN	0.508003	0.578192	0.971252	NaN	NaN	NaN
BS77 - AP1 - Medial - Iba1 - Cell 3 - Binary	µm	255	255	59	34	1	5	20	1	1	1	7	NaN	10	87	8.7	9	-1.04037	0.866081	12	12	1.71429	12.3333	12.6667	14	11.0213	11.335	9.13282	1.57447	-1.75771	2.44063	8	0.836662	0.280523	-0.773816	0.890628	0.197773	-1.42729	0.887443
BS77 - AP1 - Medial - Iba1 - Cell 4 - Binary	µm	255	255	57	44	1	5	20	1	1	1	8	NaN	9	74	8.22222	9	0.232427	-1.5199	16	5	2	6.26471	5.7451	13	16.3405	5.307	8.22506	2.04256	0.240102	-1.46867	8	0.983513	0.515781	1.04936	0.987042	0.523744	1.10775	0.98288
BS77 - AP2 - Lateral - Iba1 - Cell 1 - Binary	µm	255	255	54	50	1	5	20	1	1	1	7	NaN	12	67	5.58333	4.5	1.06329	-0.198108	10	6	1.42857	13.3	7.15	16	10.3132	6.012	5.72993	1.47332	1.42532	1.07847	7	0.849287	0.268475	-1.245	0.919232	0.299014	-0.978521	0.874462
BS77 - AP2 - Lateral - Iba1 - Cell 2 - Binary	µm	255	255	41	25	1	5	20	1	1	1	7	NaN	10	51	5.1	4	0.774199	-0.664686	11	7	1.57143	7.92754	4.73913	15	8.79871	5	4.70668	1.25696	0.209363	-1.63095	6	0.704226	0.374384	-0.498189	0.92342	0.425073	-0.13329	0.862608
BS77 - AP2 - Lateral - Iba1 - Cell 3 - Binary	µm	255	255	80	64	1	5	30	1	1	1	6	NaN	23	154	6.69565	6	0.583466	-0.855899	15	8	2.5	15.1346	7.13462	27	13.4106	7.059	6.74841	2.2351	0.574784	-1.0858	7	0.822868	0.221186	-1.23376	0.918691	0.243349	-1.00505	0.920456
BS77 - AP2 - Lateral - Iba1 - Cell 4 - Binary	µm	255	255	50	62	1	5	30	1	1	1	11	NaN	23	169	7.34783	8	0.0868315	-0.825417	15	11	1.36364	15.973	7.95946	27	11.237	9.126	7.4011	1.02154	-0.689212	-0.881387	8	0.729157	0.213711	-1.23071	0.941854	0.200937	-1.44952	0.887285
BS77 - AP2 - Lateral - Iba1 - Cell 5 - Binary	µm	255	255	55	42	1	5	30	1	1	1	5	NaN	18	103	5.72222	5	0.328776	-0.579266	11	10	2.2	14.4	6.4	23	9.33508	9.224	5.59738	1.86702	0.399764	-0.930619	8	0.74157	0.221666	-1.53307	0.908055	0.214568	-1.67364	0.859874
BS77 - AP2 - Medial - Iba1 - Cell 1 - Binary	µm	255	255	53	29	1	5	25	1	1	1	7	NaN	12	60	5	3.5	1.01933	0.28019	14	6	2	11.1096	5.73059	23	12.0681	5.928	9.89353	1.72402	0.777751	-0.590855	6	0.834975	0.282302	-1.26757	0.832702	0.406711	-0.135518	0.872844
BS77 - AP2 - Medial - Iba1 - Cell 2 - Binary	µm	255	255	73	43	1	5	25	1	1	1	8	NaN	18	135	7.5	6	0.747884	-0.677748	15	5	1.875	12.0746	6.95522	22	14.542	5	7.38152	1.81774	0.827593	-1.02532	7	0.89856	0.248481	-0.949041	0.905314	0.263949	-0.851536	0.903094
BS77 - AP2 - Medial - Iba1 - Cell 3 - Binary	µm	255	255	67	65	1	5	20	1	1	1	6	NaN	14	115	8.21429	8.5	-0.289974	-1.09496	14	11	2.33333	3.70588	1.66667	19	12.8491	5	7.81615	2.14151	-0.535369	-1.10364	7	0.916936	0.300929	-0.461187	0.934964	0.283306	-0.660195	0.85445
BS77 - AP2 - Medial - Iba1 - Cell 4 - Binary	µm	255	255	49	67	1	5	20	1	1	1	6	NaN	12	78	6.5	7	-0.10075	-1.46251	12	10	2	6.22727	3.44697	16	11.8082	5.316	6.618	1.96803	-0.273744	-1.39588	6	0.803898	0.401574	0.0674188	0.879364	0.411628	0.152788	0.784027
BS77 - AP2 - Medial - Iba1 - Cell 5 - Binary	µm	255	255	84	69	1	5	25	1	1	1	8	NaN	18	182	10.1111	12	-0.736454	-0.550872	16	7	2	-Infinity	-Infinity	22	15.4446	6.185	10.2145	1.93057	-0.838993	-0.40143	7	0.891222	0.265738	-0.439033	0.926843	0.231647	-0.807958	0.948672
BS77 - AP2 - Medial - Iba1 - Cell 6 - Binary	µm	255	255	61	62	1	5	25	1	1	1	8	NaN	19	173	9.10526	10	-0.0908481	-1.01379	15	6	1.875	-4	-3.83333	23	15.4199	5.715	9.09424	1.92749	-0.0456631	-1.34903	8	0.864812	0.241506	-0.772391	0.952768	0.235968	-0.861398	0.949944
BS77 - AP2 - Medial - Iba1 - Cell 7 - Binary	µm	255	255	44	54	1	5	25	1	1	1	6	NaN	16	91	5.6875	5	0.474254	-0.877881	10	6	1.66667	11.2	5.11667	20	9.76427	5.635	5.8092	1.62738	0.0858507	-1.02202	7	0.725714	0.229187	-1.53154	0.900075	0.202907	-1.8379	0.816978
BS77 - AP2 - Medial - Iba1 - Cell 8 - Binary	µm	255	255	63	57	1	5	20	1	1	1	7	NaN	12	86	7.16667	6.5	0.251862	-0.993878	11	6	1.57143	6.33333	3.11111	16	11.1163	5.891	7.27668	1.58804	0.248144	-0.581257	8	0.789478	0.289967	-0.775692	0.946071	0.288323	-0.830412	0.911028
MEAN		255	255	63.0968	59.5484	1	5	25.6452	1	1	1	7.3871		16.2258	114.903	6.95568	6.69355	0.279403	-0.691461	12.871	7.25806	1.82986	6.27613	3.27792	21.129	11.8013	6.6115	6.97379	1.68183	0.0785207	-0.879092	7.4	0.813063	0.279462	-0.888256	0.928006	0.282789	-0.859266	0.902857
BS1019L - AP0 - Lateral - Iba1 - Cell 1 - Binary	µm	255	255	92	78	1	5	25	1	1	1	6	NaN	18	132	7.33333	6.5	0.593049	-0.533413	15	5	2.5	12.1695	6.99435	23	15.7281	5.5	6.9576	2.62135	0.667758	-0.153447	8	0.947599	0.255279	-0.867676	0.961419	0.24458	-1.04666	0.943109
BS1019L - AP0 - Lateral - Iba1 - Cell 2 - Binary	µm	255	255	110	120	1	5	35	1	1	1	5	NaN	28	186	6.64286	6.5	0.141627	-1.31397	10	6	2	14	4.9321	32	9.15518	8.975	6.66871	1.83104	-0.194475	-0.832294	8	0.506817	0.152304	-2.09219	0.924331	0.143539	-2.30613	0.885514
BS1019L - AP0 - Lateral - Iba1 - Cell 3 - Binary	µm	255	255	112	134	1	5	45	1	1	1	3	NaN	36	209	5.80556	5.5	0.696388	0.0377957	12	15	4	30.2424	8.06566	40	9.41256	30.565	5.88043	3.13752	-0.260358	-0.887908	8	0.723188	0.104623	-3.08931	0.902081	0.0864968	-3.43541	0.853391
BS1019L - AP0 - Lateral - Iba1 - Cell 4 - Binary	µm	255	255	100	136	1	5	50	1	1	1	7	NaN	38	218	5.73684	6	-0.0558305	-1.09949	10	13	1.42857	11.5741	3.09259	45	8.05847	11.5	5.6774	1.15121	-0.792868	0.320138	8	0.543758	0.124141	-2.57725	0.929236	0.120813	-2.732	0.902014
BS1019L - AP0 - Medial - Iba1 - Cell 1 - Binary	µm	255	255	110	114	1	5	40	1	1	1	9	NaN	30	365	12.1667	12	-0.0961822	-0.931097	24	15	2.66667	13.7778	8.24747	36	20.604	15.993	11.5703	2.28933	-0.381971	-0.818625	7	0.874945	0.184481	-0.971304	0.948497	0.164386	-1.20859	0.945326
BS1019L - AP0 - Medial - Iba1 - Cell 2 - Binary	µm	255	255	59	106	1	5	30	1	1	1	4	NaN	23	170	7.3913	6	0.446013	-0.726444	17	9	4.25	14.8081	7.91162	27	14.4162	7.739	7.52792	3.60404	0.253239	-1.11798	8	0.861115	0.241943	-0.83951	0.9743	0.239678	-0.855193	0.952892
BS1019L - AP0 - Medial - Iba1 - Cell 3 - Binary	µm	255	255	49	183	1	5	35	1	1	1	5	NaN	25	159	6.36	5	0.721161	-0.145427	16	8	3.2	19.4518	8.4693	31	11.8304	8.253	6.12199	2.36609	0.340628	-1.48494	8	0.878143	0.189973	-1.61173	0.937778	0.20224	-1.46473	0.915801
BS1019L - AP0 - Medial - Iba1 - Cell 4 - Binary	µm	255	255	63	59	1	5	30	1	1	1	5	NaN	20	164	8.2	8	0.334326	-1.19142	18	6	3.6	12.8947	8.1462	24	15.5912	6.342	8.33357	3.11825	0.118944	-1.59863	7	0.898249	0.26285	-0.605685	0.968676	0.271834	-0.525694	0.950575
BS1019L - AP0 - Medial - Iba1 - Cell 5 - Binary	µm	255	255	94	48	1	5	40	1	1	1	4	NaN	32	175	5.46875	5	0.814801	0.650658	12	22	3	27.6744	7.98837	36	8.26722	21.358	5.5197	2.0668	-0.0347966	-0.927494	7	0.669983	0.128568	-2.67499	0.930765	0.105092	-3.15666	0.902847
BS1019L - AP0 - Medial - Iba1 - Cell 6 - Binary	µm	255	255	82	83	1	5	30	1	1	1	8	NaN	20	172	8.6	7	0.855306	-0.394122	19	10	2.375	15.5159	10.4638	24	15.2566	7.927	8.62806	1.90708	0.485506	-1.41776	8	0.849975	0.230304	-0.932108	0.959296	0.249271	-0.769744	0.959678
BS1019L - AP0 - Medial - Iba1 - Cell 7 - Binary	µm	255	255	62	62	1	5	25	1	1	1	5	NaN	12	58	4.83333	3	0.398657	-1.5922	10	7	2	-10.1111	-9.55556	21	9.89617	7.3	6.17777	1.97923	0.396153	-1.604	8	0.997569	0.300797	-1.1	0.880559	0.425104	0.0133923	0.931828
BS1019L - AP1 - Lateral - Cell 1 - Binary	µm	255	255	78	78	1	5	25	1	1	1	4	NaN	16	61	3.8125	3.5	0.29359	-1.34835	7	13	1.75	13.0303	3.84848	21	5.9074	12.274	3.47715	1.47685	-0.385444	-1.14481	8	0.798097	0.185331	-2.48546	0.772351	0.139119	-3.05239	0.571421
BS1019L - AP1 - Lateral - Cell 2 - Binary	µm	255	255	61	42	1	5	20	1	1	1	3	NaN	6	26	4.33333	4.5	0.469588	-0.752078	8	5	2.66667	5.78571	3.75	10	NaN	NaN	NaN	NaN	NaN	NaN	NaN	NaN	0.558138	0.411	0.976202	NaN	NaN	NaN
BS1019L - AP1 - Lateral - Cell 3 - Binary	µm	255	255	80	93	1	5	25	1	1	1	4	NaN	19	89	4.68421	5	0.0317041	-0.862857	7	9	1.75	11	3.7037	23	7.14721	11.37	4.74217	1.7868	0.331437	-0.865672	6	0.797159	0.159136	-2.53365	0.90131	0.149243	-2.68739	0.844654
BS1019L - AP1 - Lateral - Cell 3 - Binary	µm	255	255	80	93	1	5	30	1	1	1	3	NaN	19	89	4.68421	5	0.0317041	-0.862857	7	9	2.33333	11	3.7037	23	7.14721	11.37	4.74217	2.3824	0.331437	-0.865672	6	0.797159	0.159136	-2.53365	0.90131	0.149243	-2.68739	0.844654
BS1019L - AP1 - Lateral - Cell 4 - Binary	µm	255	255	76	77	1	5	30	1	1	1	6	NaN	19	137	7.21053	7	0.654418	-0.480994	15	10	2.5	13.4872	7.67521	23	13.481	10.48	7.27402	2.24684	0.414665	-1.07544	7	0.934597	0.226779	-1.22576	0.956955	0.216711	-1.34801	0.930298
BS1019L - AP1 - Lateral - Cell 5 - Binary	µm	255	255	53	84	1	5	40	1	1	1	3	NaN	27	94	3.48148	3	1.42302	1.84569	8	5	2.66667	26.0123	5.28395	33	7.37608	5	3.34666	2.45869	1.65348	4.19091	7	0.56228	0.152125	-2.75193	0.91453	0.143586	-2.98514	0.906036
BS1019L - AP1 - Lateral - Cell 6 - Binary	µm	255	255	63	47	1	5	20	1	1	1	6	NaN	11	82	7.45455	6	0.857796	-0.940853	12	11	2	16.25	11	15	12.2732	12.204	7.51874	2.04554	1.04154	-0.45084	6	0.829917	0.186552	-1.81412	0.800452	0.125292	-2.37273	0.486808
BS1019L - AP1 - Lateral - Cell 7 - Binary	µm	255	255	89	53	1	5	25	1	1	1	4	NaN	17	77	4.52941	4	0.787904	-0.721891	8	6	2	23.4667	7.73333	21	7.93349	5.899	4.55058	1.98337	0.782975	-0.119489	8	0.753735	0.224022	-1.7452	0.93569	0.232297	-1.69862	0.915979
BS1019L - AP1 - Lateral - Cell 8 - Binary	µm	255	255	78	43	1	5	20	1	1	1	3	NaN	8	40	5	4	1.14541	-0.0204082	9	9	3	7.96	5.10667	12	8.05747	9.047	5.59459	2.68582	0.566849	-1.08681	8	0.882957	0.286012	-1.36637	0.83358	0.254953	-1.58378	0.750551
BS1019L - AP1 - Medial - Cell 1 - Binary	µm	255	255	87	91	1	5	30	1	1	1	5	NaN	18	161	8.94444	9	-0.0757841	-0.106715	16	13	3.2	13.0667	7.13333	24	11.7876	13.292	7.9468	2.35752	-1.33389	0.71548	8	0.679222	0.217473	-1.1377	0.94204	0.192972	-1.38462	0.924684
BS1019L - AP1 - Medial - Cell 2 - Binary	µm	255	255	110	76	1	5	35	1	1	1	3	NaN	22	102	4.63636	4	0.592658	-0.428817	9	14	3	49	12.9167	31	7.59244	14.044	4.2824	2.53081	0.302097	-1.04293	7	0.790858	0.162894	-2.38839	0.925794	0.174541	-2.2837	0.894027
BS1019L - AP1 - Medial - Cell 3 - Binary	µm	255	255	144	125	1	5	45	1	1	1	5	NaN	33	218	6.60606	7	0.343883	-0.707701	14	9	2.8	18.1825	5.55556	42	11.1916	7.913	6.11919	2.23831	-0.171033	-1.21113	7	0.684493	0.161915	-1.82749	0.950517	0.163142	-1.88032	0.921308
BS1019L - AP2 - Lateral - Cell 1 - Binary	µm	255	255	80	74	1	5	35	1	1	1	7	NaN	20	215	10.75	11	-0.52122	-0.0540029	16	14	2.28571	12.8596	9.72807	24	14.9233	12.964	11.0796	2.1319	-0.696562	-0.0377193	8	0.939024	0.202564	-1.06976	0.957173	0.19583	-1.14177	0.982445
BS1019L - AP2 - Lateral - Cell 2 - Binary	µm	255	255	125	78	1	5	30	1	1	1	8	NaN	19	187	9.84211	11	0.00822202	-0.304683	21	12	2.625	13.0476	10.2434	23	15.1551	6.5	10.1479	1.89439	-0.645411	-0.948613	8	0.824522	0.270134	-0.387967	0.949083	0.250495	-0.556512	0.95468
BS1019L - AP2 - Lateral - Cell 3 - Binary	µm	255	255	79	85	1	5	25	1	1	1	3	NaN	17	111	6.52941	7	0.353477	-0.544298	13	11	4.33333	12.0238	6.51786	21	11.1591	10.202	6.61817	3.71969	-0.0398692	-1.12039	7	0.851159	0.259056	-1.01427	0.95532	0.251236	-1.08044	0.924525
BS1019L - AP2 - Lateral - Cell 4 - Binary	µm	255	255	84	72	1	5	45	1	1	1	6	NaN	32	205	6.40625	6.5	0.490472	-0.620541	15	6	2.5	25.5199	8.41045	40	11.4312	6.813	5.9391	1.9052	-0.127918	-1.36348	8	0.755303	0.152298	-2.00765	0.924463	0.154102	-2.09196	0.902884
BS1019L - AP2 - Lateral - Cell 5 - Binary	µm	255	255	92	97	1	5	25	1	1	1	5	NaN	13	73	5.61538	6	-0.587574	-0.125548	9	9	1.8	36	22.1667	19	8.65028	8.435	5.60977	1.73006	-0.729488	-0.0179861	6	0.958453	0.289709	-0.969085	0.957406	0.237881	-1.43701	0.949249
BS1019L - AP2 - Medial - Cell 1 - Binary	µm	255	255	126	114	1	5	30	1	1	1	6	NaN	19	202	10.6316	11	0.000941269	-1.01683	19	8	3.16667	12.9	10.0583	23	17.6261	8.978	10.9501	2.93768	-0.0747162	-1.04334	8	0.892177	0.223908	-0.857993	0.965375	0.227937	-0.760928	0.962066
BS1019L - AP2 - Medial - Cell 2 - Binary	µm	255	255	100	92	1	5	30	1	1	1	4	NaN	23	171	7.43478	8	0.0569342	-1.41218	14	6	3.5	6.83333	2.48148	28	14.1269	7.062	7.30919	3.53173	-0.168775	-1.14275	6	0.868539	0.231196	-0.978468	0.957683	0.253929	-0.675467	0.955473
BS1019L - AP2 - Medial - Cell 3 - Binary	µm	255	255	83	77	1	5	25	1	1	1	6	NaN	16	154	9.625	9.5	-0.0363551	-1.49036	17	7	2.83333	6.5122	4.3252	20	17.1067	7.814	9.72222	2.85112	0.00206947	-1.309	8	0.941689	0.309697	-0.092927	0.983044	0.307653	-0.102302	0.970389
BS1019L - AP2 - Medial - Cell 4 - Binary	µm	255	255	64	89	1	5	30	1	1	1	5	NaN	17	196	11.5294	12	0.584269	1.57316	22	10	4.4	15.9912	14.6579	21	14.927	9.105	11.7066	2.9854	-1.26818	0.574054	8	0.602937	0.218449	-0.886113	0.961014	0.198247	-1.11267	0.944061
[truncated: 4 more rows]

## Sheet: 4StVM
Image	Unit	Lower threshold	Upper threshold	X center (px)	Y center (px)	Z center (slice)	Starting radius	Ending radius	Radius step	Samples/radius	Enclosing radius cutoff	I branches (user)	I branches (inferred)	Intersecting radii	Sum inters.	Mean inters.	Median inters.	Skewness (sampled)	Kurtosis (sampled)	Max inters.	Max inters. radius	Ramification index (sampled)	Centroid radius	Centroid value	Enclosing radius	Critical value	Critical radius	Mean value	Ramification index (fit)	Skewness (fit)	Kurtosis (fit)	Polyn. degree	Polyn. R^2	Regression coefficient (Semi-log)	Regression intercept (Semi-log)	Regression R^2 (Semi-log)	Regression coefficient (Semi-log) [P10-P90]	Regression intercept (Semi-log) [P10-P90]	Regression R^2 (Semi-log) [P10-P90]
[truncated: 93 more rows]

[truncated: 5 more sheets: 4StVF, 20StBM, 20StBF, 20StVM, 20StVF]
