# Supplementary material for: Post-stroke butyrate treatment shows sex-dependent microglial responses but does not improve outcomes in a mouse model of endothelin-1 sensory motor stroke
Source: BMC Neurosci. 2025 Jul 17;26:43. doi: 10.1186/s12868-025-00959-3 (PMC12273294; doi:10.1186/s12868-025-00959-3)
Supplement: Supplementary file 2 — Additional file 2. Behavioural results. Raw behavioural data from the cylinder task for each animal, including animals excluded from the study. [file 12868_2025_959_MOESM2_ESM.xlsx]

## Sheet: Males
animal_id	sex	condition	treatment	time_point	affected_paw	single_left_touch	left_drag	total_left_touch	single_right_touch	right_drag	total_right_touch	both _touch	perc_paw_drag_left	perc_paw_drag_right	perc_affected_total	Handness		Legend
BS17	male	stroke	butyrate	D0	left	20	2	24	14	0	16	2	8.33333	0	60	L		Excluded: No deficit
BS17	male	stroke	butyrate	D04	left	9	5	14	18	0	18	0	35.7143	0	43.75	R		Excluded: Less 10 total L or R
BS17	male	stroke	butyrate	D20	left	9	5	14	10	1	11	0	35.7143	9.09091	56	L		Analyzed paw
BS18	male	stroke	butyrate	D0	left	11	1	13	19	2	22	1	7.69231	9.09091	37.1429	R
BS18	male	stroke	butyrate	D04	left	19	4	24	32	1	34	1	16.6667	2.94118	41.3793	R
BS18	male	stroke	butyrate	D20	left	6	1	10	12	0	15	3	10	0	40	R
BS19	male	stroke	butyrate	D0	left	15	0	17	16	1	19	2	0	5.26316	47.2222	R
BS19	male	stroke	butyrate	D04	left	9	0	15	4	0	10	6	0	0	60	L
BS19	male	stroke	butyrate	D20	left	11	2	14	19	2	22	1	14.2857	9.09091	38.8889	R
BS20	male	stroke	butyrate	D0	left	22	1	26	18	0	21	3	3.84615	0	55.3191	L
BS20	male	stroke	butyrate	D04	left	7	1	9	18	0	19	1	11.1111	0	32.1429	R
BS20	male	stroke	butyrate	D20	left	4	5	11	14	3	19	2	45.4545	15.7895	36.6667	R
BS45	male	stroke	butyrate	D0	left	16	4	20	18	1	19	0	20	5.26316	51.2821	L
BS45	male	stroke	butyrate	D04	left	0	5	5	16	0	16	0	100	0	23.8095	R
BS45	male	stroke	butyrate	D20	left	9	4	15	18	2	22	2	26.6667	9.09091	40.5405	R
BS46	male	stroke	butyrate	D0	left	17	5	24	14	0	16	2	20.8333	0	60	L
BS46	male	stroke	butyrate	D04	left	5	5	10	11	4	15	0	50	26.6667	40	R
BS46	male	stroke	butyrate	D20	left	9	2	12	15	1	17	1	16.6667	5.88235	41.3793	R
BS47	male	stroke	butyrate	D0	left	17	0	17	11	3	14	0	0	21.4286	54.8387	L
BS47	male	stroke	butyrate	D04	left	9	4	13	14	1	15	0	30.7692	6.66667	46.4286	R
BS47	male	stroke	butyrate	D20	left	13	6	22	11	0	14	3	27.2727	0	61.1111	L
BS48	male	stroke	butyrate	D0	left	25	2	31	28	5	37	4	6.45161	13.5135	45.5882	R
BS48	male	stroke	butyrate	D04	left	17	3	20	10	5	15	0	15	33.3333	57.1429	L
BS48	male	stroke	butyrate	D20	left	18	3	24	17	2	22	3	12.5	9.09091	52.1739	L
BS21	male	stroke	vehicle	D0	left	13	1	16	10	0	12	2	6.25	0	57.1429	L
BS21	male	stroke	vehicle	D04	left	7	6	18	9	1	15	5	33.3333	6.66667	54.5455	L
BS21	male	stroke	vehicle	D20	left	8	0	9	15	3	19	1	0	15.7895	32.1429	R
BS22	male	stroke	vehicle	D0	left	23	0	27	14	1	19	4	0	5.26316	58.6957	L
BS22	male	stroke	vehicle	D04	left	16	6	22	25	0	25	0	27.2727	0	46.8085	R
BS22	male	stroke	vehicle	D20	left	13	5	19	4	0	5	1	26.3158	0	79.1667	L
BS23	male	stroke	vehicle	D0	left	5	2	11	14	0	18	4	18.1818	0	37.931	R
BS23	male	stroke	vehicle	D04	left	22	8	31	26	1	28	1	25.8065	3.57143	52.5424	L
BS23	male	stroke	vehicle	D20	left	17	5	24	20	3	25	2	20.8333	12	48.9796	R
BS24	male	stroke	vehicle	D0	left	8	0	11	11	1	15	3	0	6.66667	42.3077	R
BS24	male	stroke	vehicle	D04	left	15	3	19	13	0	14	1	15.7895	0	57.5758	L
BS24	male	stroke	vehicle	D20	left	17	5	24	18	3	23	2	20.8333	13.0435	51.0638	L
BS37	male	stroke	vehicle	D0	left	21	3	26	16	3	21	2	11.5385	14.2857	55.3191	L
BS37	male	stroke	vehicle	D04	left	10	4	16	18	0	20	2	25	0	44.4444	R
BS37	male	stroke	vehicle	D20	left	12	2	18	16	0	20	4	11.1111	0	47.3684	R
BS38	male	stroke	vehicle	D0	left	27	2	31	15	5	22	2	6.45161	22.7273	58.4906	L
BS38	male	stroke	vehicle	D04	left	7	3	10	13	1	14	0	30	7.14286	41.6667	R
BS38	male	stroke	vehicle	D20	left	14	2	19	6	2	11	3	10.5263	18.1818	63.3333	L
BS39	male	stroke	vehicle	D0	left	20	4	24	14	4	18	0	16.6667	22.2222	57.1429	L
BS39	male	stroke	vehicle	D04	left	4	10	15	13	4	18	1	66.6667	22.2222	45.4545	R
BS39	male	stroke	vehicle	D20	left	3	3	6	11	6	17	0	50	35.2941	26.087	R
BS40	male	stroke	vehicle	D0	left	20	5	27	23	2	27	2	18.5185	7.40741	50	R
BS40	male	stroke	vehicle	D04	left	13	0	13	13	1	14	0	0	7.14286	48.1481	R
BS40	male	stroke	vehicle	D20	left	18	5	24	19	0	20	1	20.8333	0	54.5455	L
2802R	male	stroke	butyrate	D0	left	18	1	20	9	0	10	1	5	0	66.6667	L
2802R	male	stroke	butyrate	D04	left	14	6	21	9	3	13	1	28.5714	23.0769	61.7647	L
2802R	male	stroke	butyrate	D20	left	21	9	31	14	5	20	1	29.0323	25	60.7843	L
2802B	male	stroke	vehicle	D0	right	28	3	36	38	1	44	5	8.33333	2.27273	45	R
2802B	male	stroke	vehicle	D04	right	22	4	29	13	7	23	3	13.7931	30.4348	55.7692	L
2802B	male	stroke	vehicle	D20	right	12	9	21	17	6	23	0	42.8571	26.087	47.7273	R
2802N	male	stroke	butyrate	D0	left	32	4	38	20	2	24	2	10.5263	8.33333	61.2903	L
2802N	male	stroke	butyrate	D04	left	10	8	18	8	15	23	0	44.4444	65.2174	43.9024	R
2802N	male	stroke	butyrate	D20	left	24	7	35	11	9	24	4	20	37.5	59.322	L

## Sheet: Females
animal_id	sex	condition	treatment	time_point	affected_paw	single_left_touch	left_drag	total_left_touch	single_right_touch	right_drag	total_right_touch	both _touch	perc_paw_drag_left	perc_paw_drag_right	assymmetry	Handness		Legend
1019B	female	stroke	butyrate	D0	left	13	3	17	12	1	14	1	17.6471	7.14286	54.8387	L		Excluded: No deficit
1019B	female	stroke	butyrate	D04	left	6	5	14	19	1	23	3	35.7143	4.34783	37.8378	R		Excluded: Less 10 total L or R
1019B	female	stroke	butyrate	D20	left	11	2	15	10	0	12	2	13.3333	0	55.5556	L		Analyzed paw
1019N	female	stroke	butyrate	D0	left	30	1	37	15	3	24	6	2.7027	12.5	60.6557	L
1019N	female	stroke	butyrate	D04	left	14	12	28	21	3	26	2	42.8571	11.5385	51.8519	L
1019N	female	stroke	butyrate	D20	left	21	3	24	28	0	28	0	12.5	0	46.1538	R
BS1	female	stroke	butyrate	D0	left	16	1	19	26	1	29	2	5.26316	3.44828	39.5833	R
BS1	female	stroke	butyrate	D04	left	9	5	18	19	1	24	4	27.7778	4.16667	42.8571	R
BS1	female	stroke	butyrate	D20	left	8	10	19	3	2	6	1	52.6316	33.3333	76	L
BS2	female	stroke	butyrate	D0	left	23	3	26	31	1	32	0	11.5385	3.125	44.8276	R
BS2	female	stroke	butyrate	D04	left	4	9	14	18	0	19	1	64.2857	0	42.4242	R
BS2	female	stroke	butyrate	D20	left	8	5	15	23	0	25	2	33.3333	0	37.5	R
BS25	female	stroke	butyrate	D0	left	20	3	25	11	2	15	2	12	13.3333	62.5	L
BS25	female	stroke	butyrate	D04	left	14	3	17	7	1	8	0	17.6471	12.5	68	L
BS25	female	stroke	butyrate	D20	left	13	9	22	9	3	12	0	40.9091	25	64.7059	L
BS26	female	stroke	butyrate	D0	left	15	1	23	15	1	23	7	4.34783	4.34783	50	L
BS26	female	stroke	butyrate	D04	left	6	7	14	17	1	19	1	50	5.26316	42.4242	R
BS26	female	stroke	butyrate	D20	left	8	3	12	14	3	18	1	25	16.6667	40	R
BS27	female	stroke	butyrate	D0	left	12	1	13	17	1	18	0	7.69231	5.55556	41.9355	R
BS27	female	stroke	butyrate	D04	left	5	1	6	17	2	19	0	16.6667	10.5263	24	R
BS27	female	stroke	butyrate	D20	left	5	2	7	17	1	18	0	28.5714	5.55556	28	R
BS28	female	stroke	butyrate	D0	left	12	0	15	15	0	18	3	0	0	45.4545	R
BS28	female	stroke	butyrate	D04	left	9	6	17	11	0	13	2	35.2941	0	56.6667	L
BS28	female	stroke	butyrate	D20	left	8	6	15	16	0	17	1	40	0	46.875	R
BS3	female	stroke	butyrate	D0	left	12	0	15	18	0	21	3	0	0	41.6667	R
BS3	female	stroke	butyrate	D04	left	8	1	10	13	1	15	1	10	6.66667	40	R
BS3	female	stroke	butyrate	D20	left	13	0	14	12	2	15	1	0	13.3333	48.2759	R
BS4	female	stroke	butyrate	D0	left	17	4	23	13	0	15	2	17.3913	0	60.5263	L
BS4	female	stroke	butyrate	D04	left	17	1	19	13	0	14	1	5.26316	0	57.5758	L
BS4	female	stroke	butyrate	D20	left	19	3	23	20	2	23	1	13.0435	8.69565	50	L
BS10	female	stroke	vehicle	D0	left	7	0	8	5	1	7	1	0	14.2857	53.3333	L
BS10	female	stroke	vehicle	D04	left	9	1	10	13	0	13	0	10	0	43.4783	R
BS10	female	stroke	vehicle	D20	left	11	1	12	13	0	13	0	8.33333	0	48	R
BS11	female	stroke	vehicle	D0	left	13	3	18	17	1	20	2	16.6667	5	47.3684	R
BS11	female	stroke	vehicle	D04	left	13	2	15	16	0	16	0	13.3333	0	48.3871	R
BS11	female	stroke	vehicle	D20	left	1	3	5	1	7	9	1	60	77.7778	35.7143	R
BS12	female	stroke	vehicle	D0	left	9	3	17	17	2	24	5	17.6471	8.33333	41.4634	R
BS12	female	stroke	vehicle	D04	left	15	7	22	28	0	28	0	31.8182	0	44	R
BS12	female	stroke	vehicle	D20	left	17	11	31	25	3	31	3	35.4839	9.67742	50	L
BS33	female	stroke	vehicle	D0	left	22	3	29	25	0	29	4	10.3448	0	50	L
BS33	female	stroke	vehicle	D04	left	17	9	30	28	1	33	4	30	3.0303	47.619	R
BS33	female	stroke	vehicle	D20	left	8	9	19	30	0	32	2	47.3684	0	37.2549	R
BS34	female	stroke	vehicle	D0	left	18	4	22	18	1	19	0	18.1818	5.26316	53.6585	L
BS34	female	stroke	vehicle	D04	left	18	1	23	21	0	25	4	4.34783	0	47.9167	R
BS34	female	stroke	vehicle	D20	left	13	3	18	14	2	18	2	16.6667	11.1111	50	L
BS35	female	stroke	vehicle	D0	left	21	2	28	16	2	23	5	7.14286	8.69565	54.902	L
BS35	female	stroke	vehicle	D04	left	11	9	21	24	2	27	1	42.8571	7.40741	43.75	R
BS35	female	stroke	vehicle	D20	left	14	8	23	20	1	22	1	34.7826	4.54545	51.1111	L
BS36	female	stroke	vehicle	D0	left	22	2	24	13	2	15	0	8.33333	13.3333	61.5385	L
BS36	female	stroke	vehicle	D04	left	20	3	25	14	0	16	2	12	0	60.9756	L
BS36	female	stroke	vehicle	D20	left	17	3	21	16	4	21	1	14.2857	19.0476	50	L
BS9	female	stroke	vehicle	D0	left	12	4	16	13	1	14	0	25	7.14286	53.3333	L
BS9	female	stroke	vehicle	D04	left	10	7	17	13	0	13	0	41.1765	0	56.6667	L
BS9	female	stroke	vehicle	D20	left	13	3	16	10	3	13	0	18.75	23.0769	55.1724	L
2583N	female	stroke	vehicle	D0	right	13	1	14	26	0	26	0	7.14286	0	35	R
2583N	female	stroke	vehicle	D04	right	12	7	21	10	7	19	2	33.3333	36.8421	52.5	L
2583N	female	stroke	vehicle	D20	right	11	6	19	15	9	26	2	31.5789	34.6154	42.2222	R
2583B	female	stroke	butyrate	D0	left	28	0	28	12	0	12	0	0	0	70	L
2583B	female	stroke	butyrate	D04	left	3	3	6	15	3	18	0	50	16.6667	25	R
2583B	female	stroke	butyrate	D20	left	7	5	12	12	3	15	0	41.6667	20	44.4444	R
2583R	female	stroke	butyrate	D0	left	27	2	32	27	2	32	3	6.25	6.25	50	L
2583R	female	stroke	butyrate	D04	left	7	9	16	17	2	19	0	56.25	10.5263	45.7143	R
2583R	female	stroke	butyrate	D20	left	6	1	9	8	2	12	2	11.1111	16.6667	42.8571	R
2583L	female	stroke	vehicle	D0	left	19	0	19	6	0	6	0	0	0	76	L
2583L	female	stroke	vehicle	D04	left	16	8	24	7	1	8	0	33.3333	12.5	75	L
2583L	female	stroke	vehicle	D20	left	7	8	15	13	3	16		53.3333	18.75	48.3871	R
2582N	female	stroke	butyrate	D0	left	31	1	35	22	0	25	3	2.85714	0	58.3333	L
2582N	female	stroke	butyrate	D04	left	6	5	11	14	3	17	0	45.4545	17.6471	39.2857	R
2582N	female	stroke	butyrate	D20	left	11	7	18	8	1	9	0	38.8889	11.1111	66.6667	L
2582B	female	stroke	butyrate	D0	left	19	2	24	20	0	23	3	8.33333	0	51.0638	L
2582B	female	stroke	butyrate	D04	left	5	9	14	14	3	17	0	64.2857	17.6471	45.1613	R
2582B	female	stroke	butyrate	D20	left	6	3	11	16	4	22	2	27.2727	18.1818	33.3333	R
2582R	female	stroke	vehicle	D0	right	19	0	22	34	0	37	3	0	0	37.2881	R
2582R	female	stroke	vehicle	D04	right	22	1	25	19	7	28	2	4	25	47.1698	R
2582R	female	stroke	vehicle	D20	right	10	1	11	7	0	7	0	9.09091	0	61.1111	L
2582L	female	stroke	vehicle	D0	right	16	1	17	22	0	22	0	5.88235	0	43.5897	R
2582L	female	stroke	vehicle	D04	right	16	7	23	5	9	14	0	30.4348	64.2857	62.1622	L
2582L	female	stroke	vehicle	D20	right	7	8	15	14	6	20		53.3333	30	42.8571	R
2804L	female	stroke	butyrate	D0	left	21	2	25	3	2	7	2	8	28.5714	78.125	L
2804L	female	stroke	butyrate	D04	left	12	5	18	15	5	21	1	27.7778	23.8095	46.1538	R
2804L	female	stroke	butyrate	D20	left	13	9	22	6	6	12	0	40.9091	50	64.7059	L
2804R	female	stroke	vehicle	D0	right	21	2	26	23	1	27	3	7.69231	3.7037	49.0566	R
2804R	female	stroke	vehicle	D04	right	13	4	18	6	9	16	1	22.2222	56.25	52.9412	L
2804R	female	stroke	vehicle	D20	right	10	4	16	7	5	14	2	25	35.7143	53.3333	L
2804B	female	stroke	vehicle	D0	right	18	2	23	21	0	24	3	8.69565	0	48.9362	R
2804B	female	stroke	vehicle	D04	right	14	3	17	8	5	13	0	17.6471	38.4615	56.6667	L
2804B	female	stroke	vehicle	D20	right	11	2	13	12	3	15	0	15.3846	20	46.4286	R
2804N	female	stroke	butyrate	D0	right	21	1	23	25	2	28	1	4.34783	7.14286	45.098	R
2804N	female	stroke	butyrate	D04	right	14	4	18	15	6	21	0	22.2222	28.5714	46.1538	R
2804N	female	stroke	butyrate	D20	right	10	5	17	14	6	22	2	29.4118	27.2727	43.5897	R
2803L	female	stroke	butyrate	D0	left	25	4	32	13	2	18	3	12.5	11.1111	64	L
2803L	female	stroke	butyrate	D04	left	15	4	22	13	2	18	3	18.1818	11.1111	55	L
2803L	female	stroke	butyrate	D20	left	24	7	31	11	1	12	0	22.5806	8.33333	72.093	L
2803R	female	stroke	butyrate	D0	left	17	1	22	10	0	14	4	4.54545	0	61.1111	L
2803R	female	stroke	butyrate	D04	left	7	7	16	13	5	20	2	43.75	25	44.4444	R
2803R	female	stroke	butyrate	D20	left	8	1	10	7	4	12	1	10	33.3333	45.4545	R
2803B	female	stroke	vehicle	D0	left	32	0	35	26	2	31	3	0	6.45161	53.0303	L
2803B	female	stroke	vehicle	D04	left	10	5	15	16	7	23	0	33.3333	30.4348	39.4737	R
2803B	female	stroke	vehicle	D20	left	11	3	19	9	8	22	5	15.7895	36.3636	46.3415	R
2803N	female	stroke	vehicle	D0	right	22	1	27	28	1	33	4	3.7037	3.0303	45	R
2803N	female	stroke	vehicle	D04	right	19	5	24	2	13	15	0	20.8333	86.6667	61.5385	L
2803N	female	stroke	vehicle	D20	right	13	1	15	10	9	20	1	6.66667	45	42.8571	R
